# Supplementary material for: Dynamics of PHA-Accumulating Bacterial Communities Fed with Lipid-Rich Liquid Effluents from Fish-Canning Industries
Source: Polymers (Basel). 2022 Mar 29;14(7):1396. doi: 10.3390/polym14071396 (PMC9003127; doi:10.3390/polym14071396)
Supplement: Supplementary file 1 [file polymers-14-01396-s001.zip]

Archive with 1 entries (1 files):
- polymers-1645755-supplementary.xlsx
