# Supplementary material for: Dynamics of PHA-Accumulating Bacterial Communities Fed with Lipid-Rich Liquid Effluents from Fish-Canning Industries
Source: Polymers (Basel). 2022 Mar 29;14(7):1396. doi: 10.3390/polym14071396 (PMC9003127; doi:10.3390/polym14071396)
Supplement: Supplementary file 1 [file polymers-14-01396-s001.zip › polymers-1645755-supplementary.xlsx]

## Sheet: Table S1
Table S1.	Main physicochemical parameters and PHAs accumulation in samples retrieved from two PHA-accumulating bioreactors under non-saline (SBR-N, 0.5 g NaCl/L) and saline (SBR-S, 10 g NaCl/L).
Different lowercase letters indicate significant differences among periods for a given bioreactor (NS, NI, NII or NIII; SS, SI, SII or SIII) according to the Kruskal-Wallis and Conover-Iman tests (p < 0.05). Different capital letters indicate significant pairwise differences between bioreactors for a given period (NS vs SS; NI vs SI; NII vs SII; or NIII vs SIII) according to the Mann-Whitney test…
	Average PHAs concentration (% wt)	Accumulation capacity (% wt)	pH feeding	Consumed TN (mg/L)	Consumed COD (mg/L)	VSS (g/L)	pH end of the cycle
SBR-N NS	0.10 ± 0.31 c A	0.97 (day 65)	7.08 ± 0.25 b A	60.65 ± 27.55 a A	798.71 ± 306.19 b A	0.92 ± 0.44 a A	7.20 ± 0.31 a A
SBR-N NI	1.66 ± 0.54 b A	2.15 (day 106)	7.12 ± 0.12 b A	60.71 ± 12.60 a A	995.22 ± 22.50 a A	0.75 ± 0.13 a A	6.92 ± 0.34 a A
SBR-N NII	9.04 ± 8.77 a A	22.03 (day 247)	7.13 ± 0.14 b A	48.38 ± 17.38 a A	990.94 ± 16.44 a A	0.61 ± 0.18 a A	6.67 ± 0.54 a A
SBR-N NIII	7.93 ± 8.29 a A	21.61 (day 316)	7.86 ± 0.69 a A	32.33 ± 3.43 a B	941.50 ± 46.86 ab A	1.00 ± 0.32 a A	5.70 ± 1.31 a B
SBR-S SS	0.18 ± 0.26 b A	0.36 (day 10)	6.35 ± 0.83 a A	111.49 ± 78.84 a A	738.24 ± 522.02 c A	2.14 ± 2.05 a A	7.68 ± 1.34 a A
SBR-S SI	2.07 ± 2.02 b A	4.39 (day 45)	6.95 ± 0.30 a A	126.40 ± 15.87 a A	907.49 ± 68.33 ab A	0.63 ± 0.21 a A	6.01 ± 0.28 a A
SBR-S SII	12.95 ± 11.63 a A	26.33 (day 63)	6.98 ± 0.24 a A	87.95 ± 54.61 a A	829.84 ± 43.57 bc A	0.66 ± 0.08 a A	7.01 ± 1.04 a A
SBR-S SIII	8.56 ± 3.17 a A	12.00 (day 122)	7.88 ± 0.38 a A	53.35 ± 1.48 a A	978.72 ± 14.06 a A	0.57 ± 0.03 a B	6.50 ± 0.40 a A

## Sheet: Tabla S2
Table S2.	a) 16S rRNA of gene copies per litre of enriched activated sludge of total Bacteria, Microthrix, Mycolata, PAO and GAO determined by quantitative PCR in sludge samples (n=2) retrieved from two PHA-accumulating SBR operated under non-saline (SBR-N, 0.5 g NaCl/L) or saline (SBR-S, 10 g NaCl/L) conditions. b.l.d.: below detection limit.
Period	Day of operation	Total Bacteria	Microthrix	Mycolata	PAO
NS	1	9.32×1012 ± 2.15×1012	4.11×1010 ± 1.36×1010	4.89×1010 ± 5.22×109	1.23×107 ± 5.91×105	1.70×108 ± 2.96×107
	2	2.61×1013 ± 1.11×1013	3.72×1010 ± 1.02×1010	7.03×1010 ± 5.60×109	6.82×106 ± 8.16×105	1.42×108 ± 3.24×107
	6	1.37×1012 ± 6.10×1010	6.17×107 ± 1.62×107	6.23×109 ± 5.17×108	1.72×105 ± 3.10×104	b.d.l.
	7	2.34×1014 ± 7.75×1013	1.07×109 ± 9.53×107	5.29×1010 ± 7.43×109	4.42×106 ± 4.03×105	1.84×106 ± 2.56×105
	15	5.10×1011 ± 7.66×1010	3.50×107 ± 5.18×106	5.83×108 ± 1.26×108	b.d.l.	b.d.l.
	20	1.77×1012 ± 3.57×1011	2.05×108 ± 3.61×107	2.79×109 ± 3.81×108	4.10×105 ± 7.80×104	b.d.l.
	22	9.08×1012 ± 3.32×1012	1.85×108 ± 1.98×107	1.10×109 ± 3.95×108	9.78×105 ± 9.9×104	b.d.l.
	36	7.14×1010 ± 4.87×109	1.65×108 ± 3.07×107	2.72×107 ± 2.11×106	b.d.l.	b.d.l.
	44	9.28×1011 ± 2.33×1011	1.75×108 ± 9.29×106	6.68×108 ± 3.13×107	b.d.l.	b.d.l.
	65	1.28×1012 ± 5.70×1011	6.34×108 ± 1.32×108	8.04×107 ± 1.31×107	b.d.l.	b.d.l.
NI	80	1.25×1010 ± 1.09×109	b.d.l.	3.33×106 ± 3.10×105	b.d.l.	b.d.l.
	101	2.75×1012 ± 1.01×1012	7.38×107 ± 9.34×106	3.03×108 ± 7.71×107	b.d.l.	b.d.l.
	106	4.19×1012 ± 7.83×1011	4.70×108 ± 1.17×108	1.03×1010 ± 3.09×109	7.39×105 ± 8.48×104	b.d.l.
	120	1.07×1012 ± 4.98×1010	1.33×108 ± 3.89×107	8.18×108 ± 9.04×107	1.65×105 ± 3.5×104	b.d.l.
NII	164	1.29×1010 ± 5.25×109	7.32×107 ± 1.04×107	1.65×1010 ± 2.37×109	3.90×107 ± 1.03×107	b.d.l.
	202	2.58×109 ± 4.72×108	1.03×108 ± 6.93×107	1.70×107 ± 2.83×106	1.60×107 ± 3.78×105	b.d.l.
	229	3.29×107 ± 1.02×107	b.d.l.	b.d.l.	b.d.l.	b.d.l.
	247	6.98×109 ± 2.78×109	1.13×108 ± 7.87×107	1.06×1010 ± 1.34×109	b.d.l.	b.d.l.
NIII	272	1.05×1011 ± 3.04×1010	6.07×105 ± 1.01×105	1.86×1010 ± 8.90×109	6.60×106 ± 2.52×105	b.d.l.
	294	4.35×109 ± 6.73×108	2.88×105 ± 7.09×104	6.53×109 ± 1.08×109	b.d.l.	b.d.l.
	311	2.26×1010 ± 5.71×109	b.d.l.	1.13×1011 ± 1.47×1010	8.44×107 ± 4.85×106	b.d.l.
	316	1.44×1010 ± 3.41×109	1.15×106 ± 1.76×105	3.33×1010 ± 6.48×109	1.34×107 ± 1.87×106	b.d.l.
	323	2.00×1010 ± 6.57×109	6.47×105 ± 1.22×105	4.87×1010 ± 6.18×109	b.d.l.	b.d.l.
SS	1	1.30×1011 ± 6.90×1010	2.83×1010 ± 8.77×109	3.38×1011 ± 8.09×1010	2.49×108 ± 3.80×107	1.37×1010 ± 6.70×109
	10	1.15×1011 ± 7.39×1010	6.66×106 ± 1.17×106	8.48×109 ± 7.98×108	b.d.l.	6.23×107 ± 4.45×106
SI	17	5.09×1010 ± 6.55×109	3.66×109 ± 2.41×109	b.d.l.	b.d.l.	2.93×108 ± 6.33×107
	30	7.97×1010 ± 1.97×1010	5.62×107 ± 9.71×106	1.69×109 ± 3.00×108	b.d.l.	2.63×108 ± 8.21×107
	45	5.08×1012 ± 1.05×1012	1.02×107 ± 1.32×106	1.77×1010 ± 9.87×108	b.d.l.	2.93×107 ± 7.81×106
SII	63	5.86×1010 ± 1.87×1010	7.90×105 ± 1.47×105	5.26×1010 ± 6.17×109	b.d.l.	6.81×107 ± 1.73×107
	79	2.63×1011 ± 7.02×1010	b.d.l.	8.02×108 ± 1.05×108	b.d.l.	1.79×107 ± 3.62×106
	86	6.98×1011 ± 2.77×1011	8.21×105 ± 1.04×105	3.13×109 ± 7.34×108	b.d.l.	8.06×106 ± 9.10×105
SIII	102	2.74×1011 ± 7.07×1010	b.d.l.	1.57×1010 ± 3.74×109	b.d.l.	4.73×107 ± 9.27×106
	114	1.01×1011 ± 3.12×1010	b.d.l.	4.57×109 ± 6.76×108	b.d.l.	1.50×107 ± 3.72×106
	122	1.36×1011 ± 6.46×1010	1.01×106 ± 2.76×105	2.73×1010 ± 7.61×109	b.d.l.	3.58×107 ± 6.30×106
	b) Statistical differences among gene copies the per litre of enriched activated sludge found in the biomass samples throughout the different operational periods and bioreactors.
Different lowercase letters indicate significant differences among periods for a given bioreactor (NS, NI, NII or NIII; SS, SI, SII or SIII) according to the Kruskal-Wallis and Conover-Iman tests (p < 0.05). Different capital letters indicate significant pairwise differences between bioreactors for a given period (NS vs SS; NI vs SI; NII vs SII; or NIII vs SIII) according to the Mann-Whitney test…
Period		Total Bacteria	Microthrix	Mycolata	PAO	GAO
NS		a A	a A	b B	a A	a B
NI		b A	b A	c A	a A	b B
NII		d B	b A	bc A	a A	b B
NII		c B	c A	a A	a A	b B
SS		a B	a A	a A	a A	a A
SI		a A	a A	a A	a B	a A
SII		a A	b B	a A	b B	b A
SIII		a A	b A	a B	b B	b A

## Sheet: Table S3
Table S3.	Numbers of sequences of the bacterial OTUs and their taxonomic classification obtained by Illumina high-throughput sequencing in biomass samples retrieved from two PHA-accumulating SBR operated under non-saline (SBR-N, 0.5 g NaCl/L) and saline (SBR-S, 10 g NaCl/L) conditions.
OTU	Phylum	Class	Order	Family	Genus	SBR-N
						NS																				NI								NII								NIII
						N1V1	N1V2	N2V1	N2V2	N6V1	N6V2	N7V1	N7V2	N15V1	N15V2	N20V1	N20V2	N22V1	N22V2	N36V1	N36V2	N44V1	N44V2	N65V1	N65V2	N80V1	N80V2	N101V1	N101V2	N106V1	N106V2	N120V1	N120V2	N164V1	N164V2	N202V1	N202V2	N229V1	N229V2	N247V1	N247V2	N272V1	N272V2	N294V1	N294V2	N311V1	N311V2	N316V1	N316V2
Otu00001	Actinobacteria	Actinomycetia	Corynebacteriales	Gordoniaceae	Gordonia	5267	4693	7710	6980	15089	14317	7760	6668	6263	6496	14392	10189	2382	1992	6282	5753	4093	4514	4566	5067	2186	1943	1478	1354	330	220	2499	2610	9620	7243	829	617	107	151	19144	12596	6215	5704	3867	4070	6311	1230	9640	7309
Otu00002	Proteobacteria	Alphaproteobacteria	Sphingomonadales	Erythrobacteraceae	Qipengyuania	8	11	7	4	0	1	0	0	0	0	2	0	0	0	53	0	0	0	1	28	0	0	0	13	0	1	1	0	21	20	22	14	9	8	154	67	22	64	23	58	3	1	3	3
Otu00003	Proteobacteria	Betaproteobacteria	Burkholderiales	Comamonadaceae	Acidovorax	203	138	172	185	672	618	1245	1023	11191	12391	7131	5028	5917	5351	9438	8580	20487	23782	16174	19115	6541	6120	3430	3280	2742	2034	12567	12838	12121	9111	2984	2961	8	35	1740	3108	527	390	1817	1742	460	45	624	476
Otu00004	Bacteroidetes	Chitinophagia	Chitinophagales	Chitinophagaceae	Taibaiella	2	2	0	1	0	0	2	3	32148	36477	14142	9787	33454	30598	9123	7983	13	9	1351	1528	161	92	1	1	0	0	1	3	43	35	0	0	0	0	0	0	0	0	0	0	0	0	2	0
Otu00005	Cyanobacteria		Nostocales	Tolypothrichaceae	Kryptousia	1	4	7	1	135	124	82	58	32	22	17	8	3	0	5	9	10	4	0	0	0	0	34	30	6	3	8	7	1	1	0	1	8	13	1652	899	21661	23441	15825	13847	14357	5195	17474	14344
Otu00006	Proteobacteria	Alphaproteobacteria	Rhodospirillales	Azospirillaceae	Azospirillum	1	0	0	0	0	1	1	1	6	3	5	12	3	1	23	14	23	20	5	1	0	0	0	0	0	0	0	0	4	1	9	13	23791	33600	1266	819	4696	5336	11	13	8	3	86	58
Otu00007	Proteobacteria	Alphaproteobacteria	Rhodospirillales	Azospirillaceae	Niveispirillum	0	0	0	0	0	0	0	0	0	0	0	0	0	0	0	0	0	0	0	0	0	0	0	0	1	1	0	0	0	0	26	32	42127	60607	22249	15603	13	18	1	0	2	0	1	2
Otu00008	Cyanobacteria		Nostocales	Calotrichaceae	Calothrix	3	4	7	7	1613	1434	545	446	408	431	2647	1740	206	141	220	154	443	423	66	22	23	8	156	129	72	63	47	60	111	107	0	0	1	0	10	5	175	226	5019	4245	11647	3777	15989	11234
Otu00009	Actinobacteria	Actinomycetia	Corynebacteriales	Corynebacteriaceae	Corynebacterium	2	2	3	0	15	11	9	2	381	397	2857	2077	614	515	1736	1458	3229	3818	1535	1848	1293	1291	5262	5036	774	427	2876	2986	3330	2580	236	147	0	0	16	61	0	0	3	1	2	0	1	1
Otu00010	Proteobacteria	Alphaproteobacteria	Rhizobiales	Rhizobiaceae	Rhizobium/Agrobacteriumgroup	60	39	60	40	1259	1140	1220	1006	924	942	857	573	138	120	868	798	1803	1934	449	502	631	548	1166	1151	357	280	865	904	1498	1140	508	414	4	2	1189	875	1	1	184	125	26	8	46	41
Otu00011	Actinobacteria	Actinomycetia	Corynebacteriales	Mycobacteriaceae	Mycolicibacterium	1470	1348	1804	1614	863	831	453	399	193	202	1596	1225	1250	1044	4071	3663	1028	1215	980	1060	5793	5624	2072	2087	232	54	396	414	6236	4759	4875	4820	8	9	3050	3935	64	44	187	164	268	71	499	367
Otu00012	Proteobacteria	Betaproteobacteria	Burkholderiales	Comamonadaceae	Comamonas	8	19	32	22	17	17	52	39	2726	2958	329	204	62	34	196	222	690	511	518	618	380	352	5112	4897	22259	17092	4664	4262	135	55	68	58	0	0	2	59	0	0	0	0	0	0	0	0
Otu00013	Bacteroidetes	Flavobacteriia	Flavobacteriales	Weeksellaceae	Chryseobacteriumgroup	2	0	0	0	7	2	13	13	19	8	779	543	5200	4568	10565	9370	2841	3297	9764	10830	5369	4930	13	15	46	34	3	8	962	720	0	0	0	0	0	0	0	0	0	0	0	0	0	0
Otu00014	Bacteroidetes	Flavobacteriia	Flavobacteriales	Weeksellaceae	Chryseobacteriumgroup	2	1	8	3	693	584	553	421	629	663	709	486	32	31	93	90	13	13	61	82	0	5	129	139	22	14	65	65	0	0	0	2	1868	2482	139	52	368	488	3174	3411	2059	400	3462	2846
Otu00015	Proteobacteria	Alphaproteobacteria	Rhodospirillales	Rhodospirillaceae	Elstera	0	1	1	0	1	0	1	0	6	9	316	259	5208	4600	1127	1015	102	93	62	41	10	12	116	89	1431	1214	158	160	54	42	34	49	3	3	1448	1058	1	3	8	2	8	6	22	16
Otu00016	Proteobacteria	Alphaproteobacteria	Sphingomonadales	Sphingomonadaceae	Novosphingobium	254	227	264	226	73	72	32	25	3	17	3	9	5	4	178	120	12	15	31	11	9	3	44	35	34	23	108	117	12	9	36	51	3	5	80	72	57	24	15	37	1	0	8	4
Otu00017	Actinobacteria	Actinomycetia	Corynebacteriales	Gordoniaceae	Gordonia	181	125	270	227	635	548	366	282	114	109	132	98	16	19	53	62	30	48	13	39	40	13	59	57	11	7	97	110	56	35	93	73	50	65	1140	793	13560	13610	581	485	2723	588	2549	2128
Otu00018	Actinobacteria	Actinomycetia	Micrococcales	Microbacteriaceae	Leifsonia	13	4	11	7	61	59	111	83	580	632	475	361	164	117	3303	2680	5995	5632	304	281	329	171	758	686	940	785	534	548	7721	5889	395	436	10	24	136	360	467	215	85	85	580	141	822	716
Otu00019	Actinobacteria	Actinomycetia	Corynebacteriales	Tsukamurellaceae	Tsukamurella	8	3	26	34	874	819	498	393	325	397	1398	1012	282	232	598	532	762	919	281	320	29	69	30	21	5	4	68	52	1202	828	14	13	4	18	384	295	62	42	9225	8961	1875	538	1711	1505
Otu00020	Firmicutes	Clostridia	Eubacteriales	Clostridiaceae	Alkaliphilus	2	4	6	5	23	19	23	20	9	15	24	22	17	16	3269	2999	308	339	3006	3198	49	36	67	55	5	12	63	41	7824	5712	4190	4099	6	5	373	2781	0	0	305	212	187	13	689	478
Otu00021	Proteobacteria	Betaproteobacteria	Burkholderiales	Burkholderiaceae	Polynucleobacter	2	0	4	1	1	0	1	0	2	0	0	2	0	0	1075	934	24	26	17	19	127	94	1681	1609	7450	6005	1087	1087	427	317	3856	4968	0	1	6	3682	0	0	0	0	0	0	0	2
Otu00022	Proteobacteria	Gammaproteobacteria	Xanthomonadales	Xanthomonadaceae	Stenotrophomonas	16	18	22	12	672	663	732	539	242	255	119	79	25	26	323	300	1483	1532	852	987	47	0	1282	1213	867	691	1035	1090	666	512	2	1	0	4	0	4	0	0	2	1	3	0	67	48
Otu00023	Proteobacteria	Alphaproteobacteria	Rhodobacterales	Rhodobacteraceae	Gemmobacter	340	265	297	263	561	521	350	271	2571	2874	2931	2112	480	370	1217	1202	345	397	1373	1627	816	949	1994	1817	1190	1055	577	628	517	376	217	231	0	0	3	133	0	0	0	0	0	0	0	0
Otu00024	Proteobacteria	Alphaproteobacteria	Hyphomicrobiales	Hyphomicrobiaceae	Aquabacter	2	5	6	2	35	37	58	42	647	688	346	259	29	25	193	178	25	24	30	39	21	12	8	11	8	4	9	10	138	86	0	0	11	22	205	151	1603	1247	2468	1998	5087	1853	4385	4125
Otu00025	Proteobacteria	Betaproteobacteria	Burkholderiales	Comamonadaceae	Melaminivora	3	2	3	1	0	1	0	1	15	21	59	51	64	40	524	491	3118	3578	1134	1279	114	122	7279	7120	908	547	692	732	1600	1170	117	115	0	0	0	89	0	0	0	0	0	0	0	0
Otu00026	Bacteroidetes	Sphingobacteriia	Sphingobacteriales	Sphingobacteriaceae	Mucilaginibacter	34	12	14	7	5	2	2	5	2	1	0	0	75	66	200	137	37	44	71	72	86	30	7270	6970	3911	3511	4057	4079	4	4	26	26	2	3	0	9	0	0	0	0	0	0	0	0
Otu00027	Bacteroidetes	Cytophagia	Cytophagales	Cytophagaceae	Ravibacter	1	0	0	0	3	1	1	1	557	605	147	91	41	54	756	682	123	130	2849	3193	6446	5958	766	700	405	355	1039	1171	215	163	480	393	0	0	0	268	0	0	0	0	0	0	1	2
Otu00028	Proteobacteria	Alphaproteobacteria	Rhodospirillales	Rhodospirillaceae	Insolitispirillum	0	0	0	0	0	0	0	0	0	0	0	0	0	0	0	0	0	0	0	0	0	0	0	0	0	0	0	0	0	0	0	0	0	0	0	0	0	0	3	0	0	0	0	0
Otu00029	Proteobacteria	Gammaproteobacteria	Alteromonadales	Colwelliaceae	Thalassotalea	0	0	0	0	0	0	0	0	0	0	0	0	0	0	0	0	0	0	0	0	0	0	0	0	0	0	0	0	0	0	1	0	0	0	2	2	0	0	3	8	2	3	5	2
Otu00030	Proteobacteria	Gammaproteobacteria	Xanthomonadales	Xanthomonadaceae	Thermomonas	173	113	221	190	2513	2333	1962	1689	1238	1251	846	599	203	145	565	537	2089	2360	2989	3633	163	141	10	4	0	2	3	2	906	646	0	0	0	0	0	0	0	0	0	0	0	0	0	0
Otu00031	Proteobacteria	Betaproteobacteria	Burkholderiales	Burkholderiaceae	Pandoraea	0	1	0	0	1	5	6	8	0	0	0	0	0	0	0	0	5	0	0	0	0	0	1	1	0	1	3	1	0	0	1	1	2187	3235	3307	1487	2558	2870	63	67	1858	269	2299	1897
Otu00032	Proteobacteria	Betaproteobacteria	Burkholderiales	Comamonadaceae	Acidovorax	212	192	214	181	331	288	432	392	280	311	456	286	316	271	1001	957	416	614	1848	2114	2866	2443	1300	1298	1433	1042	1053	1085	1121	869	185	271	0	0	15	114	0	0	0	0	9	6	17	8
Otu00033	Proteobacteria	Alphaproteobacteria	Hyphomicrobiales	Devosiaceae	Devosia	301	262	326	242	20	15	7	2	1137	1309	1801	1377	255	222	1612	1447	349	399	322	396	92	117	506	439	148	114	483	476	1183	845	914	834	0	2	4312	2744	1	2	3	5	3	0	4	0
Otu00034	Proteobacteria	Gammaproteobacteria	Pseudomonadales	Pseudomonadaceae	Pseudomonas	5	1	1	0	33	2	1	5	63	20	481	353	1370	1114	542	467	26	44	158	238	43	20	2326	2304	3226	2616	394	326	48	14	3074	3914	1	3	1	2581	1	1	0	0	0	0	0	1
Otu00035	Acidobacteria	Acidobacteriia	Acidobacteriales	Acidobacteriaceae	Granulicella	0	0	0	0	1	0	0	0	224	178	1281	819	3742	2996	219	162	236	241	12	23	160	39	61	59	253	189	48	60	134	100	0	0	1	1	147	64	0	0	2	5	1	2	7	2
Otu00036	Proteobacteria	Gammaproteobacteria	Pseudomonadales	Pseudomonadaceae	Pseudomonas	11	5	20	17	6267	6164	2515	2200	60	48	50	41	30	22	405	365	192	224	106	132	21	2	796	797	923	694	466	485	39	33	14	6	16	11	83	70	0	0	0	1	17	2	41	33
Otu00037	Proteobacteria	Alphaproteobacteria	Sphingomonadales	Sphingomonadaceae	Novosphingobium	42	24	36	24	57	34	97	67	74	56	50	26	575	503	349	377	17	21	351	349	262	206	67	57	9085	6959	975	805	308	234	456	367	1	1	8	273	0	0	0	0	1	0	0	0
Otu00038	Proteobacteria	Alphaproteobacteria	Rhodospirillales	Rhodospirillaceae	Novispirillum	0	0	0	0	0	0	0	0	0	0	0	1	7	8	0	0	0	0	0	0	0	0	0	2	34	36	2	3	0	0	0	0	0	0	0	0	0	0	0	0	0	0	0	0
Otu00039	Proteobacteria	Gammaproteobacteria	Xanthomonadales	Xanthomonadaceae	Lysobacter	59	55	72	67	45	39	49	47	14	57	52	31	5	5	74	19	441	441	158	6	11	0	771	716	1007	773	1726	1711	13	9	937	848	0	0	75	621	0	0	2798	3267	15	2	59	42
Otu00040	Proteobacteria	Alphaproteobacteria	Rhodospirillales	Azospirillaceae	Nitrospirillum	82	70	128	107	134	102	64	49	868	784	2479	1718	282	209	1446	1068	1441	1072	1009	969	494	329	450	462	128	89	528	560	1251	965	241	213	2	2	1087	747	0	0	4	3	1	0	0	0
Otu00041	Bacteroidetes	Flavobacteriia	Flavobacteriales	Crocinitomicaceae	Fluviicola	0	0	0	0	0	0	0	0	0	0	0	0	0	0	0	0	0	0	0	0	0	0	0	0	0	0	0	0	0	0	0	0	0	0	0	0	0	0	0	1	0	0	0	0
Otu00042	Proteobacteria	Betaproteobacteria	Burkholderiales	Comamonadaceae	Comamonas	12	6	13	8	209	199	484	428	275	287	259	189	106	82	32	37	8	9	5	13	2	7	22	25	39	23	37	22	18	18	4	6	152	240	1047	464	112	114	257	356	1527	192	1379	1002
Otu00043	Chloroflexi	Chloroflexia	Chloroflexales	Roseiflexaceae	Roseiflexus	4818	4020	4325	3646	219	177	160	150	10	23	2	1	0	0	0	2	3	1	0	2	0	0	0	0	0	0	0	0	1	0	0	0	0	0	0	0	0	0	0	0	0	0	0	0
Otu00044	Proteobacteria	Gammaproteobacteria	Xanthomonadales	Rhodanobacteraceae	Dokdonella	0	0	0	0	0	3	1	0	1	4	4	4	2	0	3	3	2	3	3	5	4	7	0	0	0	0	0	0	3	2	1	0	0	2	34	24	1	0	2	1	0	0	3	1
Otu00045	Bacteroidetes	Flavobacteriia	Flavobacteriales	Weeksellaceae	Chryseobacteriumgroup	1	0	0	3	14	22	29	18	2	0	9	9	1	3	795	727	17	28	7237	8306	10	0	248	273	29	12	61	46	556	425	0	0	547	912	11	27	2	288	0	0	0	0	26	13
Otu00046	Bacteroidetes	Flavobacteriia	Flavobacteriales	Flavobacteriaceae	Flavobacterium	0	0	0	0	0	0	0	0	0	0	0	0	0	0	0	0	0	0	0	0	0	0	0	0	0	0	0	0	0	0	0	0	0	0	1	0	0	0	1	2	1	3	0	0
Otu00047	Proteobacteria	Alphaproteobacteria	Rhodobacterales	Rhodobacteraceae	Rhodobacter	144	126	144	124	144	92	58	57	200	214	166	102	39	38	325	297	87	122	263	353	321	249	94	114	9	6	669	701	442	296	151	133	0	0	1	77	3729	3537	504	474	822	199	932	910
Otu00048	Actinobacteria	Actinomycetia	Corynebacteriales	Gordoniaceae	Gordonia	4	3	19	7	283	257	192	161	34	29	24	16	1	1	10	7	1	1	3	0	31	1	9	4	3	3	22	5	1	5	5	6	6	40	1746	1127	903	882	480	372	521	79	614	534
Otu00049	Chloroflexi	Chloroflexia	Chloroflexales	Oscillochloridaceae	Oscillochloris	3221	2891	3767	3229	487	376	299	270	26	46	9	3	3	1	1	0	4	1	0	0	0	0	0	0	0	0	0	0	3	0	1	0	0	0	0	0	0	0	0	0	0	0	0	0
Otu00050	Proteobacteria	Gammaproteobacteria	Pseudomonadales	Moraxellaceae	Acinetobacter	10	9	5	6	604	595	762	671	43	59	311	234	45	31	62	44	138	153	64	72	320	294	40	35	14	16	19	25	92	66	59	37	16	18	23	47	0	0	456	366	1	0	102	64
Otu00051	Firmicutes	Bacilli	Lactobacillales	Carnobacteriaceae	Marinilactibacillus	0	0	0	0	0	0	0	0	0	0	0	0	0	0	0	0	0	0	0	0	0	0	0	0	0	0	0	0	0	0	0	0	0	0	0	0	0	0	0	0	0	0	0	0
Otu00052	Proteobacteria	Betaproteobacteria	Burkholderiales	Comamonadaceae	Kinneretia	132	109	119	95	193	163	118	153	34	30	37	16	125	52	260	220	34	50	115	102	1204	1074	1460	1014	968	791	1566	1454	43	40	2142	2282	0	4	4	1532	1	0	0	0	2	0	5	0
Otu00053	Proteobacteria	Gammaproteobacteria	Pseudomonadales	Pseudomonadaceae	Pseudomonas	0	2	4	2	20	28	43	32	86	158	269	159	314	283	247	205	111	86	273	262	173	122	919	846	488	380	5528	5650	65	40	286	356	3	9	0	224	0	0	0	0	0	0	0	0
Otu00054	Bacteroidetes	Cytophagia	Cytophagales	Cytophagaceae	Emticicia	0	0	0	0	0	0	1	1	79	85	19	10	15	7	187	162	113	96	97	92	0	0	337	289	795	712	195	204	15	14	323	282	0	2	1	177	0	0	4	5	2	1	9	2
Otu00055	Bacteroidetes	Flavobacteriia	Flavobacteriales	Flavobacteriaceae	Flavobacterium	0	0	0	1	4800	4321	4297	3865	26	21	17	17	4	5	12	8	0	0	0	0	0	0	24	15	19	22	13	19	4	4	0	0	0	0	0	0	0	0	0	0	0	0	0	0
Otu00056	Proteobacteria	Oligoflexia	Bdellovibrionales	Bdellovibrionaceae	Bdellovibrio	1	0	3	1	0	1	1	0	71	92	439	272	335	244	311	326	611	624	501	519	15	1	510	447	5209	4863	573	574	481	270	3	2	0	0	0	2	0	0	0	0	0	0	0	0
Otu00057	Proteobacteria	Alphaproteobacteria	Hyphomicrobiales	Reyranellaceae	Reyranella	0	0	5	1	1	1	2	2	325	334	2984	2127	1180	977	1089	991	161	158	291	322	338	389	482	505	315	237	519	539	350	294	161	128	1	1	119	109	10	9	92	87	38	7	101	80
Otu00058	Actinobacteria	Actinomycetia	Corynebacteriales	Gordoniaceae	Gordonia	0	0	0	0	0	0	0	1	0	0	0	0	0	0	0	0	0	0	0	0	0	0	0	0	0	0	0	0	0	0	2	0	3	4	14	7	8582	7396	34	31	72	24	80	79
Otu00059	Proteobacteria	Alphaproteobacteria	Caulobacterales	Caulobacteraceae	Phenylobacterium	68	51	63	41	135	125	104	79	345	337	143	123	38	44	577	543	165	209	131	211	508	348	452	417	277	220	415	447	242	122	356	361	129	171	24	179	0	1	16	10	4	1	245	131
Otu00060	Proteobacteria	Alphaproteobacteria	Rhodobacterales	Rhodobacteraceae	Pararhodobacter	139	104	127	72	123	117	112	73	310	259	199	171	53	75	873	896	550	616	585	737	42	31	23	18	9	12	16	29	1425	987	2	2	0	0	0	1	0	0	0	0	0	0	0	0
Otu00061	Bacteroidetes	Sphingobacteriia	Sphingobacteriales	Sphingobacteriaceae	Sphingobacterium	0	0	1	0	123	107	113	96	0	2	4	0	1	0	0	0	20	22	1	0	0	0	4	3	2	0	1	4	0	5	0	0	0	0	0	0	0	0	0	0	0	0	127	101
Otu00062	Proteobacteria	Gammaproteobacteria	Xanthomonadales	Rhodanobacteraceae	Dyella	0	0	0	0	2	1	4	1	3	0	0	1	0	0	0	0	8	15	0	0	2	0	0	0	0	0	0	0	0	0	0	1	88	137	64	41	1314	1429	40	31	2127	350	2416	1920
Otu00063	Firmicutes	Bacilli	Bacillales	Bacillaceae	Bacillus	0	0	0	0	0	0	0	0	0	0	0	0	0	0	0	0	0	0	0	0	0	0	0	0	0	0	0	0	0	0	0	0	0	0	0	0	0	0	0	0	0	0	1	2
Otu00064	Proteobacteria	Alphaproteobacteria	Rhodobacterales	Rhodobacteraceae	Sinirhodobacter	3	6	4	6	2	4	1	5	2	0	0	0	2	0	6	6	1	5	3	0	0	2	0	23	1	2	0	0	0	9	3	0	0	0	0	0	0	0	1	2	1	0	0	0
Otu00065	Verrucomicrobia	Terrimicrobia	Terrimicrobiales	Terrimicrobiaceae	Terrimicrobium	0	0	0	0	0	0	0	0	861	831	2208	1733	238	183	260	201	31	13	742	680	56	13	611	890	61	26	125	161	161	144	1530	1605	0	1	18	831	0	0	1	0	7	2	35	26
Otu00066	Proteobacteria	Gammaproteobacteria	Vibrionales	Vibrionaceae	Vibrio	0	0	0	0	0	0	0	0	0	0	0	0	0	0	0	0	0	0	0	0	0	0	0	0	0	0	0	0	0	0	0	0	0	0	0	0	0	0	0	0	0	0	0	0
Otu00067	Proteobacteria	Alphaproteobacteria	Hyphomicrobiales	Pseudoxanthobacteraceae	Pseudoxanthobacter	0	0	0	0	0	0	0	0	0	0	0	0	0	0	0	0	0	0	0	0	5	0	12	25	0	0	11	13	0	1	0	0	4	14	392	298	10	5	2068	1932	623	162	1550	1164
Otu00068	Bacteroidetes	Saprospiria	Saprospirales	Lewinellaceae	Lewinella	2922	2377	2392	2019	22	17	16	16	19	5	3	0	0	0	0	0	3	2	0	1	8	0	0	0	0	1	0	0	0	0	0	1	0	0	0	0	0	0	0	0	0	0	0	0
Otu00069	Proteobacteria	Alphaproteobacteria	Hyphomicrobiales	Phyllobacteriaceae	Mesorhizobium	101	81	123	112	22	28	17	9	106	89	152	59	14	7	110	95	456	502	515	583	191	220	230	208	99	88	158	132	205	118	907	717	3	0	1459	1380	33	27	1	3	0	2	3	7
Otu00070	Proteobacteria	Betaproteobacteria	Burkholderiales	Comamonadaceae	Pelomonas	9	13	6	6	932	815	1261	1108	40	48	64	38	90	128	166	146	139	183	314	369	244	176	381	729	308	208	1417	1518	19	16	126	268	0	2	712	485	0	0	6	8	0	0	15	13
Otu00071	Proteobacteria	Alphaproteobacteria	Sphingomonadales	Sphingomonadaceae	Sphingomonas	316	283	515	456	77	53	39	31	7	7	13	12	9	10	132	113	142	136	313	355	57	13	37	25	10	10	23	17	194	158	2	2	0	4	25	14	2661	1591	39	33	849	143	956	843
Otu00072	Proteobacteria	Gammaproteobacteria	Xanthomonadales	Xanthomonadaceae	Lysobacter	0	0	1	0	0	0	1	0	1205	1350	1757	1254	158	127	307	262	315	313	851	989	62	86	7	6	2148	1718	210	185	114	89	0	0	0	0	0	0	0	0	0	0	0	0	0	0
Otu00073	Actinobacteria	Actinomycetia	Geodermatophilales	Geodermatophilaceae	Klenkia	36	32	20	21	16	12	3	4	193	156	2080	1486	436	334	943	993	538	626	281	358	24	45	268	275	364	347	253	267	580	516	38	21	0	2	276	235	1	0	54	61	15	7	24	17
Otu00074	Bacteroidetes	Chitinophagia	Chitinophagales	Chitinophagaceae	Taibaiella	0	0	0	0	0	0	0	0	0	0	0	0	0	0	0	0	0	0	0	0	0	0	0	0	0	0	2	1	0	0	0	0	0	0	1	0	0	2	2	2	1	1	48	36
Otu00075	Bacteroidetes	Chitinophagia	Chitinophagales	Chitinophagaceae	Panacibacter	1689	1376	3146	2655	30	23	40	20	6	16	3	5	0	0	1	1	1	4	0	0	0	0	0	0	0	1	0	0	1	0	0	1	0	0	0	0	0	0	0	0	0	0	0	0
Otu00076	Proteobacteria	Alphaproteobacteria	Hyphomicrobiales	Stappiaceae	Labrenzia	0	0	0	0	0	0	0	0	0	0	0	0	0	0	0	0	0	1	0	0	0	0	0	0	0	0	0	0	0	0	0	0	0	0	0	0	0	0	0	0	0	0	0	0
Otu00077	Bacteroidetes	Cytophagia	Cytophagales	Cytophagaceae	Leadbetterella	0	0	2	0	0	0	0	0	395	464	478	355	440	300	999	866	2427	2486	386	365	207	239	221	259	361	324	107	129	260	213	6	13	0	0	0	4	0	0	0	0	0	0	0	0
Otu00078	Bacteroidetes	Chitinophagia	Chitinophagales	Chitinophagaceae	Ferruginibacter	2108	1845	2117	1790	85	80	47	62	35	47	20	15	6	0	8	5	2	2	3	4	0	0	0	0	0	1	0	0	2	5	1	1	0	2	0	0	0	0	0	0	0	0	0	0
Otu00079	Proteobacteria	Gammaproteobacteria	Pseudomonadales	Pseudomonadaceae	Pseudomonas	57	47	53	59	796	784	412	388	33	56	36	11	8	14	71	79	1540	1690	193	122	503	306	243	202	40	30	32	36	445	306	190	202	2	3	977	531	84	133	25	18	35	12	50	50
Otu00080	Proteobacteria	Alphaproteobacteria	Rhodobacterales	Rhodobacteraceae	Gemmobacter	11	9	2	6	22	12	8	9	538	516	730	555	94	88	383	293	110	140	275	317	335	240	500	461	59	59	937	969	205	171	1198	1199	1	0	3	650	0	0	0	0	0	0	0	0
Otu00081	Proteobacteria	Alphaproteobacteria	Hyphomicrobiales	Methylocystaceae	Methylocystis	847	703	865	850	49	66	44	36	3	5	2	2	1	0	1	1	0	0	2	0	0	0	86	95	16	15	34	30	1	1	121	84	1	4	1466	990	730	409	514	550	81	14	244	188
Otu00082	Proteobacteria	Gammaproteobacteria	Pseudomonadales	Pseudomonadaceae	Pseudomonas	10	7	15	30	883	843	430	329	2	18	9	10	0	0	5	5	9	10	15	18	0	0	30	22	5	1	11	12	35	40	2	8	0	1	0	3	2	4	0	0	0	1	2	1
Otu00083	Bacteroidetes	Chitinophagia	Chitinophagales	Chitinophagaceae	Terrimonas	314	237	255	265	52	31	34	27	2	8	24	16	4	1	31	23	4	4	12	13	24	7	9	8	8	2	49	13	6	5	19	7	77	134	615	319	1	0	4	2	2	2	8	1
Otu00084	Actinobacteria	Thermoleophilia	Solirubrobacterales	Patulibacteraceae	Patulibacter	119	99	136	101	37	52	27	17	7	1	39	23	9	9	80	69	46	38	63	61	57	11	148	144	123	136	93	108	130	91	1218	987	14	35	1497	1483	6	0	22	18	2	1	8	12
Otu00085	Actinobacteria	Actinomycetia	Corynebacteriales	Mycobacteriaceae	Mycolicibacterium	31	16	45	29	39	46	9	15	5	5	14	9	6	10	28	20	152	225	39	61	3689	3287	503	482	137	167	200	200	70	131	2	1	0	0	11	2	1	0	0	0	2	0	2	2
Otu00086	Firmicutes	Clostridia	Eubacteriales	Clostridiaceae	Clostridium	0	0	0	0	0	0	0	0	9	34	8	7	32	9	18	23	1110	1139	15	7	38	44	101	96	237	246	277	270	34	14	2242	2583	0	2	3	1607	1	0	0	0	0	0	0	0
Otu00087	Proteobacteria	Gammaproteobacteria	Xanthomonadales	Rhodanobacteraceae	Dyella	1	2	2	5	10	13	4	5	0	1	0	0	0	0	0	0	0	0	0	0	1	0	0	0	0	0	0	0	0	0	0	0	0	0	0	1	15	6	22	20	2785	494	2587	2348
Otu00088	Firmicutes	Clostridia	Eubacteriales	Lachnospiraceae	Cellulosilyticum	0	0	2	1	3	2	0	0	0	0	3356	2138	79	38	76	46	14	7	46	56	29	67	1	3	0	0	3	6	23	16	0	0	0	1	1	0	577	786	65	67	606	94	650	586
Otu00089	Proteobacteria	Alphaproteobacteria	Hyphomicrobiales	Phreatobacteraceae	Phreatobacter	2	4	0	4	2	0	1	1	12	27	58	48	44	48	478	444	1371	1519	311	364	200	184	469	387	178	152	313	315	798	611	168	155	1	1	680	478	0	1	0	0	0	0	0	1
Otu00090	Bacteroidetes	Chitinophagia	Chitinophagales	Chitinophagaceae	Rurimicrobium	3	1	0	0	19	24	35	33	55	36	284	173	216	214	438	400	32	28	189	191	5	0	1983	1938	273	146	982	984	23	17	321	397	2	2	0	282	0	0	22	63	0	0	1	1
Otu00091	Proteobacteria	Alphaproteobacteria	Hyphomicrobiales	Chelatococcaceae	Camelimonas	0	0	0	0	0	2	1	0	529	646	1173	850	184	106	767	682	143	175	289	326	9	18	30	11	8	3	19	10	414	315	0	0	0	0	2	0	1	0	24	0	117	0	2	2
Otu00092	Armatimonadetes	Armatimonadia	Armatimonadales	Armatimonadaceae	Armatimonas	0	0	0	0	0	0	1	0	0	0	8	2	3	0	449	382	404	393	115	93	1455	1393	396	357	121	111	652	597	1319	965	206	177	0	0	0	92	0	0	0	0	0	0	0	0
Otu00093	Proteobacteria	Gammaproteobacteria	Pseudomonadales	Moraxellaceae	Agitococcus	2	0	0	0	0	0	0	0	1	2	0	2	14	11	1	0	5	6	2	4	0	0	3792	3677	820	599	70	63	0	0	0	1	112	176	1	3	0	0	0	0	0	0	0	0
Otu00094	Proteobacteria	Gammaproteobacteria	Xanthomonadales	Xanthomonadaceae	Luteimonas	0	0	2	0	0	0	0	0	3	1	28	12	52	60	353	336	41	45	152	230	2409	2475	47	46	3	3	21	44	321	212	820	1045	0	0	2	610	0	0	0	0	0	0	0	0
Otu00095	Bacteroidetes	Saprospiria	Saprospirales	Haliscomenobacteraceae	Phaeodactylibacter	1583	1373	1939	1676	20	26	16	15	1	11	3	4	0	0	1	1	3	1	0	0	0	0	0	0	0	2	0	0	1	0	1	0	0	0	0	0	0	0	0	0	0	0	0	0
Otu00096	Bacteroidetes	Flavobacteriia	Flavobacteriales	Weeksellaceae	Chryseobacteriumgroup	1	4	2	0	136	116	100	143	3	6	1	0	1	2	1	1	5	4	4	3	0	6	64	74	12	13	40	13	2	1	2	1	542	808	48	28	120	122	999	951	585	477	922	754
Otu00097	Firmicutes	Clostridia	Eubacteriales	Clostridiaceae	Oxobacter	0	0	0	0	0	1	0	0	0	0	0	0	3584	2894	0	0	0	0	0	0	9	0	24	21	2	3	1	1	7	0	877	1037	0	0	1	502	0	0	0	0	0	0	0	0
Otu00098	Actinobacteria	Acidimicrobiia	Acidimicrobiales	Iamiaceae	Aquihabitans	1640	1326	2025	1605	112	102	164	135	16	10	6	3	2	0	6	1	1	0	0	0	0	0	0	0	0	0	0	0	3	0	1	0	0	0	0	0	0	0	0	0	0	0	0	0
Otu00099	Proteobacteria	Alphaproteobacteria	Hyphomicrobiales	Kaistiaceae	Kaistia	19	11	18	17	80	84	125	105	307	308	265	232	31	21	116	107	20	22	23	22	28	22	1	1	2	4	8	6	71	47	0	1	0	0	1377	829	257	219	453	399	128	52	307	213
Otu00100	Proteobacteria	Gammaproteobacteria	Xanthomonadales	Xanthomonadaceae	Pseudoxanthomonas	4	4	6	9	221	196	390	270	400	375	598	423	179	197	593	593	405	427	649	764	14	31	188	165	82	84	207	199	292	211	15	9	0	0	2	10	0	0	0	2	13	3	11	9
Otu00101	Proteobacteria	Alphaproteobacteria	Hyphomicrobiales	Rhizobiaceae	Rhizobium	0	2	0	3	4	6	4	4	3	4	1	1	0	0	2	0	6	13	0	0	0	0	0	0	4	2	2	1	1	1	13	4	1	0	4	4	4	4	2294	2063	961	243	925	872
Otu00102	Verrucomicrobia	Verrucomicrobiae	Verrucomicrobiales	Verrucomicrobiaceae	Verrucomicrobium	0	0	0	0	0	1	1	0	956	879	2454	1539	116	83	327	294	116	82	803	855	62	13	7	15	1	1	6	3	11	14	0	0	0	0	0	0	0	0	0	0	0	0	0	0
Otu00103	Proteobacteria	Gammaproteobacteria	Xanthomonadales	Rhodanobacteraceae	Tahibacter	0	0	2	0	3	2	6	2	133	120	121	80	65	58	115	107	1075	1234	161	180	2038	1996	36	30	8	2	39	40	35	15	284	333	0	1	31	254	0	1	0	0	0	0	0	0
Otu00104	Actinobacteria	Acidimicrobiia	Acidimicrobiales	Iamiaceae	Aquihabitans	0	0	0	0	0	1	0	0	1	1	5	6	3	3	44	29	20	7	38	37	77	50	1451	1370	1022	909	862	973	57	51	182	147	7	9	12	86	0	0	0	0	4	0	1	1
Otu00105	Firmicutes	Bacilli	Lactobacillales	Lactobacillaceae	Lactiplantibacillus	0	0	0	0	0	0	0	0	0	0	0	0	0	0	0	0	0	0	0	0	0	0	0	0	0	0	0	0	0	0	0	0	0	0	0	0	0	0	0	0	0	0	0	0
Otu00106	Actinobacteria	Actinomycetia	Micrococcales	Microbacteriaceae	Leucobacter	9	6	16	8	26	24	36	35	979	1053	371	292	42	26	168	120	1615	1722	133	153	5	21	200	230	28	32	105	115	59	38	14	5	0	2	19	9	0	2	1	4	2	3	7	3
Otu00107	Proteobacteria	Alphaproteobacteria	Hyphomicrobiales	Chelatococcaceae	Chelatococcus	0	0	1	0	0	0	1	0	2	0	2	1	0	0	3	4	1	0	2	2	0	1	354	355	203	148	224	245	3	1	21	26	0	0	1224	723	20	31	153	147	9	2	22	16
Otu00108	Firmicutes	Bacilli	Lactobacillales	Lactobacillaceae	Loigolactobacillus	0	0	1	0	0	0	0	0	0	0	0	0	0	0	0	0	0	0	0	0	0	0	0	0	0	0	0	0	0	0	0	0	0	0	0	0	0	0	0	0	0	0	0	0
Otu00109	Proteobacteria	Gammaproteobacteria	Xanthomonadales	Rhodanobacteraceae	Dokdonella	8	4	10	9	8	9	12	5	10	29	63	49	53	50	354	330	524	616	248	309	981	931	76	79	148	113	476	495	353	299	468	488	0	0	3	337	0	0	0	0	0	0	1	0
Otu00110	Actinobacteria	Acidimicrobiia	Acidimicrobiales	Iamiaceae	Aquihabitans	100	79	128	84	25	24	15	10	4	3	1	0	0	0	0	0	1	0	0	0	0	0	1	2	0	0	0	0	1	2	15	15	0	0	0	13	0	0	0	0	0	0	0	0
Otu00111	Bacteroidetes	Flavobacteriia	Flavobacteriales	Flavobacteriaceae	Flavobacterium	0	0	0	0	0	0	0	0	16	13	3	0	0	2	7	3	0	0	0	0	1	3	0	0	4	13	1	0	0	0	0	0	0	0	9	0	0	0	4	11	621	155	1361	1075
Otu00112	Bacteroidetes	Cytophagia	Cytophagales	Cytophagaceae	Dyadobacter	0	1	0	0	19	62	35	32	160	257	334	205	162	158	874	762	68	62	230	246	19	38	107	102	356	293	739	824	36	23	2	8	0	0	0	2	0	0	0	0	0	0	0	0
Otu00113	Acidobacteria	Thermoanaerobaculia	Thermoanaerobaculales	Thermoanaerobaculaceae	Thermoanaerobaculum	0	0	0	0	0	0	0	0	0	0	0	0	0	0	0	0	1	0	0	0	0	0	0	0	0	0	0	0	0	0	0	0	0	0	0	0	0	0	0	0	0	0	0	0
Otu00114	Proteobacteria	Alphaproteobacteria	Hyphomicrobiales	Devosiaceae	Devosia	0	1	0	1	4	2	0	0	66	38	137	119	128	128	674	599	283	305	302	378	118	99	267	268	150	122	390	364	833	675	66	58	0	0	1	31	0	0	0	1	0	0	0	0
Otu00115	Actinobacteria	Actinomycetia	Micrococcales	Dermacoccaceae	Branchiibius	0	0	1	0	1	0	2	2	0	2	2	0	0	0	1	1	0	1	0	0	0	0	0	0	0	0	0	0	0	0	0	0	1	5	15	18	3354	3354	15	16	102	21	125	107
Otu00116	Chloroflexi	Chloroflexia	Chloroflexales	Roseiflexaceae	Roseiflexus	1652	1370	1556	1218	67	68	58	46	2	6	0	0	0	0	0	0	0	0	0	0	0	0	0	0	0	0	0	1	0	0	0	1	0	0	0	0	0	0	0	0	0	0	0	0
Otu00117	Proteobacteria	Gammaproteobacteria	Xanthomonadales	Rhodanobacteraceae	Dokdonella	0	1	2	1	16	16	22	30	18	23	19	10	8	9	68	66	182	219	60	67	204	201	71	71	128	104	361	411	191	137	345	385	0	1	1867	1298	57	39	8	8	35	3	103	40
Otu00118	Actinobacteria	Actinomycetia	Acidothermales	Acidothermaceae	Acidothermus	34	39	50	40	9	5	6	2	1	4	7	3	0	1	17	13	18	23	26	15	0	0	4	0	2	5	0	3	11	13	6	6	0	1	1	4	0	0	0	0	0	0	0	0
Otu00119	Proteobacteria	Gammaproteobacteria	Xanthomonadales	Xanthomonadaceae	Thermomonas	0	1	0	3	74	57	85	77	134	77	55	41	41	25	84	99	277	276	93	335	1	7	2	0	161	122	463	552	146	99	755	654	0	0	2	439	1	0	1	0	3	0	3	3
Otu00120	Proteobacteria	Alphaproteobacteria	Rhodospirillales	Rhodospirillaceae	Taonella	0	0	0	0	1	0	0	0	22	26	273	203	226	239	233	207	190	190	10	9	0	1	0	0	1	0	1	0	120	65	0	0	5	11	41	17	1	0	0	0	2	2	8	7
Otu00121	Proteobacteria	Gammaproteobacteria	Xanthomonadales	Xanthomonadaceae	Lysobacter	59	53	90	53	786	751	547	422	548	563	337	179	54	50	296	235	185	228	361	397	9	27	1	1	0	0	0	0	216	157	0	0	0	0	0	0	0	0	0	0	0	0	0	0
Otu00122	Proteobacteria	Gammaproteobacteria	Enterobacterales	Enterobacteriaceae	Klebsiella	3	4	6	3	292	266	69	52	4	8	164	87	11	15	356	270	58	69	56	42	247	226	120	149	35	10	216	249	153	92	27	22	304	496	599	260	94	101	5	6	276	47	262	215
Otu00123	Proteobacteria	Oligoflexia	Bdellovibrionales	Bdellovibrionaceae	Bdellovibrio	1	1	0	0	6	2	4	1	169	169	102	65	41	45	987	904	438	355	690	635	0	17	302	166	195	125	499	475	150	108	0	0	0	0	2	0	0	0	0	0	0	0	0	0
Otu00124	Bacteroidetes	Sphingobacteriia	Sphingobacteriales	Sphingobacteriaceae	Solitalea	1170	875	1476	1229	17	16	11	14	10	7	0	0	4	0	0	0	0	0	0	0	0	0	0	0	0	0	0	0	1	0	0	0	0	0	0	0	0	0	0	0	0	0	0	0
Otu00125	Proteobacteria	Alphaproteobacteria	Hyphomicrobiales	Boseaceae	Bosea	5	6	4	6	50	47	107	57	269	207	121	76	14	18	97	90	181	303	94	135	29	47	298	153	75	40	154	112	207	172	227	217	1	1	346	268	2	0	121	98	27	5	71	40
Otu00126	Chloroflexi	Chloroflexia	Chloroflexales	Oscillochloridaceae	Oscillochloris	1387	1135	1329	1172	90	76	85	68	2	0	0	2	0	1	0	0	0	1	0	0	0	0	0	0	0	0	0	0	1	0	0	0	0	0	0	0	0	0	0	0	0	0	0	0
Otu00127	Acidobacteria	Blastocatellia	Blastocatellales	Blastocatellaceae	Stenotrophobacter	1054	904	1010	990	132	104	67	68	12	6	4	2	2	2	0	0	1	0	0	0	0	0	0	0	0	0	0	0	1	0	0	0	1	0	0	0	0	0	0	0	0	0	0	0
Otu00128	Proteobacteria	Alphaproteobacteria	Rhodospirillales	Acetobacteraceae	Roseomonas	3	4	2	6	1	2	3	1	338	373	181	139	18	8	88	82	29	19	16	24	9	2	78	75	30	20	24	35	89	46	3	8	0	0	591	363	152	138	55	46	35	8	47	46
Otu00129	Proteobacteria	Betaproteobacteria	Burkholderiales	Burkholderiaceae	Ralstonia	0	0	3	1	1	0	0	0	21	39	7	11	2	3	2	1	2	0	9	25	210	238	0	1	2	0	3	5	0	0	0	0	0	0	0	0	0	0	0	0	0	0	0	0
Otu00130	Actinobacteria	Acidimicrobiia	Acidimicrobiales	Ilumatobacteraceae	Ilumatobacter	0	0	0	0	0	0	0	0	0	0	0	0	0	0	0	0	0	0	0	0	0	0	0	0	0	0	0	0	0	0	0	0	0	0	0	0	0	0	0	0	0	0	0	0
Otu00131	Actinobacteria	Actinomycetia	Pseudonocardiales	Pseudonocardiaceae	Actinokineospora	683	643	800	681	160	143	69	61	16	28	73	31	11	15	58	64	158	166	154	138	0	19	1	0	3	0	67	84	495	356	0	0	0	0	0	0	0	0	0	0	0	0	0	0
Otu00132	Bacteroidetes	Bacteroidia	Marinilabiliales	Prolixibacteraceae	Sunxiuqinia	0	0	0	0	0	0	0	0	0	0	0	0	0	0	0	0	0	0	0	0	0	0	0	0	0	0	0	0	0	0	0	0	0	0	0	0	0	0	0	0	0	0	0	0
Otu00133	Proteobacteria	Alphaproteobacteria	Rhodospirillales	Rhodospirillaceae	Lacibacterium	0	0	6	9	6	5	4	6	21	6	232	125	50	39	4	5	2515	2428	54	47	22	21	41	36	17	10	23	34	13	5	1	5	1	0	5	2	41	46	0	0	5	0	6	7
Otu00134	Acidobacteria	Blastocatellia	Blastocatellales	Blastocatellaceae	Blastocatella	344	282	318	286	8	6	14	14	5	9	6	3	10	2	159	148	202	186	185	152	322	325	123	108	57	68	93	117	145	133	525	607	0	3	80	402	0	0	0	0	0	0	0	1
Otu00135	Chloroflexi	Sphaerobacteridae	Sphaerobacterales	Sphaerobacteraceae	Chloroflexi	0	0	3	4	6	5	3	1	14	7	16	8	6	1	76	63	42	73	42	38	7	0	64	56	23	23	44	45	93	71	86	61	3	11	1167	629	227	257	170	158	108	15	194	158
Otu00136	Chloroflexi	Caldilineae	Caldilineales	Caldilineaceae	Caldilinea	845	701	1035	874	301	263	126	125	37	31	39	27	4	2	31	27	1	3	2	4	0	0	0	0	0	0	0	0	13	8	0	0	0	0	0	0	0	0	0	0	0	0	0	0
Otu00137	Bacteroidetes	Sphingobacteriia	Sphingobacteriales	Sphingobacteriaceae	Pedobacter	0	0	0	0	1	0	0	0	0	0	0	0	0	0	0	0	0	0	0	0	0	0	0	0	0	0	0	0	0	0	0	0	2006	3180	165	108	0	0	0	0	0	0	2	1
Otu00138	Armatimonadetes	Fimbriimonadia	Fimbriimonadales	Fimbriimonadaceae	Fimbriimonas	0	0	0	0	0	0	0	1	24	23	59	31	83	79	215	180	37	40	34	55	102	46	305	286	1143	945	440	407	97	62	221	251	2	4	32	171	0	0	0	0	6	0	18	7
Otu00139	Proteobacteria	Alphaproteobacteria	Hyphomicrobiales	Bradyrhizobiaceae	Bradyrhizobium	620	530	832	774	160	143	174	154	86	96	60	54	15	9	30	48	10	7	15	18	20	15	19	24	25	18	25	45	15	12	19	19	0	0	165	93	11	9	13	16	4	1	11	11
Otu00140	Verrucomicrobia	Verrucomicrobiae	Verrucomicrobiales	Verrucomicrobiaceae	Prosthecobacter	0	0	2	0	0	0	17	1	8	3	74	35	433	353	493	466	62	51	106	114	72	90	903	741	195	162	16	16	138	108	57	53	2	1	13	36	0	1	2	1	0	0	0	0
Otu00141	Bacteroidetes	Flavobacteriia	Flavobacteriales	Weeksellaceae	Chryseobacteriumgroup	3	0	0	1	17	51	103	45	607	612	752	450	22	18	97	80	0	3	62	80	10	5	45	0	9	0	0	0	2	0	1	0	132	185	45	0	26	40	303	195	132	102	242	204
Otu00142	Proteobacteria	Gammaproteobacteria	Legionellales	Legionellaceae	Legionella	1	1	0	0	408	401	2312	1901	29	30	9	12	2	0	0	0	0	0	0	3	6	9	0	0	0	0	0	0	28	57	0	0	0	1	0	0	0	0	0	0	0	0	1	0
Otu00143	Chloroflexi	Anaerolineae	Anaerolineales	Anaerolineaceae	Anaerolinea	0	0	0	0	0	0	0	0	0	0	0	0	0	0	0	0	0	3	0	0	0	0	0	0	0	0	0	0	0	0	0	0	0	0	0	0	0	0	0	0	0	0	0	0
Otu00144	Chloroflexi	Anaerolineae	Anaerolineales	Anaerolineaceae	Thermomarinilinea	1269	1070	706	572	2	0	6	6	2	8	0	0	0	0	0	1	3	0	0	0	0	9	0	0	0	0	0	0	0	0	0	0	0	0	0	0	0	0	0	0	0	0	0	0
Otu00145	Bacteroidetes	Chitinophagia	Chitinophagales	Chitinophagaceae	Ferruginibacter	930	808	1000	840	25	16	14	12	3	3	0	1	0	0	0	0	2	3	0	0	0	0	0	0	0	0	0	0	2	0	0	0	0	0	0	0	0	0	0	0	0	0	0	0
Otu00146	Proteobacteria	Gammaproteobacteria	Pseudomonadales	Pseudomonadaceae	Pseudomonas	0	0	0	0	0	0	0	0	1	0	0	2	0	0	0	0	0	0	0	0	4	0	43	41	0	1	0	0	0	0	13	12	2	2	2	10	0	0	0	1	2	0	0	0
Otu00147	Actinobacteria	Thermoleophilia	Solirubrobacterales	Solirubrobacteraceae	Solirubrobacter	73	44	58	69	21	32	7	7	0	0	0	0	0	0	0	0	0	0	0	0	0	0	0	0	0	0	0	0	0	0	0	0	0	0	0	0	0	0	0	0	0	0	0	0
Otu00148	Actinobacteria	Acidimicrobiia	Acidimicrobiales	Ilumatobacteraceae	Ilumatobacter	911	723	1028	874	37	24	36	16	5	5	2	0	0	0	1	1	0	0	0	3	0	0	2	0	0	0	4	2	5	1	1	4	0	0	10	5	0	0	0	0	0	0	0	0
Otu00149	Proteobacteria	Alphaproteobacteria	Hyphomonadales	Hyphomonadaceae	Asprobacter	1	4	4	0	2	1	2	0	52	32	107	78	59	29	729	1041	204	391	384	521	80	66	35	18	44	17	108	75	64	62	285	257	1	0	1	111	0	0	0	0	0	0	0	0
Otu00150	Actinobacteria	Actinomycetia	Propionibacteriales	Nocardioidaceae	Aeromicrobium	626	537	701	622	46	28	23	19	96	58	59	36	11	10	82	73	38	45	44	43	61	39	63	39	41	45	74	67	24	25	26	10	0	3	102	76	0	0	0	0	0	0	0	0
Otu00151	Verrucomicrobia	Verrucomicrobiae	Verrucomicrobiales	Verrucomicrobiasubdivision3	Limisphaera	1030	927	1088	881	13	14	18	12	1	3	1	0	0	1	0	0	0	3	0	0	0	0	5	18	2	0	1	2	0	0	1	0	0	0	0	0	0	0	0	0	0	0	0	0
Otu00152	Verrucomicrobia	Verrucomicrobiae	Verrucomicrobiales	Verrucomicrobiaceae	Prosthecobacter	1	1	1	0	0	0	0	0	2	0	44	39	1	4	1	0	1	0	1	0	227	192	247	254	675	614	1200	1239	7	4	0	0	0	0	0	0	0	0	0	0	0	0	0	0
Otu00153	Bacteroidetes	Cytophagia	Cytophagales	Cytophagaceae	Runella	0	0	0	0	0	0	0	0	13	20	1	3	0	3	85	68	70	60	227	230	57	36	257	225	109	81	83	76	9	7	38	25	0	0	15	30	0	0	5	45	2	1	5	6
Otu00154	Chloroflexi	Caldilineae	Caldilineales	Caldilineaceae	Litorilinea	527	515	752	638	301	259	131	103	3	10	9	15	2	3	3	5	4	4	0	0	0	0	0	0	0	0	0	0	7	6	0	0	0	0	0	0	0	0	0	0	0	0	0	0
Otu00155	Proteobacteria	Alphaproteobacteria	Hyphomicrobiales	Hyphomicrobiaceae	Prosthecomicrobium	0	1	0	0	0	0	0	0	324	326	510	328	100	84	525	461	217	251	192	155	17	8	12	9	5	7	4	4	435	328	0	0	0	0	21	13	0	0	0	0	0	0	0	0
Otu00156	Bacteroidetes	Cytophagia	Cytophagales	Microscillaceae	Eisenibacter	0	0	0	0	0	0	0	0	1	8	102	74	2198	1899	108	76	0	0	0	0	0	0	0	0	0	0	0	0	0	1	0	0	0	0	0	0	0	0	0	0	0	0	0	0
Otu00157	Actinobacteria	Actinomycetia	Streptomycetales	Streptomycetaceae	Embleya	0	0	0	0	0	0	0	0	0	0	0	0	0	0	0	0	0	0	0	0	0	0	1	0	0	2	6	6	0	0	51	44	27	40	23	31	0	0	0	0	0	0	1	1
Otu00158	Verrucomicrobia	Verrucomicrobiae	Verrucomicrobiales	Verrucomicrobiaceae	Roseimicrobium	1	0	0	0	0	0	0	0	0	4	4	4	2	1	39	26	267	229	1466	1445	141	80	105	79	30	15	186	185	62	39	2	1	0	0	0	0	0	0	0	0	0	0	0	0
Otu00159	Bacteroidetes	Saprospiria	Saprospirales	Lewinellaceae	Lewinella	0	0	0	0	0	0	0	0	0	0	0	0	0	0	0	0	0	0	0	0	0	0	0	0	0	0	0	0	0	0	0	0	0	0	0	0	0	0	0	0	0	0	0	0
Otu00160	Proteobacteria	Deltaproteobacteria	Myxococcales	Nannocystaceae	Nannocystis	1019	865	1009	828	1	1	2	2	1	4	0	1	0	0	0	0	0	0	2	0	0	0	1	3	4	3	104	111	2	0	5	1	0	0	0	4	0	0	0	0	0	0	0	0
Otu00161	Proteobacteria	Alphaproteobacteria	Caulobacterales	Caulobacteraceae	Brevundimonas	0	0	0	0	0	0	1	0	0	4	0	0	0	0	0	1	0	0	5	0	22	5	234	209	106	94	552	579	0	0	967	818	0	0	1	491	0	1	0	0	0	0	0	0
Otu00162	Bacteroidetes	Chitinophagia	Chitinophagales	Chitinophagaceae	Chitinophaga	2	0	0	0	3	0	0	1	5	3	27	17	9	10	54	37	11	20	17	36	52	42	15	9	3	4	24	20	20	11	176	190	0	1	382	307	4	3	0	0	0	1	0	0
Otu00163	Proteobacteria	Deltaproteobacteria	Desulfovibrionales	Desulfonatronaceae	Desulfonatronum	0	0	0	0	0	0	0	0	0	0	0	0	0	0	0	0	0	0	0	0	0	0	0	0	0	0	0	0	0	0	0	0	0	0	0	0	0	0	0	0	0	0	0	0
Otu00164	Proteobacteria	Gammaproteobacteria	Methylococcales	Methylococcaceae	Methylocaldum	1	0	0	1	0	0	0	0	0	0	0	0	0	0	0	0	0	0	0	0	0	0	0	0	0	0	0	0	0	0	0	0	0	0	0	0	0	0	0	0	0	0	0	0
Otu00165	Proteobacteria	Alphaproteobacteria	Hyphomicrobiales		Nordella	653	579	663	519	193	168	116	79	7	6	7	3	0	0	1	1	1	0	0	0	0	0	0	0	0	0	0	0	2	0	0	0	0	0	0	0	0	0	0	0	1	0	0	0
Otu00166	Proteobacteria	Alphaproteobacteria	Rickettsiales	Rickettsiaceae	Orientia	0	0	0	0	0	0	0	0	0	0	0	0	0	0	0	0	0	0	0	0	0	0	0	0	0	0	0	0	0	0	0	0	0	0	0	0	0	0	0	0	0	0	74	53
Otu00167	Chloroflexi	Caldilineae	Caldilineales	Caldilineaceae	Caldilinea	593	470	679	623	89	67	68	55	4	0	7	1	0	0	3	0	0	0	0	0	0	0	0	0	0	0	0	0	9	14	0	0	0	0	0	0	0	0	0	0	0	1	0	0
Otu00168	Actinobacteria	Actinomycetia	Micrococcales	Microbacteriaceae	Microbacterium	5	1	7	6	37	45	27	15	41	36	115	95	4	8	38	45	2	3	4	15	0	1	11	9	5	0	2	5	11	8	1	0	3	8	50	77	80	62	17	14	96	27	110	106
Otu00169	Bacteroidetes	Chitinophagia	Chitinophagales	Chitinophagaceae	Terrimonas	3	1	3	3	0	0	2	0	0	1	1	0	1	0	1	2	0	0	0	0	0	0	0	0	0	0	0	0	0	0	0	0	0	0	1133	595	0	0	3	6	0	0	2	3
Otu00170	Actinobacteria	Actinomycetia	Corynebacteriales	Gordoniaceae	Gordonia	1	2	0	0	6	9	5	4	12	6	110	73	47	37	162	145	470	486	382	396	34	42	140	133	26	21	151	186	417	285	32	23	0	0	6	17	0	0	0	0	0	0	0	0
Otu00171	Bacteroidetes	Cytophagia	Cytophagales	Cytophagaceae	Dyadobacter	0	1	0	0	73	18	15	23	15	23	9	2	1	0	7	1	2	2	1	1	0	3	7	4	3	2	2	2	1	0	0	0	1	2	0	0	0	0	0	1	0	0	0	0
Otu00172	Actinobacteria	Actinomycetia	Micrococcales	Microbacteriaceae	Galbitalea	23	16	20	17	23	15	9	13	238	232	324	214	105	53	79	79	177	155	65	74	65	23	20	15	22	24	160	188	113	97	19	7	0	0	9	5	0	0	0	2	2	2	4	1
Otu00173	Chloroflexi	Caldilineae	Caldilineales	Caldilineaceae	Caldilinea	537	475	659	579	126	112	55	55	6	1	0	0	0	0	0	0	4	0	0	0	0	0	0	0	0	0	0	0	0	0	0	0	0	0	0	0	0	0	0	0	0	0	0	0
Otu00174	Proteobacteria	Alphaproteobacteria	Rhodobacterales	Rhodobacteraceae	Gemmobacter	1	0	1	0	2	2	0	2	795	642	707	484	115	101	182	155	13	24	164	141	28	33	25	46	2	8	30	26	23	20	0	1	0	0	0	0	0	0	0	0	0	0	0	0
Otu00175	Proteobacteria	Alphaproteobacteria	Hyphomicrobiales	Hyphomicrobiaceae	Methyloceanibacter	0	0	0	0	0	0	0	0	0	0	0	0	0	0	0	0	0	0	0	0	0	0	0	0	0	0	0	0	0	0	0	0	0	0	0	0	0	0	0	0	0	0	0	0
Otu00176	Firmicutes	Clostridia	Eubacteriales	Oscillospiraceae	Ruminiclostridium	0	0	0	0	0	0	0	0	14	18	14	1	2	2	16	8	25	35	20	24	22	24	21	21	20	15	14	15	42	17	379	358	0	0	0	170	0	0	2	1	0	0	1	0
Otu00177	Proteobacteria	Alphaproteobacteria	Rhodobacterales	Neomegalonemataceae	Neomegalonema	2	5	11	6	6	10	255	186	236	278	99	64	11	8	767	718	96	111	156	252	0	8	1	1	0	0	0	0	199	156	0	0	0	0	0	0	0	0	0	0	0	0	0	0
Otu00178	Proteobacteria	Gammaproteobacteria	Pseudomonadales	Moraxellaceae	Acinetobacter	0	0	0	0	0	1	0	0	0	0	0	0	0	0	1	0	3	1	0	0	0	0	1	3	3	1	0	5	2	0	585	634	8	17	79	635	0	0	3	6	19	2	42	38
Otu00179	Proteobacteria	Alphaproteobacteria	Sphingomonadales	Sphingomonadaceae	Sphingopyxis	6	4	12	11	141	109	117	102	65	51	41	18	18	9	139	106	2	10	39	48	37	59	121	112	67	64	94	79	83	92	180	301	1	1	35	103	0	0	24	29	2	0	11	3
Otu00180	Bacteroidetes	Flavobacteriia	Flavobacteriales	Weeksellaceae	Chryseobacteriumgroup	0	0	0	0	4	2	1	3	27	32	307	225	366	344	625	554	43	59	112	133	92	74	53	75	192	157	47	40	6	0	0	0	0	0	0	0	0	0	0	0	0	0	0	0
Otu00181	Actinobacteria	Acidimicrobiia	Acidimicrobiales	Iamiaceae	Aquihabitans	181	167	229	219	61	31	26	28	41	35	103	54	15	10	196	151	42	36	127	137	37	6	28	24	11	8	102	127	241	192	67	33	4	10	0	23	0	0	0	0	1	0	0	0
Otu00182	Actinobacteria	Actinomycetia	Micrococcales	Micrococcaceae	Glutamicibacter	0	0	1	0	0	0	0	0	0	0	1	1	0	0	0	0	0	0	1	0	0	0	120	115	1308	1249	130	116	0	0	23	34	3	9	128	96	16	23	0	0	0	0	0	0
Otu00183	Actinobacteria	Acidimicrobiia	Acidimicrobiales	Ilumatobacteraceae	Ilumatobacter	12	10	29	11	1	0	4	3	0	0	2	0	1	0	0	0	0	0	0	0	0	0	47	51	18	18	63	70	3	1	163	107	7	17	1556	1161	47	10	0	0	1	0	1	2
Otu00184	Bacteroidetes	Cytophagia	Cytophagales	Cytophagaceae	Spirosoma	0	0	0	0	0	0	0	0	0	0	0	0	0	0	0	0	0	0	0	0	0	0	0	0	0	0	0	0	0	0	0	0	0	0	4	1	444	462	2	21	570	149	630	514
Otu00185	Chloroflexi	Chloroflexia	Chloroflexales	Roseiflexaceae	Roseiflexus	512	423	610	534	203	213	153	73	14	3	1	1	1	1	0	0	1	0	0	0	0	0	0	0	0	0	0	0	0	0	0	0	0	0	0	0	0	0	0	0	0	0	0	0
Otu00186	Chloroflexi	Caldilineae	Caldilineales	Caldilineaceae	Caldilinea	803	644	718	632	1	1	4	13	5	3	0	0	1	0	0	0	0	2	0	0	0	0	0	0	1	0	0	0	0	0	0	0	0	0	0	0	0	0	0	0	0	0	0	0
Otu00187	Proteobacteria	Epsilonproteobacteria			Thioreductor	528	450	683	512	179	160	66	52	3	7	3	2	0	0	0	1	1	0	0	0	0	0	0	0	0	1	0	0	0	0	0	0	0	0	0	0	0	0	0	0	0	0	0	0
Otu00188	Bacteroidetes	Chitinophagia	Chitinophagales	Chitinophagaceae	Ferruginibacter	4	2	6	5	11	9	7	7	0	2	2	0	0	1	4	3	2	0	0	0	0	0	30	18	70	42	957	1030	3	2	513	458	0	0	5	287	0	0	0	0	0	0	0	0
Otu00189	Proteobacteria	Alphaproteobacteria	Rhodobacterales	Rhodobacteraceae	Gemmobacter	21	24	34	13	23	20	12	16	185	198	180	136	16	16	11	2	4	3	7	35	8	3	39	58	455	451	52	43	13	5	19	7	0	0	1	10	0	0	1	0	0	0	0	0
Otu00190	Proteobacteria	Betaproteobacteria	Burkholderiales	Comamonadaceae	Hydrogenophaga	3	6	3	5	3	6	5	5	109	127	137	75	151	135	437	395	16	23	149	261	32	9	154	183	231	160	215	206	75	49	8	0	0	0	3	5	0	0	0	0	0	0	0	1
Otu00191	Gemmatimonadetes	Gemmatimonadetes	Gemmatimonadales	Gemmatimonadaceae	Gemmatimonas	0	1	0	45	0	0	0	0	2	2	3	6	29	16	730	708	77	89	352	355	43	19	25	21	122	104	180	204	67	43	49	47	1	1	0	35	0	0	0	0	0	0	0	0
Otu00192	Proteobacteria	Alphaproteobacteria	Hyphomicrobiales	Phyllobacteriaceae	Oricola	0	0	0	0	0	0	0	0	0	0	0	0	0	0	0	0	0	0	0	0	0	0	0	0	0	0	0	0	0	0	0	0	0	0	0	0	0	0	0	0	0	0	4	2
Otu00193	Proteobacteria	Alphaproteobacteria	Hyphomicrobiales	Kaistiaceae	Bauldia	0	1	10	16	0	0	0	0	1	0	9	14	4	5	118	68	175	202	57	80	36	47	122	96	103	79	131	151	319	252	68	64	0	0	147	123	0	1	0	0	0	0	0	0
Otu00194	Chloroflexi	Anaerolineae	Anaerolineales	Anaerolineaceae	Ornatilinea	0	0	0	0	0	0	0	0	0	0	3	1	1	0	94	94	52	40	36	33	311	278	153	155	50	45	137	115	324	281	93	77	0	0	38	64	0	0	0	0	0	0	0	0
Otu00195	Proteobacteria	Deltaproteobacteria	Myxococcales	Kofleriaceae	Kofleria	813	809	528	458	0	0	0	0	0	1	0	0	0	0	0	0	1	0	3	0	0	0	0	0	0	0	0	0	0	0	0	0	0	0	0	0	0	0	0	0	0	0	0	0
Otu00196	Proteobacteria	Betaproteobacteria	Burkholderiales	Comamonadaceae	Curvibacter	626	559	506	564	10	16	22	9	2	8	3	3	1	0	0	3	0	1	0	3	0	0	2	1	3	0	2	5	1	1	0	2	1	0	152	75	0	0	0	0	1	0	0	0
Otu00197	Proteobacteria	Alphaproteobacteria	Rhodospirillales	Rhodospirillaceae	Dongia	0	0	0	0	0	0	2	3	0	0	0	0	1	0	0	0	5	3	0	4	0	0	43	47	18	17	205	175	1	0	0	0	0	0	0	0	0	0	39	37	762	232	570	606
Otu00198	Verrucomicrobia	Opitutae	Opitutales	Opitutaceae	Opitutus	7	10	9	5	0	0	1	0	39	56	69	59	70	64	181	179	3	1	64	56	71	67	310	292	277	210	120	87	29	21	353	325	1	1	1	171	0	0	0	0	0	0	0	0
Otu00199	Actinobacteria	Actinomycetia	Propionibacteriales	Nocardioidaceae	Nocardioides	0	0	0	0	0	0	0	0	0	0	0	0	0	0	0	0	0	0	0	0	0	0	0	0	0	0	0	0	0	0	0	0	0	0	0	0	0	0	0	0	0	0	0	0
Otu00200	Chloroflexi	Caldilineae	Caldilineales	Caldilineaceae	Litorilinea	519	431	666	547	24	13	37	14	0	1	3	1	0	0	0	0	0	0	0	3	0	0	0	0	0	0	0	0	5	2	0	0	1	0	1	1	0	0	0	0	0	0	0	0
Otu00201	Bacteroidetes	Flavobacteriia	Flavobacteriales	Weeksellaceae	Chryseobacteriumgroup	3	2	3	1	41	27	53	38	2	0	24	9	8	1	545	449	11	12	39	53	35	23	79	86	65	59	9	15	345	239	4	1	152	232	9	0	102	91	1	0	5	4	46	45
Otu00202	Proteobacteria	Epsilonproteobacteria	Campylobacterales	Campylobacteraceae	Arcobactergroup	0	0	1	0	0	0	0	1	0	0	0	1	0	0	1	0	8	6	15	24	41	26	364	312	124	127	262	325	5	3	7	3	1	0	6	1	0	0	0	0	0	0	0	0
Otu00203	Actinobacteria	Actinomycetia	Micrococcales	Intrasporangiaceae	Pedococcus	604	489	686	388	24	30	22	14	3	5	1	2	0	0	0	0	1	0	0	2	0	20	0	0	2	0	0	0	0	1	0	0	0	1	52	16	0	0	0	0	0	0	0	0
Otu00204	Bacteroidetes	Flavobacteriia	Flavobacteriales	Crocinitomicaceae	Fluviicola	0	0	0	0	0	0	0	0	107	134	70	52	829	622	39	28	0	0	0	0	0	0	2	1	425	345	41	25	1	2	24	20	6	4	0	21	0	0	0	0	0	0	0	0
Otu00205	Verrucomicrobia	Verrucomicrobiae	Verrucomicrobiales	Verrucomicrobiaceae	Prosthecobacter	19	21	24	19	11	5	17	19	3	0	89	35	45	33	329	324	1	3	25	23	72	56	422	381	238	168	313	315	17	5	2	1	0	0	2	1	0	0	0	0	0	0	0	0
Otu00206	Proteobacteria	Betaproteobacteria	Burkholderiales	Oxalobacteraceae	Herbaspirillum	1	0	1	4	303	327	1240	1073	9	13	3	4	0	5	1	2	1	1	0	3	7	0	0	0	0	0	0	1	0	1	0	0	0	0	0	0	0	0	0	0	0	0	0	0
Otu00207	Chloroflexi	Chloroflexia	Chloroflexales	Roseiflexaceae	Roseiflexus	613	508	598	583	20	28	56	38	2	1	0	0	1	0	1	0	1	0	0	0	0	0	0	0	0	0	0	0	0	0	0	0	0	0	0	0	0	0	0	0	0	0	0	0
Otu00208	Proteobacteria	Gammaproteobacteria	Pseudomonadales	Moraxellaceae	Alkanindiges	0	0	0	0	27	22	483	406	15	13	185	143	730	644	51	62	0	0	0	0	23	18	0	0	0	0	0	0	41	12	0	0	0	0	0	0	0	0	0	0	0	0	0	0
Otu00209	Actinobacteria	Acidimicrobiia	Acidimicrobiales	Acidimicrobiaceae	Acidimicrobium	0	0	0	0	0	0	0	0	0	0	0	0	0	0	0	0	0	0	0	9	48	30	336	329	759	611	260	256	0	0	95	85	0	0	0	39	0	0	0	0	0	0	0	0
Otu00210	Ignavibacteriae	Ignavibacteria	Ignavibacteriales	Ignavibacteriaceae	Ignavibacterium	462	428	594	483	40	43	15	14	1	5	0	0	0	0	1	0	0	0	0	0	0	0	0	0	1	0	0	0	0	0	0	0	0	0	0	0	0	0	0	0	0	0	0	0
Otu00211	Proteobacteria	Alphaproteobacteria	Hyphomicrobiales	Xanthobacteraceae	Pseudolabrys	20	22	14	23	8	2	3	1	64	58	110	79	21	16	94	76	59	60	63	47	91	47	125	115	46	35	94	79	118	91	86	73	1	0	523	369	2	1	7	6	1	0	0	0
Otu00212	Chlamydiae	Chlamydiia	Parachlamydiales	Parachlamydiaceae	Candidatus_Protochlamydia	0	0	0	4	17	14	2	5	2	2	2	2	0	2	0	3	12	8	0	0	0	0	2	5	27	28	46	34	0	2	3	1	4	3	532	333	245	312	34	25	306	116	298	207
Otu00213	Bacteroidetes	Sphingobacteriia	Sphingobacteriales	Sphingobacteriaceae	Solitalea	1	0	0	0	0	0	0	0	0	0	1	0	4	1	0	0	0	0	1	1	0	0	1036	971	306	264	98	119	0	0	4	4	2	3	3	4	0	0	0	0	0	0	0	0
Otu00214	Firmicutes	Clostridia	Eubacteriales	Clostridiaceae	Alkaliphilus	0	0	0	0	0	0	0	0	0	0	0	0	0	2	5	5	7	5	26	12	0	1	4	3	0	0	2	2	7	2	3	0	3	2	38	19	1	0	247	309	161	65	407	216
Otu00215	Bacteroidetes	Chitinophagia	Chitinophagales	Chitinophagaceae	Terrimonas	544	482	587	465	14	7	15	18	11	3	11	7	0	2	11	8	1	0	0	3	0	0	0	0	0	0	0	0	0	0	0	0	0	0	0	2	0	0	0	0	0	0	0	0
Otu00216	Proteobacteria	Alphaproteobacteria	Rhodobacterales	Rhodobacteraceae	Pseudooceanicola	0	0	0	0	0	0	0	0	0	0	0	0	0	0	0	0	0	0	0	0	0	0	0	0	0	0	0	0	0	0	0	0	0	0	0	0	0	0	0	0	0	0	0	0
Otu00217	Bacteroidetes	Flavobacteriia	Flavobacteriales	Flavobacteriaceae	Flavobacterium	706	565	538	375	0	0	0	0	0	1	0	0	0	0	0	0	0	0	2	0	0	0	0	0	0	0	0	0	0	0	0	0	0	0	0	0	0	0	0	0	0	0	0	0
Otu00218	Bacteroidetes	Flavobacteriia	Flavobacteriales	Weeksellaceae	Chryseobacteriumgroup	0	0	0	0	0	0	0	0	0	1	16	6	1	4	0	0	0	2	0	0	0	0	21	15	25	20	13	25	0	0	1	2	333	707	45	26	415	205	0	4	45	13	42	44
Otu00219	Bacteroidetes	Bacteroidia	Marinilabiliales	Marinilabiliaceae	Geofilum	130	122	150	104	1	1	4	5	128	118	145	115	130	85	284	260	5	2	48	46	159	236	46	47	39	28	27	25	6	7	41	32	0	0	0	27	0	0	0	0	0	0	0	0
Otu00220	Proteobacteria	Alphaproteobacteria	Caulobacterales	Caulobacteraceae	Brevundimonas	1	2	7	2	94	92	79	67	38	43	25	29	8	7	167	147	69	76	207	168	0	0	81	84	449	384	82	68	89	49	1	1	1	0	0	0	0	0	0	0	1	0	3	0
Otu00221	Proteobacteria	Alphaproteobacteria	Hyphomicrobiales	Stappiaceae	Stappia	0	0	0	0	0	0	0	0	0	0	0	0	0	0	0	0	0	0	0	0	0	0	2	0	2	0	2	0	0	0	0	0	0	0	0	0	0	0	0	1	0	0	0	0
Otu00222	Proteobacteria	Betaproteobacteria	Burkholderiales	Comamonadaceae	Rhodoferax	406	432	414	417	91	75	49	45	12	9	1	1	0	1	1	0	0	0	1	0	0	0	0	0	0	0	0	0	0	0	0	0	0	0	0	0	0	0	0	0	0	0	0	0
Otu00223	Bacteroidetes	Flavobacteriia	Flavobacteriales	Flavobacteriaceae	Flavobacterium	660	532	449	412	8	10	4	2	5	8	2	0	3	1	0	0	0	1	2	3	0	0	0	0	0	0	0	0	2	7	0	0	0	0	0	0	0	0	0	0	0	0	0	0
Otu00224	Bacteroidetes	Cytophagia	Cytophagales	Cytophagaceae	Leadbetterella	0	0	0	0	0	0	0	0	0	0	0	0	0	0	0	0	0	1	1	1	0	0	15	19	21	17	66	80	0	0	836	833	0	0	2	560	0	0	0	0	0	0	0	0
Otu00225	Proteobacteria	Betaproteobacteria	Burkholderiales	Comamonadaceae	Brachymonas	5	4	3	1	7	15	35	12	510	514	226	165	23	37	199	123	8	16	55	81	1	0	49	31	23	9	106	97	97	109	0	1	0	0	0	1	0	0	0	0	0	0	0	0
Otu00226	Firmicutes	Bacilli	Lactobacillales	Lactobacillaceae	Secundilactobacillus	0	0	0	0	0	0	0	0	0	0	0	0	0	0	0	0	0	0	0	0	0	0	0	0	0	0	0	0	0	0	0	0	0	0	0	0	0	0	0	0	0	0	0	0
Otu00227	Bacteroidetes	Chitinophagia	Chitinophagales	Chitinophagaceae	Ferruginibacter	989	877	288	256	0	1	1	1	5	1	0	0	0	0	0	0	0	0	0	0	0	0	0	0	0	0	0	0	0	0	0	0	0	0	0	0	0	0	0	0	0	0	0	0
Otu00228	Bacteroidetes	Bacteroidia	Bacteroidales	Lentimicrobiaceae	Lentimicrobium	626	551	523	407	5	2	6	2	1	2	1	1	0	2	0	0	0	0	0	0	0	0	0	0	0	0	0	0	0	0	0	0	0	0	0	0	0	0	0	0	0	0	0	0
Otu00229	Proteobacteria	Alphaproteobacteria	Hyphomicrobiales	Brucellaceae	Pseudochrobactrum	528	427	472	431	23	22	6	5	0	0	0	0	0	0	0	0	0	0	0	0	0	0	0	0	0	0	0	0	0	0	0	0	0	0	0	0	0	0	0	0	0	0	0	0
Otu00230	Proteobacteria	Alphaproteobacteria	Hyphomicrobiales	Pleomorphomonadaceae	Oharaeibacter	0	0	0	0	0	0	0	0	8	11	17	20	0	2	7	12	3	17	7	10	0	0	9	1	3	1	7	3	5	5	3	2	0	1	201	131	0	0	0	0	0	0	0	0
Otu00231	Acidobacteria	Blastocatellia	Blastocatellales	Blastocatellaceae	Stenotrophobacter	361	211	266	214	27	37	22	16	3	7	5	6	1	2	27	24	1	2	1	13	15	19	1	2	0	0	0	2	17	23	92	135	0	3	92	149	0	0	0	0	0	0	0	0
Otu00232	Chloroflexi	Caldilineae	Caldilineales	Caldilineaceae	Litorilinea	322	285	523	403	26	19	26	20	0	1	5	0	0	0	0	0	0	0	0	0	0	0	0	0	0	0	0	0	0	0	0	0	0	0	0	0	0	0	0	0	0	0	0	0
Otu00233	Proteobacteria	Alphaproteobacteria	Hyphomicrobiales	Phyllobacteriaceae	Roseitalea	524	464	496	407	46	34	8	9	1	1	0	0	0	0	0	1	0	0	0	0	0	0	2	0	0	1	1	1	0	0	3	0	0	0	0	1	0	0	0	0	0	0	0	0
Otu00234	Actinobacteria	Thermoleophilia	Solirubrobacterales	Conexibacteraceae	Conexibacter	295	265	328	325	227	190	79	76	14	13	6	3	2	1	5	4	1	0	1	1	0	7	0	0	0	0	0	0	1	2	0	0	0	0	0	0	0	0	0	0	0	0	0	0
Otu00235	Acidobacteria	Acidobacteriia	Bryobacterales	Bryobacteraceae	Paludibaculum	540	462	626	529	6	2	10	5	5	2	0	0	0	0	1	0	0	0	0	0	0	0	0	0	0	0	0	0	0	0	0	0	0	0	0	0	0	0	0	0	0	0	0	0
Otu00236	Actinobacteria	Thermoleophilia	Solirubrobacterales	Conexibacteraceae	Conexibacter	281	331	454	405	79	79	40	34	2	0	5	1	0	0	0	1	0	0	0	0	0	0	0	0	0	0	0	0	1	1	0	0	0	0	0	0	0	0	0	0	0	0	0	0
Otu00237	Bacteroidetes	Bacteroidia	Marinilabiliales	Marinilabiliaceae	Carboxylicivirga	495	408	571	429	9	6	4	8	5	5	0	0	0	0	0	0	1	0	0	0	0	0	0	0	0	0	0	0	2	0	0	0	0	0	0	0	0	0	0	0	0	0	0	0
Otu00238	Firmicutes	Clostridia	Eubacteriales	Peptostreptococcaceae	Peptoclostridium	0	0	0	0	0	0	0	1	0	0	0	0	0	0	0	0	0	0	0	0	0	0	0	0	0	0	0	0	0	0	0	0	0	0	0	0	83	116	26	25	448	94	498	366
Otu00239	Acidobacteria	Blastocatellia	Blastocatellales	Blastocatellaceae	Aridibacter	495	428	443	393	12	8	6	7	3	0	0	0	0	0	1	0	0	0	0	0	0	0	0	0	0	0	0	0	0	0	0	0	0	0	0	0	0	0	0	0	0	0	0	0
Otu00240	Firmicutes	Clostridia	Eubacteriales	Clostridiaceae	Tindallia	0	0	0	0	0	0	0	0	0	0	0	0	0	0	0	0	0	0	0	0	0	1	8	8	0	15	28	32	1	0	83	95	4	8	1353	675	0	0	0	0	0	0	0	0
Otu00241	Proteobacteria	Betaproteobacteria	Burkholderiales	Comamonadaceae	Simplicispira	330	327	355	284	72	59	96	87	30	23	34	25	4	6	4	14	2	1	7	10	0	0	0	0	0	0	1	3	2	2	0	0	0	0	0	0	0	0	0	0	0	0	0	0
Otu00242	Proteobacteria	Gammaproteobacteria	Alteromonadales	Alteromonadaceae	Marinobacter	0	0	0	0	0	0	0	0	1	2	12	7	4	2	529	456	44	57	62	62	28	73	69	83	269	272	32	45	39	20	36	42	1	4	2	23	0	0	0	0	0	0	0	0
Otu00243	Bacteroidetes	Cytophagia	Cytophagales	Cytophagaceae	Runella	0	0	0	0	0	0	0	1	10	20	14	16	9	4	6	4	1	0	1	0	695	561	31	32	75	75	356	344	14	4	0	0	0	0	0	0	0	0	0	0	0	0	0	0
Otu00244	Actinobacteria	Actinomycetia	Corynebacteriales	Gordoniaceae	Gordonia	159	105	242	170	369	311	178	156	42	40	22	20	5	5	17	18	7	4	9	8	3	0	0	0	0	0	1	1	8	5	0	0	1	0	11	6	0	0	0	0	0	0	0	0
Otu00245	Proteobacteria	Gammaproteobacteria	Xanthomonadales	Rhodanobacteraceae	Dokdonella	2	2	5	2	10	6	15	6	4	15	76	55	36	40	215	200	186	204	317	402	89	113	5	4	1	0	0	4	112	101	2	3	0	0	0	1	0	0	0	0	0	0	0	0
Otu00246	Proteobacteria	Alphaproteobacteria	Hyphomicrobiales	Rhizobiaceae	Rhizobium	0	0	0	0	0	0	0	0	3	6	2	1	0	1	0	0	0	0	0	0	0	0	0	0	0	0	0	1	0	0	0	0	0	0	2	0	0	0	2	0	2	4	3	3
Otu00247	Actinobacteria	Acidimicrobiia	Acidimicrobiales	Acidimicrobiaceae	Aciditerrimonas	0	1	1	0	1	0	0	0	1	2	21	15	10	18	196	200	308	278	119	202	8	7	19	18	28	12	13	27	189	159	23	22	0	1	193	113	0	0	0	0	0	1	0	0
Otu00248	Planctomycetes	Planctomycetia	Isosphaerales	Isosphaeraceae	Tundrisphaera	0	0	0	0	0	0	0	0	1	1	14	3	3	4	10	8	0	3	0	0	0	0	8	4	12	27	7	15	5	7	0	1	0	2	996	992	0	0	5	3	0	0	1	0
Otu00249	Proteobacteria	Alphaproteobacteria	Sphingomonadales	Sphingomonadaceae	Sphingomonas	3	0	2	2	5	3	5	5	17	11	17	5	10	5	282	302	31	40	168	166	27	50	151	136	50	36	125	132	128	120	25	30	0	1	21	41	0	0	0	0	2	0	5	2
Otu00250	Actinobacteria	Actinomycetia	Corynebacteriales	Gordoniaceae	Jongsikchunia	5	3	7	5	66	71	56	53	28	25	25	13	5	2	9	7	10	5	1	2	0	0	0	0	2	0	0	3	9	10	1	0	0	1	19	6	11	17	29	31	456	104	372	346
Otu00251	Proteobacteria	Alphaproteobacteria	Hyphomicrobiales	Hyphomicrobiaceae	Hyphomicrobium	120	103	154	126	19	16	12	8	0	0	1	0	0	0	5	1	5	7	2	4	8	1	130	146	35	36	53	63	5	2	219	201	1	2	124	186	0	0	0	0	1	0	0	0
Otu00252	Proteobacteria	Gammaproteobacteria	Chromatiales	Chromatiaceae	Thiohalocapsa	0	0	0	0	0	0	0	0	0	0	0	0	0	0	0	0	0	0	0	0	0	0	0	0	0	0	0	0	0	0	0	0	0	0	0	0	0	0	0	0	0	0	0	0
Otu00253	Verrucomicrobia	Verrucomicrobiae	Verrucomicrobiales	Verrucomicrobiaceae	Prosthecobacter	0	0	0	0	0	0	1	1	907	830	110	54	9	15	20	29	3	0	33	96	0	2	0	0	0	0	0	0	4	2	0	0	0	0	0	0	0	0	0	0	0	0	0	0
Otu00254	Proteobacteria	Betaproteobacteria	Nitrosomonadales	Sterolibacteriaceae	Sulfuritalea	449	355	486	435	3	5	3	1	1	2	1	0	0	1	0	0	1	0	0	0	0	0	0	0	0	0	0	0	0	0	0	0	0	0	0	0	0	0	0	0	0	0	0	0
Otu00255	Proteobacteria	Betaproteobacteria	Burkholderiales	Alcaligenaceae	Achromobacter	0	0	1	0	136	90	139	124	30	40	25	29	3	3	21	20	2	12	2	5	0	0	2	5	0	1	1	2	8	10	0	0	18	25	50	40	1	2	3	3	9	1	7	15
Otu00256	Proteobacteria	Betaproteobacteria	Burkholderiales		Ideonella	109	82	123	133	34	33	1	5	0	1	0	0	0	0	0	0	0	0	0	0	11	0	7	9	4	0	40	32	1	0	233	231	151	216	187	242	1	2	1	1	0	0	7	4
Otu00257	Proteobacteria	Alphaproteobacteria	Rhodospirillales	Rhodospirillaceae	Aliidongia	0	0	0	0	0	0	0	0	0	0	0	0	0	0	0	0	0	0	0	0	0	0	0	0	0	0	0	0	0	0	0	0	0	0	0	0	0	0	0	0	0	0	0	0
Otu00258	Actinobacteria	Actinomycetia	Corynebacteriales	Nocardiaceae	Rhodococcus	259	214	375	350	180	178	105	107	7	5	9	4	2	0	1	2	0	0	2	5	0	0	0	0	0	0	0	0	0	3	0	0	0	0	0	0	0	0	0	0	0	0	0	0
Otu00259	Actinobacteria	Actinomycetia	Propionibacteriales	Nocardioidaceae	Nocardioides	362	345	319	296	109	90	72	72	29	29	25	18	1	3	1	0	0	0	3	0	0	0	0	0	0	0	0	0	1	0	0	0	0	0	0	0	0	0	0	0	0	0	0	0
Otu00260	Bacteroidetes	Saprospiria	Saprospirales	Haliscomenobacteraceae	Phaeodactylibacter	0	0	0	0	0	0	0	0	0	0	0	0	0	0	0	0	0	0	0	0	0	0	0	0	0	0	0	0	0	0	0	0	0	0	0	0	0	0	0	0	0	0	0	0
Otu00261	Proteobacteria	Oligoflexia	Bdellovibrionales	Bdellovibrionaceae	Bdellovibrio	0	0	0	0	0	0	0	0	12	13	3	18	0	1	87	84	3	8	5	14	0	0	0	3	3	0	0	0	80	62	5	4	2	8	1	7	0	0	2	2	243	92	334	272
Otu00262	Bacteroidetes	Bacteroidia	Bacteroidales	Dysgonomonadaceae	Dysgonomonas	0	0	0	0	0	0	0	0	0	0	85	70	3	0	40	28	0	0	9	5	0	3	270	243	13	8	96	138	5	10	0	0	0	0	0	0	0	0	0	0	0	0	0	0
Otu00263	Actinobacteria	Actinomycetia	Corynebacteriales	Nocardiaceae	Nocardia	37	28	32	29	334	304	275	208	74	74	92	75	10	12	33	43	26	20	9	22	14	29	4	2	1	1	9	15	17	16	2	1	0	0	0	0	0	0	0	0	0	0	0	0
Otu00264	Verrucomicrobia	Verrucomicrobiaincertaesedis			Methylacidimicrobium	381	361	348	298	3	1	2	3	0	2	0	0	0	0	0	0	0	0	0	0	0	0	0	1	0	0	0	0	0	0	0	0	0	0	0	0	0	0	0	0	0	0	0	0
Otu00265	Proteobacteria	Betaproteobacteria	Burkholderiales	Comamonadaceae	Delftia	24	17	45	46	595	561	252	196	13	18	11	12	6	4	3	4	2	1	2	3	18	32	3	0	1	2	13	11	3	3	2	1	0	0	0	1	0	0	0	0	0	0	0	0
Otu00266	Armatimonadetes	Fimbriimonadia	Fimbriimonadales	Fimbriimonadaceae	Fimbriimonas	0	0	0	0	0	0	0	0	0	0	0	0	0	0	3	1	1	0	4	8	21	19	396	388	54	33	477	502	2	5	21	18	0	0	0	5	0	0	0	0	0	0	0	0
Otu00267	Proteobacteria	Deltaproteobacteria	Myxococcales	Labilitrichaceae	Labilithrix	0	0	0	0	1	0	0	0	843	964	55	36	10	4	17	18	0	1	0	2	0	0	0	0	0	0	0	0	0	0	0	1	0	0	0	1	0	0	0	0	0	0	0	0
Otu00268	Proteobacteria	Betaproteobacteria	Rhodocyclales	Rhodocyclaceae	Azovibrio	0	0	1	0	0	0	0	0	0	0	0	0	0	0	0	0	0	0	0	0	0	0	0	0	0	0	0	0	0	0	0	0	0	0	0	0	0	0	0	0	0	0	0	0
Otu00269	Proteobacteria	Alphaproteobacteria	Hyphomicrobiales	Chelatococcaceae	Chelatococcus	0	0	1	0	0	0	2	0	1	1	5	3	1	1	1	0	0	0	3	0	0	0	0	0	0	0	0	0	0	0	0	0	0	1	0	0	1	0	23	31	81	71	262	216
Otu00270	Bacteroidetes	Bacteroidia	Bacteroidales	Dysgonomonadaceae	Dysgonomonas	0	0	0	1	0	0	1	0	0	0	0	2	0	0	0	0	0	0	0	0	0	0	0	0	0	0	0	0	0	0	0	0	182	307	2	3	5	5	3	4	7	2	250	161
Otu00271	Bacteroidetes	Sphingobacteriia	Sphingobacteriales	Sphingobacteriaceae	Nubsella	0	0	0	0	0	0	0	0	3	0	2	1	5	5	0	1	1	0	2	9	508	521	170	159	53	61	173	143	0	0	0	0	2	0	0	0	0	0	0	0	0	0	0	0
Otu00272	Proteobacteria	Betaproteobacteria	Burkholderiales		Paucibacter	17	14	25	27	437	427	467	375	15	18	8	8	3	7	3	1	1	0	0	0	0	0	0	0	0	1	0	3	0	0	0	0	0	0	0	0	0	0	0	0	0	0	0	0
Otu00273	Proteobacteria	Deltaproteobacteria	Desulfobacterales	Desulfobacteraceae	Desulforegula	330	242	441	393	13	10	10	8	1	2	0	0	1	0	0	0	0	0	0	0	0	0	0	0	0	0	0	0	0	0	0	0	0	0	6	3	0	0	0	0	0	0	0	0
Otu00274	Verrucomicrobia	Verrucomicrobiae	Verrucomicrobiales	Verrucomicrobiaceae	Roseimicrobium	393	321	326	283	8	3	6	5	2	0	0	0	0	0	0	0	0	0	0	1	0	0	0	0	0	0	0	0	0	0	0	0	0	0	0	0	0	0	0	0	0	0	0	0
Otu00275	Armatimonadetes	Armatimonadia	Armatimonadales	Armatimonadaceae	Armatimonas	0	0	0	0	0	0	3	0	0	0	0	0	1	4	66	63	40	29	21	29	32	31	53	57	38	37	286	278	35	32	98	79	0	0	214	143	0	0	0	0	0	0	0	0
Otu00276	Chloroflexi	Chloroflexia	Chloroflexales	Oscillochloridaceae	Oscillochloris	436	391	439	359	12	8	25	11	0	0	1	0	0	1	0	2	1	1	0	0	0	0	0	0	0	0	0	0	0	0	0	0	0	0	0	0	0	0	0	0	0	0	0	0
Otu00277	Bacteroidetes	Chitinophagia	Chitinophagales	Chitinophagaceae	Ilyomonas	237	188	453	385	7	4	11	8	0	4	0	0	0	0	0	0	0	1	0	0	0	0	0	0	0	0	0	0	0	0	0	0	0	0	0	0	0	0	0	0	0	0	0	0
Otu00278	Verrucomicrobia	Opitutae	Opitutales	Opitutaceae	Lacunisphaera	416	328	349	274	11	8	9	8	1	0	0	0	0	0	0	0	0	0	0	0	0	0	0	0	0	0	0	0	0	0	0	0	0	0	0	0	0	0	0	0	0	0	0	0
Otu00279	Chlamydiae	Chlamydiia	Parachlamydiales	Parachlamydiaceae	Candidatus_Protochlamydia	0	0	0	0	0	1	1	1	0	0	443	302	27	23	32	17	2	1	1	0	0	0	9	14	35	26	7	4	11	9	0	0	10	18	109	67	0	0	0	0	0	1	1	0
Otu00280	Actinobacteria	Actinomycetia	Corynebacteriales	Nocardiaceae	Rhodococcus	0	0	1	1	3	8	2	0	0	1	0	0	0	0	0	0	1	2	0	0	0	0	0	0	0	0	6	4	0	0	1	0	0	0	7	2	0	0	0	0	0	0	0	0
Otu00281	Proteobacteria	Gammaproteobacteria	Cellvibrionales	Cellvibrionaceae	Marinimicrobium	9	6	21	14	3	2	0	1	0	0	0	0	1	1	9	19	1	1	9	5	0	0	23	23	542	437	114	137	1	0	132	166	1	0	0	108	0	0	0	0	0	0	0	0
Otu00282	Nitrospirae	Nitrospira	Nitrospirales	Nitrospiraceae	Nitrospira	403	357	399	350	5	20	24	13	0	4	0	0	0	2	0	0	0	0	0	0	0	0	0	0	0	0	0	0	0	0	0	0	0	0	0	0	0	0	0	0	0	0	0	0
Otu00283	Proteobacteria	Alphaproteobacteria	Rhodospirillales	Rhodospirillaceae	Ferrovibrio	0	0	0	0	0	0	1	0	195	140	88	68	137	104	35	14	3	6	12	21	56	42	19	17	13	6	2	6	15	11	161	168	0	0	0	117	0	0	0	0	0	0	0	1
Otu00284	Verrucomicrobia	Verrucomicrobiae	Verrucomicrobiales	Verrucomicrobiaceae	Luteolibacter	368	244	372	270	9	7	7	4	2	0	0	0	0	0	1	0	0	0	0	0	0	0	0	0	0	1	0	0	0	0	0	0	0	0	0	0	0	0	0	0	0	0	0	0
Otu00285	Bacteroidetes	Cytophagia	Cytophagales	Cytophagaceae	Leadbetterella	0	0	0	0	0	0	0	0	0	0	0	0	0	0	16	17	883	779	0	0	0	0	0	0	1	0	0	0	33	20	0	0	0	0	0	0	0	0	0	0	0	0	0	0
Otu00286	Bacteroidetes	Chitinophagia	Chitinophagales	Chitinophagaceae	Terrimonas	377	244	273	238	8	11	5	8	3	0	4	0	1	1	0	1	1	0	1	1	0	0	0	0	0	0	0	0	2	0	0	0	0	0	0	0	0	0	0	0	0	0	0	0
Otu00287	Actinobacteria	Acidimicrobiia	Acidimicrobiales	Iamiaceae	Aquihabitans	286	219	319	287	15	12	17	19	3	3	2	0	0	0	0	0	0	0	0	0	0	0	0	0	0	0	0	0	0	0	0	0	0	0	0	0	0	0	0	0	0	0	0	0
Otu00288	Verrucomicrobia	Verrucomicrobiae	Verrucomicrobiales	Verrucomicrobiasubdivision3	Limisphaera	299	264	319	265	1	0	0	1	0	0	0	0	0	0	0	0	0	0	0	0	0	0	0	0	0	0	0	0	0	0	0	0	0	0	0	0	0	0	0	0	0	0	0	0
Otu00289	Proteobacteria	Betaproteobacteria	Rhodocyclales	Zoogloeaceae	Uliginosibacterium	310	237	495	427	1	0	0	0	0	1	3	1	0	0	0	0	0	0	0	0	0	0	0	0	0	0	0	0	0	0	0	0	0	0	0	0	0	0	0	0	0	0	0	0
Otu00290	Proteobacteria	Gammaproteobacteria	Pseudomonadales	Pseudomonadaceae	Pseudomonas	8	8	28	4	387	368	203	214	28	14	10	8	13	5	6	3	5	13	10	7	76	46	24	18	6	1	5	4	3	5	14	9	0	0	54	30	10	5	1	4	4	2	4	2
Otu00291	Proteobacteria	Alphaproteobacteria	Rhodospirillales	Azospirillaceae	Azospirillum	0	0	0	0	0	0	0	0	0	0	0	0	0	0	0	0	0	0	0	0	0	0	0	0	0	0	0	0	0	0	0	0	0	0	0	0	0	0	0	0	0	0	0	0
Otu00292	Proteobacteria	Alphaproteobacteria	Rhodospirillales	Rhodospirillaceae	Tistrella	0	0	0	0	0	0	0	0	0	0	0	0	0	0	0	0	0	0	0	0	0	0	0	0	0	0	0	0	0	0	0	0	0	0	0	0	0	0	0	0	0	0	0	0
Otu00293	Proteobacteria	Gammaproteobacteria	Pseudomonadales	Pseudomonadaceae	Pseudomonas	0	0	0	0	0	0	0	0	0	0	0	0	0	0	0	0	0	0	0	0	0	0	0	0	0	0	0	0	0	0	0	0	0	0	0	0	0	0	0	0	0	0	2	0
Otu00294	Proteobacteria	Alphaproteobacteria	Hyphomicrobiales	Beijerinckiaceae	Beijerinckia	261	203	354	363	33	27	28	31	0	3	2	0	0	0	1	0	0	0	0	1	0	0	0	0	0	0	0	0	0	0	0	0	0	0	0	0	0	0	0	0	0	0	0	0
Otu00295	Bacteroidetes	Chitinophagia	Chitinophagales	Chitinophagaceae	Taibaiella	0	0	2	0	381	360	500	414	0	7	1	2	0	2	0	0	0	0	0	0	0	0	0	0	0	0	0	0	0	0	0	0	0	0	0	0	0	0	0	0	0	0	0	0
Otu00296	Proteobacteria	Betaproteobacteria	Burkholderiales	Oxalobacteraceae	Pseudoduganella	3	6	12	3	483	404	420	319	1	5	3	1	0	0	0	0	0	1	0	0	0	0	0	0	0	0	0	0	0	0	0	0	0	0	0	0	0	0	0	0	0	0	0	0
Otu00297	Proteobacteria	Epsilonproteobacteria	Campylobacterales	Helicobacteraceae	Helicobacter	0	0	1	0	1	0	0	0	0	0	4	0	1	0	143	129	164	166	196	158	0	0	0	0	0	0	0	0	391	306	0	0	0	0	0	0	0	0	0	0	0	0	0	0
Otu00298	Nitrospirae	Nitrospira	Nitrospirales	Nitrospiraceae	Nitrospira	224	206	250	164	6	4	1	3	0	0	1	0	0	0	0	0	0	0	3	0	0	0	0	0	0	0	0	0	0	0	0	0	0	0	0	0	0	0	0	0	0	0	0	0
Otu00299	Firmicutes	Clostridia	Eubacteriales	Clostridiaceae	Tindallia	0	0	0	0	0	0	0	0	0	0	0	0	0	0	0	0	0	0	0	0	0	0	0	0	0	0	0	0	0	0	0	0	0	0	3	1	5	4	116	99	34	6	250	163
Otu00300	Bacteroidetes	Flavobacteriia	Flavobacteriales	Flavobacteriaceae	Flavobacterium	0	1	0	0	0	0	1	0	0	0	0	0	0	0	0	2	14	32	614	713	56	59	49	53	3	2	4	24	1	0	0	0	2	3	0	0	0	0	0	0	0	0	0	0
Otu00301	Proteobacteria	Alphaproteobacteria	Hyphomicrobiales	Rhizobiaceae	Shinella	6	4	3	8	41	14	12	5	8	12	8	3	2	0	4	5	28	13	2	10	3	0	11	22	10	5	9	12	22	20	25	15	0	0	11	11	0	0	61	84	2	0	7	2
Otu00302	Bacteroidetes	Cytophagia	Cytophagales	Cytophagaceae	Siphonobacter	0	0	0	0	32	19	348	301	5	4	0	1	0	0	0	0	1	1	1	0	0	0	2	3	0	1	4	1	0	0	0	0	20	34	553	284	0	0	0	0	0	0	1	2
Otu00303	Actinobacteria	Actinomycetia	Corynebacteriales	Mycobacteriaceae	Mycolicibacillus	0	3	1	0	251	234	157	105	121	122	236	160	25	27	30	28	27	26	7	5	2	0	0	0	0	0	0	0	31	27	0	0	0	0	0	0	0	0	0	0	0	0	2	0
Otu00304	Proteobacteria	Betaproteobacteria	Nitrosomonadales	Sterolibacteriaceae	Methyloversatilis	345	307	230	196	7	8	1	0	4	3	0	0	0	0	0	0	0	0	0	0	0	0	0	0	0	0	0	0	0	0	0	0	0	0	0	0	0	0	0	0	0	0	0	0
Otu00305	Nitrospinae/Tectomicrobiagroup	Nitrospinae	Nitrospinia	Nitrospinales	Nitrospinaceae	0	0	0	0	0	0	0	0	0	0	0	0	0	0	0	0	0	0	0	0	0	0	0	0	0	0	0	0	0	0	0	0	0	0	0	0	0	0	0	0	0	0	0	0
Otu00306	Proteobacteria	Betaproteobacteria	Burkholderiales	Comamonadaceae	Curvibacter	6	3	2	1	87	77	179	118	0	4	502	357	52	52	1	0	0	0	65	63	2	0	0	0	0	0	16	13	0	0	0	0	0	0	0	0	0	0	0	0	0	0	0	0
Otu00307	Proteobacteria	Alphaproteobacteria	Sphingomonadales	Erythrobacteraceae	Qipengyuania	0	0	0	0	0	0	0	0	0	0	0	0	0	0	0	0	0	0	0	0	0	0	0	0	0	0	0	0	0	0	0	0	0	0	0	0	0	0	0	0	0	0	0	0
Otu00308	Actinobacteria	Actinomycetia	Micrococcales	Intrasporangiaceae	Ornithinibacter	199	172	216	282	52	50	41	22	3	1	2	2	0	0	0	0	1	0	0	0	0	0	0	0	0	0	0	0	0	0	0	0	1	3	48	54	0	0	0	0	0	1	0	0
Otu00309	Verrucomicrobia	Verrucomicrobiae	Verrucomicrobiales	Verrucomicrobiaceae	Prosthecobacter	376	323	346	236	0	2	1	0	0	5	1	1	1	0	0	0	0	1	0	0	0	0	0	0	0	0	0	0	0	0	0	0	0	0	0	0	0	0	0	0	0	0	0	0
Otu00310	Proteobacteria	Alphaproteobacteria	Hyphomicrobiales	Parvibaculaceae	Parvibaculum	1	2	2	1	1	0	0	0	0	0	0	0	0	0	1	1	0	0	0	0	0	0	0	0	0	0	0	0	0	0	0	0	1	1	0	2	0	0	0	0	0	0	0	0
Otu00311	Proteobacteria	Alphaproteobacteria	Hyphomicrobiales		Nordella	264	202	270	251	28	41	29	25	2	2	1	0	0	0	0	0	0	0	0	0	0	0	0	0	0	0	0	0	1	0	0	0	0	0	0	0	0	0	0	0	0	0	0	0
Otu00312	Bacteroidetes	Chitinophagia	Chitinophagales	Chitinophagaceae	Ferruginibacter	313	203	217	261	21	19	20	13	0	2	0	0	0	0	0	0	1	0	0	0	0	0	0	0	0	0	0	0	0	0	0	0	0	0	0	0	0	0	0	0	0	0	0	0
Otu00313	Bacteroidetes	Sphingobacteriia	Sphingobacteriales	Sphingobacteriaceae	Parapedobacter	349	285	342	286	4	6	4	1	3	11	0	0	0	0	1	1	0	0	0	0	0	0	0	0	0	0	0	0	0	0	0	0	0	0	0	1	0	0	0	0	0	0	0	0
Otu00314	Verrucomicrobia	Verrucomicrobiae	Verrucomicrobiales	Verrucomicrobiaceae	Roseimicrobium	0	0	0	0	0	0	0	0	0	0	1	0	0	0	17	7	41	45	2	4	17	36	367	353	83	76	175	241	26	28	0	1	0	0	0	0	0	0	0	0	0	0	0	0
Otu00315	Bacteroidetes	Cytophagia	Cytophagales	Fulvivirgaceae	Fulvivirga	0	0	0	0	0	0	0	0	1	0	5	0	1	1	5	3	1	0	1	7	0	0	90	107	154	110	36	53	0	0	1	0	0	0	0	0	0	0	0	0	0	0	0	0
Otu00316	Proteobacteria	Alphaproteobacteria	Rhodospirillales	Rhodospirillaceae	Defluviicoccus	0	0	0	0	0	0	0	0	0	0	0	0	0	0	0	0	0	1	0	0	0	0	0	0	0	0	0	0	0	0	0	0	0	0	0	0	0	0	0	0	0	0	0	0
Otu00317	Acidobacteria	Blastocatellia	Blastocatellales	Blastocatellaceae	Stenotrophobacter	48	80	84	61	5	11	6	6	1	0	5	0	0	0	6	2	1	0	0	2	9	0	0	0	0	0	0	0	3	1	2	9	1	1	500	365	0	1	0	0	0	0	0	0
Otu00318	Bacteroidetes	Flavobacteriia	Flavobacteriales	Weeksellaceae	Cloacibacterium	36	29	24	12	158	107	385	297	2	9	27	18	3	3	6	2	2	1	1	1	15	4	4	9	71	77	26	47	1	0	5	5	0	0	0	1	0	0	0	0	0	0	0	0
Otu00319	Verrucomicrobia	Spartobacteria	Chthoniobacterales	Chthoniobacteraceae	Chthoniobacter	1	0	0	0	0	0	2	1	0	0	0	0	0	0	0	0	0	0	0	0	107	138	55	61	98	51	483	478	0	0	0	0	0	0	0	0	0	0	0	0	0	0	0	0
Otu00320	Firmicutes	Clostridia	Eubacteriales		Natranaerovirga	0	0	0	0	0	0	0	0	0	0	0	0	0	0	0	0	0	0	0	0	0	0	0	0	0	0	0	0	0	0	0	0	0	0	0	0	0	0	0	0	0	0	0	0
Otu00321	Proteobacteria	Alphaproteobacteria	Hyphomicrobiales	Xanthobacteraceae	Ancylobacter	0	0	0	0	0	0	5	0	8	12	21	5	7	3	2	3	2	0	8	3	27	28	0	0	0	0	2	0	1	3	0	0	2	6	297	156	1	1	295	190	52	25	58	48
Otu00322	Proteobacteria	Oligoflexia	Bdellovibrionales	Bdellovibrionaceae	Bdellovibrio	98	94	128	97	12	13	3	9	8	7	24	25	5	2	61	56	34	34	11	25	16	16	92	91	80	52	17	21	37	33	9	9	1	0	11	9	0	0	0	1	0	0	0	0
Otu00323	Bacteroidetes	Saprospiria	Saprospirales	Haliscomenobacteraceae	Phaeodactylibacter	268	217	214	196	5	0	6	5	2	2	0	0	1	0	0	0	0	0	6	0	0	0	0	0	0	0	0	0	0	0	0	0	0	0	0	0	0	0	0	0	0	0	0	0
Otu00324	Proteobacteria	Alphaproteobacteria	Rhodobacterales	Rhodobacteraceae	Albimonas	306	244	280	252	11	3	4	3	1	0	0	0	0	0	0	0	0	0	0	0	0	0	0	0	0	0	0	0	0	0	1	0	0	0	0	0	0	0	0	0	0	0	0	0
Otu00325	Proteobacteria	Gammaproteobacteria	Chromatiales	Chromatiaceae	Thiocystis	274	242	267	227	1	4	3	2	0	5	0	0	1	0	1	0	0	0	0	0	0	0	0	0	0	0	0	0	0	0	0	0	0	0	0	0	0	0	0	0	0	0	0	0
Otu00326	Bacteroidetes	Chitinophagia	Chitinophagales	Chitinophagaceae	Flavitalea	39	24	28	28	0	2	3	0	0	0	1	0	0	0	0	1	0	0	0	0	0	0	0	0	0	0	4	1	0	0	1	0	52	65	492	306	0	0	0	0	0	0	0	0
Otu00327	Verrucomicrobia	Opitutae	Opitutales	Opitutaceae	Opitutus	0	0	0	0	0	0	0	0	1	0	21	23	54	48	4	0	1	1	1	0	23	5	47	39	578	419	66	84	0	0	2	2	1	2	0	2	0	0	0	0	0	0	0	0
Otu00328	Proteobacteria	Alphaproteobacteria	Hyphomicrobiales	Hyphomicrobiaceae	Hyphomicrobium	65	42	56	43	7	5	14	13	54	53	114	88	26	17	55	40	42	53	14	16	0	0	22	14	3	2	4	13	35	24	36	26	0	0	85	50	1	0	10	8	10	3	18	16
Otu00329	Proteobacteria	Alphaproteobacteria	Rhodospirillales	Azospirillaceae	Azospirillum	0	0	0	0	0	0	0	0	0	0	0	0	0	0	0	0	0	0	0	0	0	0	0	0	0	0	0	0	0	0	0	0	0	0	0	0	0	0	0	0	0	0	0	0
Otu00330	Proteobacteria	Alphaproteobacteria	Holosporales	Caedimonadaceae	Caedimonas	0	0	1	2	0	0	0	0	602	662	48	30	2	8	29	16	0	0	0	5	0	0	0	0	0	0	0	0	0	0	0	0	0	0	0	0	0	0	0	0	0	0	0	0
Otu00331	Proteobacteria	Betaproteobacteria	Rhodocyclales	Rhodocyclaceae	Aromatoleum	0	0	0	0	0	0	0	0	0	0	0	0	0	0	0	0	0	0	0	0	0	0	0	0	0	0	0	0	0	0	0	0	0	0	0	0	0	0	0	0	0	0	0	0
Otu00332	Proteobacteria	Gammaproteobacteria	Enterobacterales	Enterobacteriaceae	Citrobacter	2	3	2	1	150	136	30	43	16	14	41	49	7	2	126	113	17	12	32	26	59	120	59	20	5	5	42	38	42	34	0	2	0	0	1	0	1	1	0	2	39	6	30	22
Otu00333	Proteobacteria	Alphaproteobacteria	Hyphomicrobiales	Phyllobacteriaceae	Mesorhizobium	16	20	30	15	26	27	44	34	55	71	109	74	19	17	84	82	42	47	35	40	21	0	24	19	5	7	11	10	64	62	10	8	0	0	57	28	3	3	12	8	6	1	9	7
Otu00334	Proteobacteria	Gammaproteobacteria	Xanthomonadales	Rhodanobacteraceae	Dyella	0	0	0	0	1	0	0	1	0	0	0	0	0	0	0	0	0	0	0	2	0	0	0	0	0	0	0	0	0	0	0	0	132	217	332	130	131	76	4	6	7	1	35	34
Otu00335	Bacteroidetes	Cytophagia	Cytophagales	Fulvivirgaceae	Chryseolinea	301	250	222	206	0	0	5	4	0	0	0	1	0	0	0	0	0	0	0	0	0	0	0	0	0	0	0	0	0	0	0	0	0	0	0	0	0	0	0	0	0	0	0	0
Otu00336	Proteobacteria	Gammaproteobacteria	Chromatiales	Thioalkalispiraceae	Thiohalophilus	0	0	0	0	0	0	0	0	0	0	0	0	0	0	0	0	0	0	0	0	0	0	0	0	0	0	0	1	0	0	0	0	0	0	0	0	0	0	0	0	0	0	0	0
Otu00337	Proteobacteria	Gammaproteobacteria	Chromatiales	Granulosicoccaceae	Sulfuriflexus	0	0	0	0	0	0	0	0	0	0	0	0	0	0	0	0	0	0	0	0	0	0	0	0	0	0	0	0	0	0	0	0	0	0	0	0	0	0	0	0	0	0	0	0
Otu00338	Planctomycetes	Planctomycetia	Gemmatales	Gemmataceae	Gemmata	0	0	0	0	0	0	0	0	0	0	0	0	0	0	0	0	0	0	0	0	0	0	0	0	0	0	0	0	0	0	0	0	0	0	1	0	2	0	685	608	3	2	9	4
Otu00339	Actinobacteria	Acidimicrobiia	Acidimicrobiales	Acidimicrobiaceae	Aciditerrimonas	0	0	0	0	0	0	0	0	0	0	0	0	0	0	0	0	1	4	0	1	0	0	0	0	0	0	0	0	0	0	0	0	0	0	0	1	0	0	0	0	0	0	0	0
Otu00340	Proteobacteria	Oligoflexia	Bdellovibrionales	Bdellovibrionaceae	Bdellovibrio	16	22	16	21	2	0	3	0	1	2	1	0	1	0	1	4	4	3	207	239	3	2	216	95	227	106	38	29	0	0	0	1	1	1	25	5	0	0	0	0	0	0	0	0
Otu00341	Firmicutes	Bacilli	Lactobacillales	Carnobacteriaceae	Marinilactibacillus	0	0	0	0	0	0	0	0	0	0	0	0	0	0	0	0	0	0	0	0	0	0	0	0	0	0	0	0	0	0	0	0	0	0	0	0	0	0	0	0	0	0	0	0
Otu00342	Proteobacteria	Epsilonproteobacteria	Campylobacterales	Helicobacteraceae	Helicobacter	0	0	0	0	0	0	0	0	0	0	0	0	0	0	0	0	0	0	0	0	0	0	0	0	0	0	0	0	0	0	0	0	0	0	0	0	0	0	0	0	0	0	0	0
Otu00343	Proteobacteria	Oligoflexia	Bdellovibrionales	Bdellovibrionaceae	Bdellovibrio	0	0	0	0	0	5	0	0	0	0	0	0	0	0	0	0	0	0	0	0	0	0	0	0	0	0	0	0	0	0	1	0	0	0	805	389	0	0	43	34	1	0	3	3
Otu00344	Firmicutes	Clostridia	Eubacteriales	Christensenellaceae	Christensenella	4	4	0	3	0	0	0	0	2	1	33	27	11	12	455	429	4	7	77	90	0	0	4	2	9	3	14	18	27	30	9	8	2	1	1	5	0	0	0	0	0	0	0	0
Otu00345	Actinobacteria	Acidimicrobiia	Acidimicrobiales	Acidimicrobiaceae	Aciditerrimonas	1	0	0	0	0	0	0	0	0	0	0	0	1	3	22	21	16	28	24	23	0	0	324	329	48	16	119	111	92	87	1	1	0	0	0	1	0	0	0	0	0	0	0	0
Otu00346	Proteobacteria	Gammaproteobacteria	Legionellales	Legionellaceae	Legionella	0	0	0	0	0	0	0	0	5	6	222	128	61	75	10	4	0	0	0	0	8	0	10	18	3	2	3	7	1	0	33	42	0	0	0	25	0	0	0	0	0	0	0	0
Otu00347	Proteobacteria	Gammaproteobacteria	Alteromonadales	Alteromonadaceae	Marinobacter	0	0	0	0	0	0	0	0	0	0	0	0	0	0	0	0	0	0	0	0	0	0	0	0	0	0	0	0	0	0	0	0	0	0	0	0	0	0	0	0	0	0	0	0
Otu00348	Bacteroidetes	Sphingobacteriia	Sphingobacteriales	Sphingobacteriaceae	Solitalea	410	417	221	192	0	0	2	3	1	0	0	0	2	0	0	0	0	0	0	0	0	7	0	0	0	0	0	0	0	0	0	0	0	0	0	0	0	0	0	0	0	0	0	0
Otu00349	Proteobacteria	Gammaproteobacteria	Pseudomonadales	Moraxellaceae	Acinetobacter	0	0	0	0	0	1	0	0	0	0	0	0	0	0	0	0	0	0	0	0	0	0	1	0	0	0	0	0	0	0	0	0	47	83	28	9	1	1	22	18	301	85	212	222
Otu00350	Firmicutes	Bacilli	Lactobacillales	Streptococcaceae	Lactococcus	1	1	0	1	1	2	0	0	0	0	0	0	0	0	0	0	0	0	0	0	0	0	0	0	0	0	1	0	0	0	0	0	0	1	0	1	258	325	1	0	25	0	110	71
Otu00351	Ignavibacteriae	Ignavibacteria	Ignavibacteriales	Ignavibacteriaceae	Ignavibacterium	0	0	0	0	0	0	0	0	0	0	0	0	0	0	0	0	0	0	0	0	0	0	0	0	0	0	0	0	0	0	22	26	47	41	360	256	2	1	0	0	0	0	0	1
Otu00352	Proteobacteria	Deltaproteobacteria	Myxococcales	Labilitrichaceae	Labilithrix	306	242	303	219	0	0	0	0	2	0	0	0	0	0	0	0	0	0	0	0	0	0	0	0	0	0	0	0	0	0	0	0	0	0	0	0	0	0	0	0	0	0	0	0
Otu00353	Planctomycetes	Planctomycetia	Gemmatales	Gemmataceae	Limnoglobus	228	197	257	228	30	22	17	9	1	0	3	4	0	0	0	0	0	0	0	0	0	0	0	0	0	0	0	0	0	0	0	0	0	0	0	0	0	0	0	0	0	0	0	0
Otu00354	Actinobacteria	Nitriliruptoria	Egibacterales	Egibacteraceae	Egibacter	48	18	52	30	0	0	0	1	0	2	0	0	0	0	0	0	0	0	0	0	10	5	2	1	1	0	10	2	1	0	10	7	0	1	594	343	0	0	0	0	0	0	0	0
Otu00355	Proteobacteria	Deltaproteobacteria	Myxococcales	Labilitrichaceae	Labilithrix	0	0	0	0	0	0	0	0	0	4	0	0	0	0	1	0	6	1	0	0	0	0	6	7	509	423	118	142	0	0	0	1	1	0	16	4	0	0	0	0	0	0	0	0
Otu00356	Bacteroidetes	Chitinophagia	Chitinophagales	Chitinophagaceae	Sediminibacterium	0	0	0	0	0	0	0	0	2	0	10	5	177	155	34	35	0	0	5	1	0	0	92	81	284	235	63	52	0	0	0	0	1	3	0	0	0	0	0	0	0	0	0	0
Otu00357	Proteobacteria	Alphaproteobacteria	Hyphomicrobiales	Beijerinckiaceae	Pseudochelatococcus	0	0	0	0	7	6	22	20	39	38	493	336	10	9	11	10	1	0	9	6	0	2	4	1	5	5	92	102	1	1	0	0	0	0	0	0	0	0	0	0	0	0	0	0
Otu00358	Proteobacteria	Alphaproteobacteria	Hyphomicrobiales	Reyranellaceae	Reyranella	11	8	6	9	1	0	0	0	57	49	300	208	70	47	40	44	35	45	10	31	8	29	6	5	8	38	4	12	71	58	2	0	0	0	0	2	2	1	3	1	0	0	0	0
Otu00359	Proteobacteria	Gammaproteobacteria	Alteromonadales	Alteromonadaceae	Mangrovitalea	0	0	0	0	0	0	0	0	0	0	0	0	0	0	0	0	0	0	0	0	0	0	0	0	0	0	0	0	0	0	0	0	0	0	0	0	0	0	0	0	0	0	0	0
Otu00360	Proteobacteria	Alphaproteobacteria	Caulobacterales	Caulobacteraceae	Caulobacter	3	4	3	2	25	15	17	13	49	42	97	54	13	1	304	176	96	26	50	11	0	8	12	5	13	4	25	20	23	79	1	0	0	0	0	0	0	0	0	0	0	0	0	0
Otu00361	Chloroflexi	Caldilineae	Caldilineales	Caldilineaceae	Litorilinea	144	135	189	191	66	35	28	31	1	1	1	0	0	2	0	0	0	0	0	0	0	0	0	0	0	0	0	0	0	2	0	0	0	0	0	0	0	0	0	0	0	0	0	0
Otu00362	Proteobacteria	Gammaproteobacteria	Oceanospirillales	Hahellaceae	Hahella	0	0	0	0	0	0	0	0	0	0	0	0	0	0	0	0	0	0	0	0	0	0	0	0	0	0	0	0	0	0	0	0	0	0	0	0	0	0	0	0	0	0	0	0
Otu00363	Chloroflexi	Caldilineae	Caldilineales	Caldilineaceae	Caldilinea	235	161	191	146	1	0	4	5	0	0	0	0	0	0	0	0	0	0	0	0	0	0	0	0	0	0	0	0	0	0	0	0	0	0	0	0	0	0	0	0	0	0	0	0
Otu00364	Bacteroidetes	Sphingobacteriia	Sphingobacteriales	Sphingobacteriaceae	Pedobacter	0	0	0	0	0	0	0	0	0	1	0	1	0	0	185	186	17	22	14	23	62	112	52	43	157	158	64	55	7	5	5	9	0	0	0	0	0	0	0	0	0	0	0	0
Otu00365	Bacteroidetes	Flavobacteriia	Flavobacteriales	Weeksellaceae	Chryseobacteriumgroup	356	315	115	102	1	2	0	0	2	2	0	0	0	0	0	0	0	0	0	0	10	2	0	0	0	0	0	0	0	0	0	0	0	0	0	0	0	0	0	0	0	0	0	0
Otu00366	Proteobacteria	Alphaproteobacteria	Hyphomonadales	Hyphomonadaceae	Hyphomonas	0	0	0	0	0	0	0	0	0	0	0	0	4	3	13	16	0	1	2	4	0	0	0	0	0	0	0	0	0	0	0	0	0	0	0	0	0	0	0	0	0	0	0	0
Otu00367	Firmicutes	Clostridia	Eubacteriales	Gracilibacteraceae	Gracilibacter	0	0	1	0	0	0	0	0	0	0	5	2	2	1	265	166	85	38	103	103	0	0	5	9	2	8	5	10	108	105	50	56	0	0	0	24	0	0	0	0	0	0	0	0
Otu00368	Proteobacteria	Alphaproteobacteria	Rhodobacterales	Rhodobacteraceae	Roseovarius	0	0	0	0	0	0	0	0	0	0	0	0	0	0	0	0	0	0	0	0	0	0	0	0	0	0	0	0	0	0	0	0	0	0	0	0	0	0	0	0	0	0	0	0
Otu00369	Actinobacteria	Acidimicrobiia	Acidimicrobiales	Acidimicrobiaceae	Aciditerrimonas	0	0	0	0	0	0	0	0	0	0	0	0	0	0	0	0	0	0	0	0	0	0	0	0	0	0	0	0	0	0	0	0	0	0	0	0	0	0	0	0	0	0	0	0
Otu00370	Bacteroidetes	Flavobacteriia	Flavobacteriales	Flavobacteriaceae	Flavobacterium	384	265	214	182	1	1	0	1	2	1	0	0	0	0	0	0	0	0	0	0	0	0	0	0	0	0	0	0	0	0	0	0	0	0	0	0	0	0	0	0	0	0	0	0
Otu00371	Acidobacteria	Acidobacteriia	Bryobacterales	Bryobacteraceae	Paludibaculum	0	0	0	0	0	0	0	0	0	0	9	1	0	0	74	64	7	1	36	48	31	26	23	16	16	2	69	96	0	1	13	8	0	0	0	5	0	0	0	0	0	0	0	0
Otu00372	Proteobacteria	Gammaproteobacteria	Pseudomonadales	Moraxellaceae	Acinetobacter	1	0	1	0	35	33	29	32	3	0	18	16	4	3	4	4	8	13	2	2	31	28	2	0	1	1	0	1	4	6	0	0	0	0	2	3	0	0	2	1	0	0	44	22
Otu00373	Proteobacteria	Alphaproteobacteria	Sphingomonadales	Sphingomonadaceae	Sphingorhabdus	0	0	0	0	0	0	0	0	95	69	75	42	16	13	81	94	16	15	24	30	24	0	164	156	26	17	40	41	2	4	35	32	0	0	0	14	0	0	0	0	0	0	0	0
Otu00374	Proteobacteria	Alphaproteobacteria	Sphingomonadales	Sphingomonadaceae	Aquisediminimonas	216	164	205	175	22	22	12	5	1	1	0	0	0	0	0	0	0	0	0	0	0	0	0	0	0	1	0	0	0	0	0	0	0	0	0	0	0	0	0	0	0	0	0	0
Otu00375	Proteobacteria	Gammaproteobacteria	Xanthomonadales	Rhodanobacteraceae	Dokdonella	2	2	1	1	6	10	6	8	3	5	1	2	2	0	5	5	1	0	6	3	0	0	0	2	1	0	4	4	5	4	5	13	0	0	365	191	69	11	4	12	91	15	37	74
Otu00376	Chloroflexi	Caldilineae	Caldilineales	Caldilineaceae	Litorilinea	157	121	149	162	56	54	26	30	2	1	0	0	0	0	0	0	0	0	0	0	0	0	0	0	0	0	0	0	2	1	0	0	0	0	0	0	0	0	0	0	0	0	0	0
Otu00377	Chloroflexi	Caldilineae	Caldilineales	Caldilineaceae	Caldilinea	277	249	239	218	0	1	1	0	0	2	0	0	0	0	0	0	0	0	0	0	0	0	0	0	0	0	0	0	0	0	0	0	0	0	0	0	0	0	0	0	0	0	0	0
Otu00378	Proteobacteria	Alphaproteobacteria	Hyphomicrobiales	Methylocystaceae	Methylocystis	0	0	0	0	1	0	0	1	18	13	8	2	0	1	4	3	0	0	0	0	0	0	0	0	1	0	0	0	0	0	0	0	0	0	665	358	5	2	0	4	0	0	0	0
Otu00379	Bacteroidetes	Chitinophagia	Chitinophagales	Chitinophagaceae	Ferruginibacter	0	0	0	0	0	0	0	0	71	66	116	110	21	24	191	180	8	9	91	133	7	0	4	7	1	0	0	4	25	10	4	3	0	0	9	10	0	0	2	0	0	0	0	0
Otu00380	Firmicutes	Bacilli	Lactobacillales	Lactobacillaceae	Weissella	0	0	0	0	0	0	0	0	0	0	0	0	0	0	0	0	0	0	0	0	0	0	0	0	0	0	0	0	0	0	0	0	0	0	0	0	0	0	0	0	0	0	0	0
Otu00381	Proteobacteria	Deltaproteobacteria	Myxococcales	Kofleriaceae	Kofleria	266	285	190	172	0	0	1	0	2	0	0	0	0	0	0	0	0	1	0	0	0	0	0	0	0	0	0	0	0	0	0	0	0	0	0	0	0	0	0	0	0	0	0	0
Otu00382	Proteobacteria	Alphaproteobacteria	Hyphomicrobiales	Beijerinckiaceae	Methyloferula	1	3	2	6	0	1	0	0	1	2	2	1	0	2	9	3	0	1	5	3	1	0	0	0	0	0	1	2	12	3	1	5	0	0	270	158	164	141	31	31	19	10	31	28
Otu00383	Proteobacteria	Betaproteobacteria	Burkholderiales	Comamonadaceae	Acidovorax	16	11	7	18	94	142	142	64	189	179	53	92	4	7	8	3	0	0	5	13	0	0	0	0	0	0	1	0	3	4	0	0	0	0	0	0	0	0	0	0	0	0	0	0
Otu00384	Proteobacteria	Gammaproteobacteria	Pseudomonadales	Moraxellaceae	Acinetobacter	0	0	0	0	11	19	10	12	72	63	49	29	15	20	77	74	112	132	73	57	8	5	59	35	23	12	25	20	36	23	0	2	0	1	6	3	0	0	0	0	0	0	0	0
Otu00385	Actinobacteria	Actinomycetia	Streptomycetales	Streptomycetaceae	Streptomyces	0	0	0	0	0	0	0	0	31	14	2	3	1	0	36	5	10	27	32	11	46	45	79	63	119	113	119	113	91	72	18	17	0	0	0	12	0	0	0	0	0	0	0	0
Otu00386	Proteobacteria	Alphaproteobacteria	Hyphomicrobiales	Devosiaceae	Devosia	154	142	221	245	5	7	2	4	0	1	0	0	0	0	0	0	0	1	0	0	0	0	0	1	0	0	0	0	0	0	0	0	0	0	0	0	0	0	0	0	0	0	0	0
Otu00387	Proteobacteria	Alphaproteobacteria	Rhodospirillales	Acetobacteraceae	Roseomonas	0	1	1	1	0	0	1	2	24	24	70	32	20	13	203	171	28	31	37	72	17	34	29	24	30	38	56	42	12	10	4	0	0	0	3	1	2	2	0	0	0	0	0	0
Otu00388	Bacteroidetes	Sphingobacteriia	Sphingobacteriales	Sphingobacteriaceae	Pedobacter	0	0	0	0	0	0	0	0	0	0	0	0	0	0	0	0	0	0	0	0	0	0	22	21	145	130	15	16	0	0	0	0	20	37	0	0	0	0	0	0	0	0	0	0
Otu00389	Firmicutes	Clostridia	Eubacteriales	Oscillospiraceae	Oscillibacter	260	187	259	207	0	0	0	0	3	4	0	0	0	0	0	0	0	1	0	0	0	0	0	0	0	0	0	0	0	0	0	0	0	0	0	0	0	0	0	0	0	0	0	0
Otu00390	Proteobacteria	Gammaproteobacteria			Thiolapillus	0	0	0	0	0	0	0	0	52	36	120	91	84	68	27	20	0	2	0	4	0	0	1	2	10	11	0	4	2	1	35	24	0	0	0	18	0	0	0	0	0	0	0	0
Otu00391	Chloroflexi	Thermomicrobia			Thermorudis	0	0	0	0	0	0	0	0	0	0	1	0	0	0	4	2	10	2	5	3	0	10	47	46	22	17	62	64	11	6	152	166	2	0	223	162	0	2	4	3	0	0	1	0
Otu00392	Proteobacteria	Alphaproteobacteria	Rhodobacterales	Rhodobacteraceae	Defluviimonas	39	25	31	22	33	19	11	12	24	10	7	2	2	4	3	6	0	4	1	6	0	0	0	1	0	0	0	0	6	6	0	0	0	0	0	0	0	0	0	0	0	0	0	0
Otu00393	Bacteroidetes	Chitinophagia	Chitinophagales	Chitinophagaceae	Ferruginibacter	175	168	181	187	8	10	7	7	0	1	0	0	0	0	1	0	0	0	0	0	0	0	0	0	1	0	0	1	0	0	0	0	0	0	0	0	0	0	0	0	0	0	0	0
Otu00394	Bacteroidetes	Chitinophagia	Chitinophagales	Chitinophagaceae	Taibaiella	0	0	0	0	0	0	0	0	0	0	1	0	1	0	0	0	2	0	0	2	458	444	0	3	55	58	14	8	0	1	0	0	0	0	0	0	0	0	0	0	0	0	0	0
Otu00395	Bacteroidetes	Sphingobacteriia	Sphingobacteriales	Sphingobacteriaceae	Mucilaginibacter	1	0	1	0	0	0	0	0	0	0	0	0	0	1	0	1	0	0	0	0	25	46	262	214	28	27	2	0	0	0	113	102	79	107	0	35	0	0	0	0	0	0	0	0
Otu00396	Firmicutes	Clostridia	Eubacteriales	Clostridiaceae	Proteiniclasticum	0	0	0	0	0	0	0	1	1	2	25	31	11	9	20	20	4	0	4	3	0	25	94	87	312	216	82	74	7	7	3	4	0	0	0	0	0	0	0	0	0	0	0	0
Otu00397	Proteobacteria	Betaproteobacteria	Burkholderiales	Oxalobacteraceae	Undibacterium	30	25	36	34	341	308	92	78	0	0	0	1	0	1	1	0	1	2	0	0	0	0	1	0	0	0	0	0	6	3	0	0	0	0	4	2	2	3	0	1	7	0	6	2
Otu00398	Proteobacteria	Gammaproteobacteria	Chromatiales	Ectothiorhodospiraceae	Thioalkalivibrio	0	0	1	1	0	0	0	0	70	72	44	20	7	7	37	31	32	36	205	221	91	65	21	16	2	8	5	7	21	14	0	0	0	0	0	0	0	0	0	0	0	0	0	0
Otu00399	Bacteroidetes	Saprospiria	Saprospirales	Haliscomenobacteraceae	Portibacter	192	173	204	156	1	1	2	2	0	2	0	0	0	0	0	0	0	1	0	0	0	0	0	0	0	0	0	0	0	0	0	0	0	0	0	0	0	0	0	0	1	0	0	0
Otu00400	Actinobacteria	Actinomycetia	Jatrophihabitantales	Jatrophihabitantaceae	Jatrophihabitans	6	1	6	3	1	1	3	1	0	0	0	1	0	0	7	5	4	17	4	6	7	15	25	23	40	31	83	92	9	7	11	13	0	4	120	110	52	22	5	2	10	0	6	4
Otu00401	Verrucomicrobia	Opitutae	Puniceicoccales	Puniceicoccaceae	Ruficoccus	0	0	0	0	0	0	0	0	0	0	0	0	0	0	0	0	0	0	0	0	0	0	0	0	0	0	0	0	0	0	0	0	0	0	0	0	0	0	0	0	0	0	0	0
Otu00402	Proteobacteria	Betaproteobacteria	Burkholderiales	Comamonadaceae	Oryzisolibacter	3	4	4	1	5	6	3	2	13	18	26	21	18	31	97	111	77	64	130	116	3	4	2	2	1	2	1	1	166	90	0	0	0	0	0	0	0	0	0	0	0	0	0	0
Otu00403	Bacteroidetes	Flavobacteriia	Flavobacteriales	Schleiferiaceae	Phaeocystidibacter	14	9	18	13	0	0	0	1	2	0	20	18	33	30	379	321	5	8	34	50	0	0	1	0	0	0	0	0	6	8	0	0	0	0	0	0	0	0	0	0	0	0	0	0
Otu00404	Bacteroidetes	Bacteroidia	Marinilabiliales	Marinilabiliaceae	Geofilum	0	0	0	0	0	0	0	0	0	0	0	0	0	0	0	0	0	0	0	0	0	0	0	0	0	0	0	0	0	0	0	0	0	0	0	0	0	0	0	0	0	0	0	0
Otu00405	Chlamydiae	Chlamydiia	Parachlamydiales	Parachlamydiaceae	Neochlamydia	0	0	0	0	0	0	0	0	2	0	188	119	129	114	32	32	1	1	1	5	9	0	34	16	70	79	79	93	2	5	0	0	0	0	0	0	0	0	0	0	0	0	0	0
Otu00406	Proteobacteria	Alphaproteobacteria	Micropepsales	Micropepsaceae	Rhizomicrobium	186	155	148	110	59	56	16	17	1	0	0	2	0	0	0	0	0	0	0	0	0	0	0	0	0	0	0	0	0	0	0	0	0	0	0	0	0	0	1	0	0	0	1	2
Otu00407	Proteobacteria	Betaproteobacteria	Burkholderiales	Burkholderiaceae	Paraburkholderia	1	0	0	0	0	1	0	0	1	3	1	0	0	0	1	0	0	0	3	0	12	33	0	0	0	0	0	1	0	0	4	0	7	17	4	4	0	1	1	0	2	0	2	1
Otu00408	Proteobacteria	Alphaproteobacteria	Hyphomicrobiales	Alsobacteraceae	Alsobacter	15	7	21	12	4	9	3	3	13	32	10	7	3	0	18	12	6	4	22	10	0	0	2	0	0	0	0	1	31	27	0	0	0	1	257	204	49	16	12	18	1	1	5	5
Otu00409	Proteobacteria	Alphaproteobacteria	Hyphomicrobiales	Ancalomicrobiaceae	Ancalomicrobium	1	5	2	0	0	0	1	0	0	0	0	2	0	0	1	4	0	1	0	2	0	0	31	31	3	1	9	4	3	1	2	3	0	0	359	233	0	1	83	85	0	0	2	0
Otu00410	Verrucomicrobia	Spartobacteria	Chthoniobacterales	Chthoniobacteraceae	Chthoniobacter	170	112	255	206	1	2	4	2	0	0	0	0	0	0	0	0	0	0	0	0	0	0	0	0	0	0	0	0	0	0	0	0	0	0	0	0	0	0	0	0	0	0	0	0
Otu00411	Proteobacteria	Alphaproteobacteria	Rhodospirillales	Thalassobaculaceae	Oceanibaculum	0	0	0	0	0	0	0	0	0	0	0	0	0	0	0	0	0	0	0	0	0	0	0	0	0	0	0	0	0	0	0	0	0	0	0	0	0	0	0	0	0	0	0	0
Otu00412	Proteobacteria	Alphaproteobacteria	Hyphomicrobiales	Roseiarcaceae	Roseiarcus	199	153	208	173	19	20	4	7	2	0	0	2	1	0	0	0	0	0	0	0	0	1	0	0	0	0	0	0	0	0	0	0	0	0	0	0	0	0	0	0	0	0	0	0
Otu00413	Chloroflexi	Caldilineae	Caldilineales	Caldilineaceae	Litorilinea	0	0	0	0	0	0	0	0	0	0	0	0	0	0	0	0	0	0	0	0	0	0	0	0	0	0	0	0	0	0	0	0	0	0	0	0	0	0	0	0	0	0	0	0
Otu00414	Chloroflexi	Caldilineae	Caldilineales	Caldilineaceae	Litorilinea	117	119	155	137	44	48	23	19	2	3	15	12	0	2	6	5	2	1	1	5	0	0	0	0	0	0	0	0	8	1	0	0	0	0	0	0	0	0	0	0	0	0	0	0
Otu00415	Actinobacteria	Thermoleophilia	Solirubrobacterales	Parviterribacteraceae	Parviterribacter	43	25	77	65	8	2	11	6	0	0	0	2	1	0	0	2	1	0	1	2	2	0	11	13	11	8	8	20	2	1	40	26	1	1	277	165	1	2	0	0	0	0	0	0
Otu00416	Bacteroidetes	Chitinophagia	Chitinophagales	Chitinophagaceae	Terrimonas	201	175	214	129	0	1	1	5	0	1	0	1	1	0	0	0	0	0	0	0	0	0	0	0	0	0	0	0	0	1	0	0	0	0	0	0	0	0	0	0	0	0	0	0
Otu00417	Bacteroidetes	Sphingobacteriia	Sphingobacteriales	Sphingobacteriaceae	Pedobacter	0	0	0	0	0	0	2	1	1	1	1	1	0	0	4	0	0	0	0	0	0	0	0	0	0	0	1	1	0	0	0	0	0	0	2	2	0	0	0	0	48	7	122	86
Otu00418	Acidobacteria	Blastocatellia	Blastocatellales	Pyrinomonadaceae	Arenimicrobium	184	161	179	152	22	19	15	5	1	0	0	0	0	0	0	0	0	1	0	0	0	0	0	0	0	0	0	0	0	0	0	0	0	0	0	0	0	0	0	0	0	0	0	0
Otu00419	Synergistetes	Synergistia	Synergistales	Synergistaceae	Thermovirga	0	0	0	0	0	0	0	0	0	0	0	0	0	0	0	0	0	0	0	0	0	0	0	0	0	0	0	0	0	0	0	0	0	0	0	0	0	0	0	0	0	0	0	0
Otu00420	Proteobacteria	Oligoflexia	Bdellovibrionales	Bdellovibrionaceae	Bdellovibrio	5	7	5	8	224	149	41	38	32	18	16	22	2	1	9	5	1	0	0	0	117	115	8	8	0	0	42	59	12	5	0	0	0	0	0	0	0	0	0	0	0	0	0	0
Otu00421	Proteobacteria	Epsilonproteobacteria	Campylobacterales	Campylobacteraceae	Arcobactergroup	182	154	137	105	19	8	6	3	2	0	0	0	0	0	0	0	0	0	0	0	0	0	0	0	0	0	0	0	0	0	0	0	0	0	0	0	0	0	0	0	0	0	0	0
Otu00422	Proteobacteria	Gammaproteobacteria	Pseudomonadales	Moraxellaceae	Cavicella	0	0	0	0	1	0	0	0	3	4	42	23	36	28	1	2	15	11	0	1	53	38	7	10	253	176	116	119	0	3	1	3	0	0	3	1	0	0	0	0	0	0	0	0
Otu00423	Proteobacteria	Oligoflexia	Bdellovibrionales	Bdellovibrionaceae	Bdellovibrio	0	0	0	0	1	0	1	1	32	35	111	79	46	49	115	116	15	22	21	42	27	0	40	54	11	7	26	30	21	18	14	14	0	0	0	2	0	0	0	0	0	0	0	0
Otu00424	Proteobacteria	Epsilonproteobacteria	Campylobacterales	Helicobacteraceae	Helicobacter	174	147	169	130	28	29	7	11	2	0	0	0	1	0	0	0	0	0	0	0	0	0	0	0	0	0	0	0	0	0	0	0	0	0	0	0	0	0	0	0	0	0	0	0
Otu00425	Bacteroidetes	Chitinophagia	Chitinophagales	Chitinophagaceae	Terrimonas	44	51	75	37	8	16	9	7	1	1	1	0	0	0	0	0	0	1	0	0	7	0	47	57	24	24	30	68	2	1	142	118	0	0	0	79	0	0	0	0	0	0	0	0
Otu00426	Proteobacteria	Alphaproteobacteria	Rhodospirillales	Acetobacteraceae	Acidibrevibacterium	0	0	0	0	0	0	0	0	0	0	1	0	0	0	1	0	10	0	0	0	0	0	0	0	0	0	0	0	0	0	0	0	0	0	0	0	39	21	95	80	40	10	110	84
Otu00427	Bacteroidetes	Flavobacteriia	Flavobacteriales	Flavobacteriaceae	Flavobacterium	224	141	167	141	26	24	30	12	0	0	0	0	0	0	0	0	0	2	0	0	0	0	0	0	0	0	0	0	0	0	0	0	0	0	0	0	0	0	0	0	0	0	0	0
Otu00428	Firmicutes	Clostridia	Eubacteriales	Heliobacteriaceae	Heliorestis	0	0	0	1	0	0	0	0	0	0	0	0	0	0	0	0	94	98	0	0	5	12	0	0	240	199	139	139	2	1	0	1	0	0	0	1	0	0	0	0	0	0	0	0
Otu00429	Proteobacteria	Gammaproteobacteria	Pseudomonadales	Pseudomonadaceae	Pseudomonas	10	11	8	4	53	30	15	43	33	24	13	12	17	9	8	5	6	8	51	57	198	132	11	10	8	3	13	5	3	12	5	2	0	1	22	14	0	3	1	0	1	0	0	1
Otu00430	Proteobacteria	Deltaproteobacteria	Myxococcales	Polyangiaceae	Racemicystis	0	0	0	0	0	0	0	0	0	0	0	0	0	0	0	0	0	0	0	0	0	0	0	0	0	0	0	0	0	0	0	0	0	0	0	0	0	0	0	0	0	0	0	0
Otu00431	Actinobacteria	Acidimicrobiia	Acidimicrobiales	Acidimicrobiaceae	Acidimicrobium	170	126	190	189	1	12	6	6	0	0	0	0	0	0	0	0	0	0	0	0	0	0	0	0	0	0	0	0	0	0	0	0	0	0	0	0	0	0	0	0	0	0	0	0
Otu00432	Proteobacteria	Oligoflexia	Bacteriovoracales	Bacteriovoracaceae	Peredibacter	0	0	0	0	0	0	0	0	13	16	3	2	12	4	5	64	1	2	7	7	1	0	0	0	0	0	0	0	9	11	0	0	0	0	0	0	0	0	0	0	0	0	0	0
Otu00433	Proteobacteria	Deltaproteobacteria	Myxococcales	Kofleriaceae	Kofleria	248	188	198	171	0	1	2	2	0	0	0	0	0	0	0	0	0	0	0	0	0	0	0	0	0	0	0	0	0	0	0	0	0	0	0	0	0	0	0	0	0	0	0	0
Otu00434	Candidatus_Melainabacteria		Vampirovibrionales		Vampirovibrio	166	149	180	148	21	21	13	19	0	0	0	0	0	0	0	0	0	0	0	0	0	0	0	0	0	0	0	0	0	0	0	0	0	0	0	0	0	0	0	0	0	0	0	0
Otu00435	Bacteroidetes	Bacteroidia	Marinilabiliales	Prolixibacteraceae	Maribellus	0	0	0	0	0	0	0	0	0	0	0	0	0	0	0	0	0	0	0	0	0	0	0	0	0	0	0	0	0	0	0	0	0	0	0	0	0	0	0	0	0	0	0	0
Otu00436	Actinobacteria	Actinomycetia	Corynebacteriales	Mycobacteriaceae	Mycolicibacterium	3	10	5	11	9	20	10	12	2	4	4	1	0	0	6	0	1	3	0	2	1	1	0	1	0	0	1	1	5	5	1	1	0	0	69	48	0	2	7	14	4	7	11	11
Otu00438	Bacteroidetes	Bacteroidia	Marinilabiliales	Prolixibacteraceae	Prolixibacter	8	11	5	3	3	2	3	2	0	0	3	1	0	3	11	2	0	2	2	5	0	0	32	27	13	6	50	89	0	0	2	7	6	5	4	6	0	0	0	2	0	0	0	0
Otu00439	Proteobacteria	Alphaproteobacteria	Hyphomicrobiales	Hyphomicrobiaceae	Methyloligella	193	169	171	140	1	0	3	2	2	0	0	0	0	0	0	0	0	0	0	0	0	0	0	0	0	0	0	0	0	0	0	0	0	0	0	0	0	0	0	0	0	0	0	0
Otu00440	Proteobacteria	Betaproteobacteria	Nitrosomonadales	Methylophilaceae	Methylobacillus	0	0	0	0	0	0	0	0	0	0	45	39	47	26	153	139	55	55	33	48	4	1	2	6	1	0	3	0	82	62	0	0	0	0	0	0	0	0	0	0	0	0	0	0
Otu00441	Verrucomicrobia	Verrucomicrobiae	Verrucomicrobiales	Verrucomicrobiaceae	Roseimicrobium	40	36	43	36	1	1	1	4	0	0	0	2	1	0	0	1	0	0	0	0	50	9	139	147	101	79	66	82	0	0	0	0	0	0	0	0	0	0	0	0	0	0	0	0
Otu00442	Firmicutes	Clostridia	Eubacteriales	Clostridiaceae	Clostridium	79	62	148	115	53	43	12	11	0	3	0	1	0	2	0	1	0	0	0	0	15	0	1	0	0	0	0	0	0	0	0	0	0	0	0	0	0	0	0	0	0	0	0	0
Otu00443	Verrucomicrobia	Verrucomicrobiae	Verrucomicrobiales	Verrucomicrobiaceae	Verrucomicrobium	0	0	0	0	0	0	0	0	1	0	0	1	0	0	0	0	0	0	0	0	0	0	269	269	119	96	47	45	6	2	4	2	0	0	10	5	0	0	0	0	0	0	0	0
Otu00444	Proteobacteria	Oligoflexia	Bdellovibrionales	Bdellovibrionaceae	Bdellovibrio	0	0	0	0	0	1	0	0	0	0	0	0	1	0	153	167	9	10	11	16	0	0	105	54	94	11	101	82	37	24	0	0	0	0	0	0	0	0	0	0	0	0	0	0
Otu00445	Bacteroidetes	Bacteroidia	Bacteroidales	Prevotellaceae	Prevotella	0	0	1	0	0	0	0	0	2	0	0	0	0	0	0	0	0	1	841	3	0	8	0	0	0	0	0	2	0	1	0	0	0	0	0	0	0	0	0	0	0	0	0	0
Otu00446	Verrucomicrobia	Opitutae	Puniceicoccales	Puniceicoccaceae	Coraliomargarita	0	0	0	0	4	4	2	0	0	0	170	81	2	3	0	0	1	1	0	0	0	0	20	16	222	205	22	9	3	0	0	2	3	12	16	8	0	0	1	2	0	0	0	0
Otu00447	Proteobacteria	Betaproteobacteria	Burkholderiales	Comamonadaceae	Rhodoferax	181	97	195	137	1	7	5	3	0	0	0	0	0	0	0	0	0	0	0	1	0	0	0	0	0	0	0	0	0	0	0	0	0	0	0	0	0	0	0	0	0	0	0	0
Otu00448	Bacteroidetes	Cytophagia	Cytophagales	Fulvivirgaceae	Ohtaekwangia	0	0	0	0	0	0	0	0	0	0	7	3	1	4	22	16	1	3	0	1	145	139	153	152	68	56	23	20	0	0	13	12	0	0	0	6	0	0	1	0	0	1	1	1
Otu00449	Planctomycetes	Planctomycetia	Gemmatales	Gemmataceae	Gemmata	127	94	169	124	13	4	2	2	0	0	0	0	0	0	0	0	0	0	1	0	0	0	0	0	0	0	0	0	0	0	0	0	0	0	0	0	0	0	0	0	0	0	0	0
Otu00450	Acidobacteria	Blastocatellia	Blastocatellales	Blastocatellaceae	Stenotrophobacter	73	119	140	101	21	23	10	11	4	2	3	1	0	0	5	2	0	0	0	0	1	5	0	2	0	0	0	0	4	2	23	28	3	1	40	35	0	0	0	0	0	0	0	0
Otu00451	Proteobacteria	Deltaproteobacteria	Myxococcales	Kofleriaceae	Kofleria	212	140	184	178	0	0	0	0	3	0	0	1	0	0	0	0	0	0	0	0	0	0	0	0	0	0	0	0	0	0	0	0	0	0	0	0	0	0	0	0	0	0	0	0
Otu00452	Proteobacteria	Gammaproteobacteria	Pseudomonadales	Moraxellaceae	Cavicella	2	1	0	0	0	0	0	0	0	0	0	0	68	60	0	0	1	2	0	0	0	0	54	1	314	236	41	46	0	0	0	2	0	0	0	0	0	0	0	0	0	0	0	0
Otu00453	Chloroflexi	Caldilineae	Caldilineales	Caldilineaceae	Litorilinea	128	93	168	146	12	9	13	8	0	2	0	1	0	0	0	0	0	1	0	0	0	0	0	0	0	0	0	0	1	0	0	0	0	0	0	0	0	0	0	0	0	0	0	0
Otu00454	Proteobacteria	Gammaproteobacteria	Legionellales	Legionellaceae	Legionella	1	0	0	0	130	101	335	238	6	3	1	2	0	0	0	0	0	0	0	0	0	0	0	0	0	0	0	0	0	0	0	0	0	0	0	0	0	0	0	0	0	0	0	0
Otu00455	Proteobacteria	Alphaproteobacteria	Rhodobacterales	Rhodobacteraceae	Youngimonas	0	0	0	0	0	0	0	0	0	0	0	0	0	0	0	0	0	0	0	0	0	0	0	0	0	0	0	0	0	0	0	0	0	0	0	0	0	0	0	0	0	0	0	0
Otu00456	Verrucomicrobia	Terrimicrobia	Terrimicrobiales	Terrimicrobiaceae	Terrimicrobium	0	0	0	0	0	0	0	0	176	199	84	52	10	4	5	9	10	10	28	99	0	0	0	3	12	20	2	0	3	3	11	21	2	5	14	28	0	0	0	0	0	0	0	0
Otu00457	Proteobacteria	Betaproteobacteria	Burkholderiales	Comamonadaceae	Variovorax	0	2	1	0	3	0	0	0	2	0	1	0	1	2	0	0	0	0	0	0	0	0	0	0	0	0	0	0	0	0	0	0	0	0	5	2	0	0	0	0	0	0	0	1
Otu00458	Actinobacteria	Acidimicrobiia	Acidimicrobiales	Acidimicrobiaceae	Aciditerrimonas	0	0	0	2	0	0	0	0	9	0	23	13	6	1	50	45	45	49	22	30	0	0	2	0	2	1	0	0	34	18	0	0	0	0	0	0	0	0	1	1	0	1	1	1
Otu00459	Verrucomicrobia	Verrucomicrobiae	Verrucomicrobiales	Verrucomicrobiasubdivision3	Limisphaera	208	151	183	159	4	3	4	5	0	0	0	0	0	0	0	0	0	0	0	0	0	0	0	0	0	0	0	0	0	0	0	0	0	0	0	0	0	0	0	0	0	0	0	0
Otu00460	Proteobacteria	Alphaproteobacteria	Micropepsales	Micropepsaceae	Micropepsis	84	93	96	59	1	9	2	2	0	1	0	1	0	0	46	52	12	11	23	27	0	0	1	1	3	1	41	28	20	17	0	0	0	0	0	0	0	0	4	5	0	1	2	3
Otu00461	Actinobacteria	Actinomycetia	Streptosporangiales	Streptosporangiaceae	Planobispora	166	156	124	124	1	5	2	3	0	0	0	0	0	0	0	0	0	0	0	0	0	0	0	0	0	0	0	0	0	0	0	0	0	0	0	0	0	0	0	0	0	0	0	0
Otu00462	Firmicutes	Clostridia	Eubacteriales	Peptostreptococcaceae	Terrisporobacter	0	0	2	0	0	0	0	0	0	0	143	75	7	1	7	12	0	2	1	0	2	2	1	0	0	0	0	0	0	1	0	0	0	0	0	1	76	100	5	8	106	75	62	50
Otu00463	Proteobacteria	Oligoflexia	Bdellovibrionales	Bdellovibrionaceae	Bdellovibrio	1	1	4	0	31	29	12	5	1	1	98	59	54	44	86	67	1	0	0	1	0	0	99	86	5	1	43	49	7	1	2	0	0	0	0	2	0	0	0	0	0	0	0	0
Otu00464	Proteobacteria	Betaproteobacteria	Burkholderiales		Rubrivivax	55	60	45	38	17	21	5	5	6	6	14	16	1	4	14	13	3	9	3	0	80	89	33	25	23	16	50	59	3	0	16	19	0	0	1	20	0	0	0	0	0	0	0	0
Otu00465	Actinobacteria	Acidimicrobiia	Acidimicrobiales	Iamiaceae	Iamia	0	0	0	0	0	0	0	0	0	0	0	0	0	0	0	0	0	0	0	0	0	0	3	2	15	9	0	3	0	0	320	282	0	0	0	149	0	0	0	0	0	0	0	0
Otu00466	Chloroflexi	Caldilineae	Caldilineales	Caldilineaceae	Caldilinea	0	0	1	2	2	0	0	1	0	0	0	0	0	0	2	1	0	2	0	0	0	0	0	1	1	1	0	0	0	1	1	0	0	0	0	1	0	0	0	0	0	0	0	0
Otu00467	Proteobacteria	Betaproteobacteria	Burkholderiales	Burkholderiaceae	Burkholderia	186	133	141	131	5	11	2	2	0	1	0	0	1	0	0	0	0	0	0	0	0	0	0	0	0	0	0	0	0	0	0	0	0	0	0	0	0	0	0	0	0	0	0	0
Otu00468	Bacteroidetes	Saprospiria	Saprospirales	Lewinellaceae	Lewinella	196	162	149	128	1	0	3	4	1	0	1	0	0	0	0	0	0	1	0	0	0	0	0	0	0	0	0	0	0	0	0	0	0	0	0	0	0	0	0	0	0	0	0	0
Otu00469	Bacteroidetes	Bacteroidia	Bacteroidales	Lentimicrobiaceae	Lentimicrobium	127	120	154	128	1	2	2	4	0	0	0	0	0	0	0	2	0	0	0	1	0	0	0	0	0	0	0	0	0	0	0	0	0	0	0	0	0	0	0	0	0	0	0	0
Otu00470	Verrucomicrobia	Verrucomicrobiae	Verrucomicrobiales	Verrucomicrobiaceae	Verrucomicrobium	132	101	128	128	7	11	2	6	2	0	0	0	0	0	0	0	0	0	0	0	0	0	0	0	0	0	0	0	0	0	0	0	0	0	0	0	0	0	0	0	0	0	0	0
Otu00471	Verrucomicrobia	Opitutae	Opitutales	Opitutaceae	Oleiharenicola	0	1	0	0	0	0	1	0	20	24	64	45	85	70	46	36	4	1	3	2	5	0	9	12	102	110	45	78	3	4	0	0	0	0	0	0	0	0	0	0	0	0	0	0
Otu00472	Proteobacteria	Alphaproteobacteria	Hyphomicrobiales	Ancalomicrobiaceae	Ancalomicrobium	0	0	0	1	0	0	2	0	15	3	19	13	1	1	13	17	0	1	2	0	0	0	4	1	1	1	0	0	4	6	0	0	0	0	35	28	0	0	12	15	0	0	70	51
Otu00473	Proteobacteria	Alphaproteobacteria	Hyphomicrobiales	Aurantimonadaceae	Martelella	0	0	0	0	0	0	1	0	0	0	0	0	0	0	0	0	0	0	0	0	0	0	0	0	0	0	0	0	0	0	0	0	0	0	0	0	0	0	0	0	0	0	0	0
Otu00474	Bacteroidetes	Saprospiria	Saprospirales	Haliscomenobacteraceae	Phaeodactylibacter	0	0	0	0	0	0	0	0	0	0	0	0	0	0	0	0	0	0	0	0	0	0	0	0	0	0	0	0	0	0	0	0	0	0	0	0	0	0	0	0	0	0	0	0
Otu00475	Bacteroidetes	Flavobacteriia	Flavobacteriales	Schleiferiaceae	Owenweeksia	0	0	2	0	0	0	0	1	0	1	40	12	36	38	131	123	1	1	17	4	3	3	19	21	46	48	0	3	0	1	98	63	0	0	0	42	0	0	0	0	0	0	0	0
Otu00476	Bacteroidetes	Chitinophagia	Chitinophagales	Chitinophagaceae	Sediminibacterium	141	130	130	133	5	2	1	0	1	0	0	0	0	0	0	0	0	0	0	0	0	0	0	0	0	0	0	0	0	0	0	0	0	0	0	0	0	0	0	0	0	0	0	0
Otu00477	Proteobacteria	Betaproteobacteria	Burkholderiales	Comamonadaceae	Alicycliphilus	4	1	0	2	12	9	27	19	24	36	18	25	5	4	48	19	8	4	20	27	3	0	17	30	6	1	15	5	7	6	2	1	0	0	10	4	0	0	0	0	2	0	0	1
Otu00478	Proteobacteria	Alphaproteobacteria	Hyphomicrobiales	Blastochloridaceae	Blastochloris	4	10	2	5	2	0	0	0	0	0	0	0	0	0	0	0	0	0	0	0	0	0	0	0	0	0	0	0	0	0	0	0	0	0	0	0	0	0	0	0	0	0	0	0
Otu00479	Armatimonadetes	Fimbriimonadia	Fimbriimonadales	Fimbriimonadaceae	Fimbriimonas	0	0	0	0	0	0	0	0	15	15	54	29	7	9	138	111	37	39	38	39	35	20	5	5	0	2	4	5	67	47	5	2	0	0	0	1	0	0	0	0	0	0	0	0
Otu00480	Proteobacteria	Betaproteobacteria	Burkholderiales	Alcaligenaceae	Castellaniella	0	0	0	0	0	0	0	0	3	4	13	1	12	20	7	11	3	1	6	14	0	0	4	3	0	0	1	4	21	20	77	87	3	9	7	55	0	0	0	0	0	0	0	0
Otu00481	Proteobacteria	Gammaproteobacteria	Pseudomonadales	Moraxellaceae	Cavicella	0	0	0	0	0	0	0	0	1	0	0	0	0	0	0	0	0	0	0	0	0	0	3	3	1	3	1	3	0	0	0	0	4	7	97	31	0	0	0	0	0	0	1	0
Otu00482	Bacteroidetes	Chitinophagia	Chitinophagales	Chitinophagaceae	Terrimonas	0	0	1	0	0	0	0	0	2	1	1	2	0	3	7	6	1	0	0	5	4	0	3	2	2	1	4	4	3	1	25	28	0	1	89	67	7	10	2	5	9	2	6	8
Otu00483	Proteobacteria	Alphaproteobacteria	Rhodospirillales	Geminicoccaceae	Arboricoccus	0	0	0	0	0	0	0	0	0	0	0	0	0	0	0	0	0	1	0	0	0	0	0	0	0	0	0	0	0	0	0	0	0	0	0	0	0	0	0	0	0	0	0	0
Otu00484	Firmicutes	Clostridia	Eubacteriales	Gracilibacteraceae	Gracilibacter	0	0	0	3	0	0	0	0	0	0	15	21	7	9	243	190	21	21	35	45	0	0	0	0	0	0	1	1	57	36	1	2	0	0	0	0	0	0	0	0	0	0	0	0
Otu00485	Proteobacteria	Gammaproteobacteria	Xanthomonadales	Xanthomonadaceae	Luteimonas	0	0	0	0	0	0	0	0	0	0	1	0	1	0	5	3	23	23	5	6	332	247	12	7	11	9	1	4	5	10	0	0	0	0	0	0	0	0	0	0	0	0	0	0
Otu00486	Bacteroidetes	Bacteroidia	Marinilabiliales	Prolixibacteraceae	Prolixibacter	0	0	0	0	0	0	0	0	0	0	0	0	0	0	0	0	0	0	0	0	0	0	0	0	0	0	0	0	0	0	0	0	0	0	0	0	0	0	0	0	0	0	0	0
Otu00487	Proteobacteria	Betaproteobacteria	Burkholderiales	Comamonadaceae	Acidovorax	9	10	8	3	18	7	19	19	30	18	70	19	7	12	44	31	76	161	4	8	0	1	1	1	1	0	5	7	39	58	1	0	0	0	0	0	0	0	0	0	0	0	0	0
Otu00488	Actinobacteria	Actinomycetia	Streptomycetales	Streptomycetaceae	Streptacidiphilus	0	0	0	0	0	0	0	0	0	0	0	0	0	0	0	0	0	0	0	0	0	0	0	0	0	0	0	0	0	0	0	0	0	0	0	0	0	0	0	0	0	0	0	0
Otu00489	Proteobacteria	Alphaproteobacteria	Hyphomicrobiales	Brucellaceae	Brucella/Ochrobactrumgroup	1	2	5	3	7	11	6	7	3	4	0	2	0	4	0	0	0	2	1	4	8	0	0	0	1	1	0	0	0	4	0	0	0	0	0	0	0	0	0	0	0	0	0	0
Otu00490	Actinobacteria	Acidimicrobiia	Acidimicrobiales	Acidimicrobiaceae	Aciditerrimonas	0	0	0	0	0	0	0	0	0	0	0	0	0	0	0	0	0	0	0	0	0	0	0	0	0	0	0	0	0	0	0	0	0	0	0	0	0	0	0	0	0	0	0	0
Otu00491	Proteobacteria	Gammaproteobacteria	Pseudomonadales	Pseudomonadaceae	Pseudomonas	0	0	0	0	0	0	0	0	0	0	0	0	5	2	38	28	34	24	15	14	1	0	98	91	93	124	53	64	3	2	0	0	0	0	0	0	0	0	0	0	0	0	0	0
Otu00492	Proteobacteria	Gammaproteobacteria	Alteromonadales	Alteromonadaceae	Marinobacter	114	129	161	137	5	9	3	3	1	0	0	0	0	0	0	0	0	0	0	0	0	0	0	0	0	0	0	0	0	0	0	0	0	0	0	0	0	0	0	0	0	0	0	0
Otu00493	Bacteroidetes	Chitinophagia	Chitinophagales	Chitinophagaceae	Sediminibacterium	0	0	0	0	0	0	0	0	0	0	0	0	4	9	0	5	0	0	1	0	225	108	8	7	57	57	13	15	0	0	37	44	0	0	1	29	0	0	0	0	0	0	0	0
Otu00494	Proteobacteria	Alphaproteobacteria	Hyphomicrobiales	Blastochloridaceae	Blastochloris	6	11	12	11	1	0	0	0	0	0	0	0	0	0	4	9	8	20	16	15	67	19	45	30	33	25	37	54	35	36	68	53	0	0	16	39	0	0	0	0	0	0	0	0
Otu00495	Actinobacteria	Acidimicrobiia	Acidimicrobiales	Iamiaceae	Aquihabitans	127	97	126	129	3	2	5	2	2	0	0	0	0	0	0	0	0	0	0	0	0	0	0	0	0	0	0	0	0	0	0	0	0	0	0	0	0	0	0	0	0	0	0	0
Otu00496	Proteobacteria	Deltaproteobacteria	Myxococcales		Minicystis	154	156	163	132	0	0	0	2	1	1	0	0	0	0	0	0	0	0	0	0	5	0	0	0	0	0	0	0	0	0	0	0	0	0	0	0	0	0	0	0	0	0	0	0
Otu00497	Proteobacteria	Gammaproteobacteria	Xanthomonadales	Rhodanobacteraceae	Aquimonas	85	112	126	135	4	3	1	2	0	0	0	0	0	0	0	0	0	0	0	0	0	0	0	0	0	0	0	0	0	0	0	0	0	0	0	0	0	0	0	0	0	0	0	0
Otu00498	Acidobacteria	Vicinamibacteria		Vicinamibacteraceae	Vicinamibacter	103	138	173	155	0	0	0	2	0	2	0	0	0	0	0	0	0	0	0	0	0	0	0	0	0	0	0	0	0	0	0	0	0	0	0	0	0	0	0	0	0	0	0	0
Otu00499	Firmicutes	Bacilli	Bacillales	Staphylococcaceae	Mammaliicoccus	0	0	0	0	0	0	0	0	7	5	118	83	16	13	15	10	6	4	0	0	9	9	15	6	19	17	20	15	82	58	7	9	0	0	2	4	0	0	0	0	0	0	0	0
Otu00500	Planctomycetes	Phycisphaerae	Tepidisphaerales	Tepidisphaeraceae	Tepidisphaera	107	77	111	104	2	3	9	8	0	1	0	0	0	0	0	0	0	0	0	0	0	0	0	0	0	0	0	0	0	0	0	0	0	0	0	0	0	0	0	0	0	0	0	0
Otu00501	Proteobacteria	Gammaproteobacteria	Cellvibrionales	Halieaceae	Parahaliea	0	0	0	0	0	0	0	0	0	0	0	0	0	0	0	0	1	0	0	0	0	0	0	0	0	0	0	0	0	0	0	0	0	0	0	0	0	0	0	0	0	0	0	0
Otu00502	Proteobacteria	Betaproteobacteria	Burkholderiales	Oxalobacteraceae	Herbaspirillum	129	124	130	116	31	25	11	9	1	1	2	0	2	0	0	0	0	0	0	0	0	0	0	0	0	0	0	0	0	0	0	0	0	0	0	0	0	0	0	0	0	0	0	0
Otu00503	Verrucomicrobia	Verrucomicrobiae	Verrucomicrobiales	Verrucomicrobiaceae	Prosthecobacter	0	0	0	1	0	0	0	0	0	0	67	38	18	21	77	65	1	0	11	12	5	0	22	21	101	98	38	41	4	2	6	4	0	0	0	5	0	0	0	0	0	0	0	0
Otu00504	Actinobacteria	Acidimicrobiia	Acidimicrobiales	Acidimicrobiaceae	Aciditerrimonas	109	87	130	114	2	1	2	1	0	0	0	0	0	0	0	0	0	0	0	0	0	0	0	0	0	0	0	0	0	0	0	0	0	0	0	0	0	0	0	0	0	0	0	0
Otu00505	Proteobacteria	Gammaproteobacteria	Chromatiales	Chromatiaceae	Thiocystis	0	0	0	0	0	0	0	0	0	0	0	0	0	0	0	0	0	1	0	0	0	0	0	0	0	0	0	0	0	0	0	0	0	0	0	0	0	0	0	0	0	0	0	0
Otu00506	Planctomycetes	Phycisphaerae	Tepidisphaerales	Tepidisphaeraceae	Tepidisphaera	69	74	105	83	7	10	20	10	3	0	0	1	0	0	0	0	0	0	0	0	0	0	0	0	0	0	0	0	0	0	0	0	0	0	0	0	0	0	0	0	0	0	0	0
Otu00507	Proteobacteria	Betaproteobacteria	Rhodocyclales	Rhodocyclaceae	Aromatoleum	0	0	0	0	0	0	0	0	0	0	0	0	0	0	0	0	0	0	0	0	0	0	0	0	0	0	0	0	0	0	0	0	0	0	0	0	0	0	0	0	0	0	0	0
Otu00508	Proteobacteria	Deltaproteobacteria	Desulfovibrionales	Desulfonatronaceae	Desulfonatronum	109	111	161	135	1	0	2	4	0	0	0	0	0	0	0	0	0	0	0	0	0	0	0	0	0	0	0	0	0	0	0	0	0	0	0	0	0	0	0	0	0	0	0	0
Otu00509	Proteobacteria	Alphaproteobacteria	Caulobacterales	Caulobacteraceae	Brevundimonas	0	0	0	0	4	2	2	0	2	3	3	0	0	0	205	172	1	5	14	24	0	0	0	0	12	13	0	5	19	24	56	59	0	0	0	21	0	0	0	0	0	0	0	0
Otu00510	Proteobacteria	Alphaproteobacteria	Rhodobacterales	Rhodobacteraceae	Albimonas	137	107	127	112	6	12	0	3	0	0	1	0	0	1	0	0	0	0	0	0	0	0	0	0	0	0	0	0	0	0	0	0	0	0	0	0	0	0	0	0	0	0	0	0
Otu00511	Proteobacteria	Alphaproteobacteria	Hyphomicrobiales		Nordella	36	52	55	80	80	81	38	47	8	8	5	3	1	1	2	4	0	1	0	0	0	0	0	0	0	0	0	0	0	2	0	0	0	0	0	0	0	0	0	0	0	0	0	0
Otu00512	Proteobacteria	Gammaproteobacteria	Xanthomonadales	Rhodanobacteraceae	Dokdonella	0	0	0	0	0	0	0	0	0	0	9	9	9	7	25	31	9	8	10	24	165	225	1	0	0	0	0	0	59	46	0	0	0	0	0	0	0	0	0	0	0	0	0	0
Otu00513	Cyanobacteria	Oscillatoriophycideae	Chroococcales	Aphanothecaceae	Gloeothece	0	0	0	0	0	0	0	0	0	0	0	0	0	0	0	0	0	0	0	0	0	0	0	0	0	0	0	0	0	0	0	0	0	0	0	0	0	0	120	100	15	6	5	15
Otu00514	Bacteroidetes	Saprospiria	Saprospirales	Lewinellaceae	Flavilitoribacter	101	83	90	120	0	0	3	3	0	1	0	0	0	0	0	0	0	0	0	0	0	0	0	0	0	0	0	0	0	0	0	0	0	0	0	0	0	0	0	0	0	0	0	0
Otu00515	Chloroflexi	Caldilineae	Caldilineales	Caldilineaceae	Litorilinea	0	0	0	0	0	0	0	0	0	0	0	0	0	0	0	0	0	0	0	0	0	0	0	0	0	0	0	0	0	0	0	0	0	0	0	0	0	0	0	0	0	0	0	0
Otu00516	Gemmatimonadetes	Gemmatimonadetes	Gemmatimonadales	Gemmatimonadaceae	Gemmatimonas	137	117	142	65	0	1	0	0	2	2	0	0	1	0	15	6	0	0	4	2	0	0	0	0	0	0	0	0	1	0	0	0	0	0	0	0	0	0	0	0	0	0	0	0
Otu00517	Firmicutes	Clostridia	Eubacteriales	Oscillospiraceae	Ruminiclostridium	0	0	0	0	0	0	0	0	0	0	0	0	0	0	0	0	1	0	0	0	138	133	71	47	23	16	84	93	1	0	10	9	0	0	0	6	0	0	0	0	0	0	0	0
Otu00518	Actinobacteria	Actinomycetia	Micrococcales	Intrasporangiaceae	Knoellia	87	130	44	137	2	13	6	11	0	0	0	0	0	0	0	0	0	0	0	0	0	0	0	0	0	0	0	0	0	0	0	0	0	0	0	0	0	0	0	0	0	0	0	0
Otu00519	Actinobacteria	Actinomycetia	Corynebacteriales	Nocardiaceae	Nocardia	0	0	0	0	3	3	0	1	0	0	1	0	0	0	0	2	0	0	0	0	0	0	4	1	0	0	0	0	3	2	12	11	0	0	179	103	2	0	6	8	0	0	1	1
Otu00520	Bacteroidetes	Chitinophagia	Chitinophagales	Chitinophagaceae	Niabella	0	1	0	0	1	2	2	1	12	9	40	16	1	3	33	16	22	22	17	14	19	2	13	7	4	3	6	9	50	37	15	6	0	0	0	7	0	0	0	0	0	0	6	5
Otu00521	Proteobacteria	Betaproteobacteria	Burkholderiales	Burkholderiaceae	Paraburkholderia	1	0	4	5	5	6	6	3	3	3	1	2	0	0	0	2	0	1	3	3	33	12	0	0	1	0	0	0	1	1	0	0	0	1	0	0	0	0	0	0	0	0	0	0
Otu00522	Proteobacteria	Betaproteobacteria	Rhodocyclales	Rhodocyclaceae	Azospira	120	98	107	122	8	9	2	1	1	0	11	1	1	1	0	1	0	0	0	2	0	0	0	0	0	0	3	2	0	0	2	0	0	0	1	0	0	0	0	0	0	0	0	0
Otu00523	Actinobacteria	Acidimicrobiia	Acidimicrobiales	Ilumatobacteraceae	Ilumatobacter	34	31	54	47	3	2	4	1	3	1	10	6	14	10	26	34	4	0	12	6	20	0	0	0	0	0	0	1	128	99	0	0	0	0	0	0	0	0	0	0	0	0	0	0
Otu00524	Proteobacteria	Betaproteobacteria	Burkholderiales	Burkholderiaceae	Cupriavidus	0	0	0	0	0	0	0	0	4	4	11	12	3	2	11	11	6	6	1	0	17	2	15	13	10	3	28	13	20	16	22	21	12	9	225	113	0	0	0	0	0	0	0	0
Otu00525	Proteobacteria	Alphaproteobacteria	Rhodospirillales	Acetobacteraceae	Roseomonas	1	3	2	2	1	2	5	2	165	102	103	52	14	9	42	37	7	2	4	3	1	0	0	0	0	0	0	1	30	12	0	0	0	0	0	0	0	0	0	0	0	0	0	0
Otu00526	Proteobacteria	Gammaproteobacteria	Alteromonadales	Alteromonadaceae	Mangrovitalea	0	0	0	0	0	0	0	0	0	0	0	0	0	0	0	0	0	0	0	0	0	0	0	0	0	0	0	0	0	0	0	0	0	0	0	0	0	1	1	0	0	0	0	0
Otu00527	Actinobacteria	Actinomycetia	Propionibacteriales	Nocardioidaceae	Marmoricola	114	90	113	77	27	33	10	12	1	2	0	0	0	0	0	0	0	0	0	0	0	0	0	0	0	0	0	0	0	1	0	0	0	0	0	0	0	0	0	0	0	0	0	0
Otu00528	Firmicutes	Clostridia	Eubacteriales	Clostridiaceae	Alkaliphilus	64	51	96	76	55	50	62	56	0	5	1	0	1	0	0	0	0	0	0	0	0	0	0	1	0	0	0	10	1	0	0	0	0	0	0	1	0	0	0	0	0	0	0	0
Otu00529	Chloroflexi	Caldilineae	Caldilineales	Caldilineaceae	Litorilinea	0	0	0	0	0	0	0	0	0	0	0	0	0	0	0	0	0	0	0	0	0	0	0	0	0	0	0	0	0	0	0	0	0	0	0	0	0	0	0	0	0	0	0	0
Otu00530	Actinobacteria	Actinomycetia	Micrococcales	Dermacoccaceae	Calidifontibacter	1	3	4	3	0	0	0	0	0	0	0	0	0	0	0	0	0	0	0	0	0	0	0	0	0	0	0	0	0	0	0	0	24	42	270	228	1	0	0	0	0	0	0	0
Otu00531	Bacteroidetes	Bacteroidia	Bacteroidales	Dysgonomonadaceae	Dysgonomonas	0	0	0	0	3	4	2	5	4	2	29	14	2	3	20	10	0	1	16	2	0	0	73	78	7	3	41	37	2	1	0	0	0	0	0	0	0	2	0	0	0	0	22	12
Otu00532	Proteobacteria	Alphaproteobacteria	Rhodobacterales	Rhodobacteraceae	Defluviimonas	0	0	0	0	0	0	0	0	0	0	0	0	0	0	0	0	1	0	0	0	0	0	0	0	0	0	0	0	0	0	0	0	0	0	0	0	0	0	0	0	0	0	0	0
Otu00533	Bacteroidetes	Sphingobacteriia	Sphingobacteriales	Sphingobacteriaceae	Anseongella	0	0	0	0	0	0	0	0	0	0	0	0	0	0	0	0	0	0	0	0	0	9	109	132	131	146	31	32	0	0	1	0	0	1	0	0	0	0	0	0	0	0	0	0
Otu00534	Actinobacteria	Actinomycetia	Micrococcales	Micrococcaceae	Micrococcoides	121	82	149	122	0	0	1	0	0	0	0	0	0	0	0	0	0	1	0	0	0	0	0	0	0	0	0	0	0	0	0	0	0	0	0	0	0	0	0	0	0	0	0	0
Otu00535	Actinobacteria	Acidimicrobiia	Acidimicrobiales	Acidimicrobiaceae	Aciditerrimonas	106	90	125	100	1	4	2	2	0	0	0	0	0	0	0	0	0	1	0	0	0	0	0	0	0	0	0	0	0	0	0	0	1	0	0	0	0	0	0	0	0	0	0	0
Otu00536	Acidobacteria	Blastocatellia	Blastocatellales	Blastocatellaceae	Tellurimicrobium	98	99	114	92	0	3	0	1	0	0	0	0	0	0	0	0	0	0	0	0	0	0	0	0	0	0	0	0	0	0	0	0	0	0	0	0	0	0	0	0	0	0	0	0
Otu00537	Actinobacteria	Rubrobacteria	Gaiellales	Gaiellaceae	Gaiella	4	6	4	4	11	13	2	2	10	19	19	20	6	2	42	34	18	20	19	10	31	3	21	19	22	18	22	18	72	44	14	14	0	0	0	12	0	0	0	0	0	0	0	0
Otu00538	Proteobacteria	Alphaproteobacteria	Hyphomicrobiales	Hyphomicrobiaceae	Rhodomicrobium	0	0	0	0	0	0	0	0	0	0	0	1	3	3	175	219	27	44	35	52	0	0	0	0	0	0	0	0	9	7	0	0	0	0	0	0	0	0	0	0	0	0	0	0
Otu00539	Cyanobacteria	Oscillatoriophycideae	Oscillatoriales	Oscillatoriaceae	Oscillatoria	62	46	107	94	65	48	19	24	0	1	0	0	1	0	0	0	0	0	0	0	0	0	0	0	0	0	0	0	0	1	0	0	0	0	0	0	0	0	0	0	0	0	0	0
Otu00540	Chloroflexi	Sphaerobacteridae	Sphaerobacterales	Sphaerobacteraceae	Chloroflexi	38	34	56	32	7	16	9	4	2	2	5	0	0	0	0	2	2	6	5	0	0	0	4	3	2	2	3	1	18	5	18	15	0	1	148	64	2	3	0	1	0	0	0	0
Otu00541	Bacteroidetes	Cytophagia	Cytophagales	Cytophagaceae	Emticicia	0	0	0	0	0	0	0	0	0	0	0	0	0	0	1	1	21	24	2	4	0	0	66	76	96	140	19	32	1	0	35	36	0	0	0	19	0	0	0	0	0	0	0	0
Otu00542	Proteobacteria	Alphaproteobacteria	Rhodospirillales	Azospirillaceae	Nitrospirillum	123	126	107	112	1	4	0	0	0	0	0	0	0	0	0	0	0	0	0	0	0	0	0	0	0	0	0	0	0	0	0	0	0	0	0	0	0	0	0	0	0	0	0	0
Otu00543	Proteobacteria	Betaproteobacteria	Burkholderiales	Oxalobacteraceae	Herminiimonas	108	102	136	78	0	0	1	0	0	1	0	0	0	0	0	0	0	0	0	0	0	0	0	0	0	0	0	0	0	0	0	0	0	0	0	0	0	0	0	0	0	0	0	0
Otu00544	Bacteroidetes	Chitinophagia	Chitinophagales	Chitinophagaceae	Niastella	152	129	118	101	0	0	1	0	0	0	0	0	0	0	0	0	0	0	0	0	0	0	0	0	0	0	0	0	0	0	0	0	0	0	0	0	0	0	0	0	0	0	0	0
Otu00545	Bacteroidetes	Chitinophagia	Chitinophagales	Chitinophagaceae	Ferruginibacter	214	209	76	44	0	0	0	0	0	0	0	0	0	0	0	0	1	0	0	0	0	0	0	0	0	0	0	0	0	0	0	0	0	0	0	0	0	0	0	0	0	0	0	0
Otu00546	Actinobacteria	Actinomycetia	Nakamurellales	Nakamurellaceae	Nakamurella	26	28	31	19	57	63	53	44	52	70	14	11	3	1	12	12	2	1	8	3	0	0	0	0	0	0	0	0	3	6	0	0	0	0	0	0	0	0	0	0	0	0	0	0
Otu00547	Bacteroidetes	Flavobacteriia	Flavobacteriales	Flavobacteriaceae	Flavobacterium	147	121	85	93	3	2	1	0	2	0	0	0	0	0	0	0	0	0	0	0	0	0	0	0	0	0	0	0	0	0	0	0	0	0	0	0	0	0	0	0	0	0	0	0
Otu00548	Proteobacteria	Oligoflexia	Bdellovibrionales	Bdellovibrionaceae	Bdellovibrio	0	2	1	0	0	1	2	0	0	0	0	0	0	0	29	29	6	5	0	0	0	0	198	150	8	3	54	71	0	2	0	0	0	0	0	0	0	0	0	0	0	0	0	0
Otu00549	Planctomycetes	Planctomycetia	Planctomycetales	Planctomycetaceae	Gimesia	0	0	0	0	0	0	0	0	0	0	0	0	0	0	0	0	0	0	0	0	0	0	0	0	0	0	0	0	0	0	0	0	0	0	0	0	0	0	0	0	0	0	0	0
Otu00550	Proteobacteria	Betaproteobacteria	Burkholderiales		Aquabacterium	69	59	77	78	45	55	20	16	4	3	0	3	3	2	6	6	1	1	1	0	7	0	9	7	0	1	2	2	5	3	5	1	6	3	2	1	0	0	0	0	0	0	0	0
Otu00551	Verrucomicrobia	Verrucomicrobiae	Verrucomicrobiales	Verrucomicrobiaceae	Verrucomicrobium	0	0	0	0	0	0	0	0	50	45	63	40	12	3	50	49	12	16	50	101	0	0	5	7	4	5	3	3	24	14	0	0	0	0	0	0	0	0	0	0	0	0	0	0
Otu00552	Chloroflexi	Caldilineae	Caldilineales	Caldilineaceae	Caldilinea	0	0	4	4	3	5	0	0	0	0	0	0	0	0	0	0	0	0	1	1	0	0	0	0	0	0	0	0	0	0	0	0	0	0	0	0	0	0	0	0	0	0	0	0
Otu00553	Proteobacteria	Deltaproteobacteria	Desulfovibrionales	Desulfonatronaceae	Desulfonatronum	85	71	157	133	0	0	2	1	0	0	0	0	0	0	0	0	0	0	0	0	0	0	0	0	0	0	0	0	0	0	0	0	0	0	0	0	0	0	0	0	0	0	0	0
Otu00554	Proteobacteria	Betaproteobacteria	Burkholderiales	Comamonadaceae	Comamonas	2	2	4	3	0	1	2	1	2	0	0	0	3	4	25	17	24	22	56	57	0	0	26	19	9	7	14	13	11	37	70	48	0	0	0	68	0	0	0	0	0	0	0	0
Otu00555	Cyanobacteria	Gloeobacteria	Gloeobacterales	Gloeobacteraceae	Gloeobacter	0	0	0	0	0	0	0	0	0	0	0	0	0	0	0	0	0	0	0	0	6	8	0	0	0	0	0	0	0	0	0	0	0	0	0	0	0	0	0	0	0	0	0	0
Otu00556	Cyanobacteria		Nostocales	Calotrichaceae	Calothrix	1	1	0	0	68	53	46	34	26	9	86	77	8	12	13	10	12	20	3	2	2	0	2	11	6	1	2	1	3	3	0	0	0	0	0	1	10	13	0	0	0	0	0	0
Otu00557	Chloroflexi	Caldilineae	Caldilineales	Caldilineaceae	Caldilinea	106	77	101	101	15	14	6	3	0	1	0	0	0	0	0	0	0	0	0	0	0	0	0	0	0	0	0	0	0	0	0	0	0	0	0	0	0	0	0	0	0	0	0	0
Otu00558	Actinobacteria	Acidimicrobiia	Acidimicrobiales	Acidimicrobiaceae	Aciditerrimonas	101	71	75	93	20	17	11	4	0	0	0	0	0	0	0	0	2	0	0	0	0	0	0	0	1	2	3	0	1	2	4	4	0	0	3	4	0	0	0	1	0	0	2	0
Otu00559	Chloroflexi	Caldilineae	Caldilineales	Caldilineaceae	Litorilinea	0	0	0	0	0	0	0	0	0	0	0	0	0	0	1	0	0	0	0	0	19	0	87	82	48	71	92	93	9	3	15	14	0	0	1	5	0	0	0	0	0	0	0	0
Otu00560	Proteobacteria	Oligoflexia	Bdellovibrionales	Bdellovibrionaceae	Bdellovibrio	0	0	0	0	0	0	0	0	0	0	2	9	8	4	41	34	18	9	27	28	57	66	8	3	16	18	10	6	8	15	12	10	8	9	63	32	0	0	0	0	0	0	0	0
Otu00561	Actinobacteria	Actinomycetia	Corynebacteriales	Gordoniaceae	Gordonia	1	0	1	1	3	2	0	2	0	0	3	0	0	0	1	0	0	0	0	0	0	0	0	0	0	0	0	0	0	0	0	1	2	4	42	22	78	84	17	12	46	16	45	30
Otu00562	Proteobacteria	Gammaproteobacteria	Legionellales	Legionellaceae	Legionella	4	1	2	3	171	159	74	56	0	1	28	19	2	1	0	0	1	0	0	0	0	0	0	0	2	4	0	0	2	2	0	0	0	0	0	0	0	0	0	0	0	0	0	0
Otu00563	Chloroflexi	Dehalococcoidia			Dehalogenimonas	77	89	120	84	9	2	1	2	0	0	0	0	0	0	0	0	0	0	0	0	0	0	0	0	0	0	0	0	0	0	0	0	0	0	0	0	0	0	0	0	0	0	0	0
Otu00564	Bacteroidetes	Chitinophagia	Chitinophagales	Chitinophagaceae	Taibaiella	0	0	0	0	0	0	0	0	0	0	21	17	231	190	33	35	0	0	1	3	0	0	1	0	0	0	0	0	1	1	0	0	0	0	0	0	0	0	0	0	0	0	0	0
Otu00565	Bacteroidetes	Saprospiria	Saprospirales	Lewinellaceae	Flavilitoribacter	106	95	102	76	3	4	1	1	0	0	0	0	0	0	0	0	1	1	0	0	0	0	0	0	0	0	0	0	0	0	0	0	0	0	0	0	0	0	0	0	0	0	0	0
Otu00566	Bacteroidetes	Flavobacteriia	Flavobacteriales	Weeksellaceae	Chryseobacteriumgroup	102	88	47	59	9	8	5	7	6	2	0	0	0	0	0	0	0	0	0	0	0	0	0	0	0	0	0	0	0	0	0	0	0	0	0	0	0	0	0	0	0	0	0	0
Otu00567	Proteobacteria	Oligoflexia	Bdellovibrionales	Bdellovibrionaceae	Bdellovibrio	0	0	0	0	0	0	0	0	0	0	30	15	59	44	110	106	4	5	25	15	0	0	1	1	5	3	11	17	22	18	0	0	0	0	1	3	0	0	0	0	0	0	0	0
Otu00568	Actinobacteria	Actinomycetia	Streptosporangiales	Streptosporangiaceae	Herbidospora	83	64	94	82	13	9	4	4	3	1	0	0	0	0	0	0	0	0	0	0	0	0	0	0	0	0	0	0	0	0	0	0	0	0	0	0	0	0	0	0	0	0	0	0
Otu00569	Planctomycetes	Planctomycetia	Planctomycetales	Planctomycetaceae	Schlesneria	4	1	4	4	0	0	0	0	0	0	0	0	0	0	0	1	0	0	0	0	0	0	0	0	0	0	1	0	0	0	0	0	0	0	0	0	1	1	5	7	3	0	2	1
Otu00570	Proteobacteria	Oligoflexia	Bdellovibrionales	Bdellovibrionaceae	Bdellovibrio	0	0	0	0	0	0	0	0	31	23	7	4	1	3	13	8	1	4	16	21	12	8	16	13	23	13	3	5	0	0	25	26	2	1	1	9	0	0	0	0	0	0	0	0
Otu00571	Proteobacteria	Epsilonproteobacteria	Campylobacterales	Helicobacteraceae	Helicobacter	0	0	0	0	0	0	0	0	0	0	0	0	0	0	0	0	0	0	0	0	0	0	0	0	0	0	0	0	0	0	0	0	0	0	0	0	0	0	0	0	0	0	0	0
Otu00572	Proteobacteria	Gammaproteobacteria	Cellvibrionales	Halieaceae	Haliea	0	0	0	0	0	0	0	0	0	0	0	0	0	0	0	0	0	0	0	0	0	0	0	0	0	0	0	0	0	0	0	0	0	0	0	0	0	0	0	0	0	0	0	0
Otu00573	Proteobacteria	Deltaproteobacteria	Myxococcales		Minicystis	2	2	1	1	0	0	0	0	4	4	7	4	192	133	0	0	0	0	0	0	0	0	9	7	5	0	19	29	0	0	1	0	0	1	63	25	1	0	0	0	0	0	0	0
Otu00574	Bacteroidetes	Cytophagia	Cytophagales	Cytophagaceae	Cytophaga	0	0	0	0	0	0	1	3	0	0	1	0	1	1	10	10	1	0	0	4	0	0	85	71	41	32	29	29	1	0	0	0	14	21	21	8	0	0	1	0	0	0	0	0
Otu00575	Chlamydiae	Chlamydiia	Parachlamydiales	Parachlamydiaceae	Neochlamydia	0	0	0	0	0	0	0	0	0	0	0	0	0	0	0	0	0	0	0	0	0	0	2	1	0	0	21	27	0	2	4	3	2	5	69	62	0	0	0	0	0	0	0	0
Otu00576	Bacteroidetes	Cytophagia	Cytophagales	Cytophagaceae	Flectobacillus	0	0	2	0	0	0	5	6	3	7	0	1	57	31	1	0	0	0	6	5	0	8	3	3	138	121	27	38	0	0	3	3	16	22	1	6	0	0	0	0	0	0	0	0
Otu00577	Bacteroidetes	Bacteroidia	Bacteroidales	Porphyromonadaceae	Macellibacteroides	3	6	6	5	3	5	1	1	0	0	10	9	0	0	16	13	0	0	50	12	8	0	108	97	7	5	43	35	0	0	0	0	0	0	0	1	0	0	0	0	0	0	0	0
Otu00578	Planctomycetes	Planctomycetia	Isosphaerales	Isosphaeraceae	Aquisphaera	0	0	0	0	0	0	0	1	61	53	73	50	3	10	54	39	14	15	35	41	0	0	0	1	2	1	1	0	32	12	0	0	0	0	1	0	0	0	0	0	0	0	2	2
Otu00579	Firmicutes	Bacilli	Lactobacillales	Streptococcaceae	Streptococcus	10	5	16	7	0	0	0	0	0	0	0	1	0	0	0	0	1	0	0	5	5	0	0	0	0	0	0	0	0	0	0	0	0	0	0	0	0	0	0	0	0	0	0	0
Otu00580	Synergistetes	Synergistia	Synergistales	Synergistaceae	Aminobacterium	0	0	0	0	0	0	0	0	0	0	0	0	0	0	0	0	0	0	0	0	0	0	0	0	0	0	0	0	0	0	0	0	0	0	0	0	0	0	0	0	0	0	0	0
Otu00581	Proteobacteria	Gammaproteobacteria	Pseudomonadales	Moraxellaceae	Acinetobacter	0	0	0	0	1	5	0	1	0	0	0	0	0	0	5	7	3	0	0	0	0	0	0	0	0	0	0	0	1	7	17	17	0	0	0	7	0	0	95	84	0	0	2	0
Otu00582	Actinobacteria	Actinomycetia	Actinomycetales	Actinomycetaceae	Fudania	1	1	2	0	0	0	0	0	0	0	0	0	0	0	0	0	0	0	0	0	0	0	201	147	19	17	54	61	0	0	0	0	0	0	0	0	0	0	0	0	0	0	0	0
Otu00583	Chloroflexi	Caldilineae	Caldilineales	Caldilineaceae	Litorilinea	0	0	0	0	0	0	0	0	0	0	0	0	0	0	0	0	0	0	0	0	0	0	0	0	0	0	0	0	0	0	0	0	0	0	0	0	0	0	0	0	0	0	0	0
Otu00584	Proteobacteria	Alphaproteobacteria	Sphingomonadales	Sphingomonadaceae	Sphingobium	102	95	63	56	9	9	13	6	1	0	0	0	0	0	1	0	0	0	0	0	0	0	0	1	0	0	0	0	1	0	0	0	0	0	0	0	0	0	0	0	0	0	0	0
Otu00585	Planctomycetes	Planctomycetia	Pirellulales	Thermoguttaceae	Thermostilla	0	0	0	0	0	0	0	0	0	0	0	0	0	0	0	0	0	0	0	0	0	0	0	0	0	0	0	0	0	0	0	0	0	0	0	0	0	0	167	175	2	0	5	5
Otu00586	Actinobacteria	Acidimicrobiia	Acidimicrobiales	Ilumatobacteraceae	Ilumatobacter	0	0	0	0	0	0	1	0	0	0	1	0	0	0	3	4	3	3	0	0	0	0	42	43	70	54	47	60	9	0	31	22	1	0	51	41	0	0	0	0	0	0	0	0
Otu00587	Proteobacteria	Gammaproteobacteria	Nevskiales	Steroidobacteraceae	Povalibacter	94	101	70	58	5	2	0	1	5	0	0	0	0	0	0	0	0	0	0	0	0	0	0	0	0	0	0	0	0	0	0	0	0	0	0	0	0	0	0	0	0	0	0	0
Otu00588	Proteobacteria	Alphaproteobacteria	Caulobacterales	Caulobacteraceae	Caulobacter	0	0	1	1	6	5	3	3	1	4	1	1	0	0	3	2	1	2	1	2	0	0	11	15	5	20	4	10	4	1	0	1	13	11	1	0	0	0	0	0	1	0	31	21
Otu00589	Proteobacteria	Betaproteobacteria	Nitrosomonadales	Sterolibacteriaceae	Denitratisoma	94	90	137	77	0	1	0	0	1	0	0	0	0	0	0	0	0	0	0	0	0	0	0	0	0	0	0	0	0	0	0	1	0	0	0	0	0	0	0	0	0	0	0	0
Otu00590	Bacteroidetes	Chitinophagia	Chitinophagales	Chitinophagaceae	Nemorincola	92	88	118	85	2	0	2	0	0	1	0	0	0	0	0	0	0	0	0	0	0	0	0	0	0	0	0	0	0	0	0	0	0	0	0	0	0	0	0	0	0	0	0	0
Otu00591	Proteobacteria	Betaproteobacteria	Rhodocyclales	Zoogloeaceae	Azoarcus	107	91	80	70	1	1	3	1	0	0	0	0	0	0	0	0	0	0	0	0	0	0	0	0	0	0	0	0	0	0	0	0	0	0	0	0	0	0	0	0	0	0	0	0
Otu00592	Proteobacteria	Gammaproteobacteria	Chromatiales	Chromatialesincertaesedis	Thiohalobacter	0	0	0	0	0	0	0	0	0	0	0	0	0	0	0	0	0	0	0	0	0	0	0	0	0	0	0	0	0	0	0	0	0	0	0	0	0	0	0	0	0	0	0	0
Otu00593	Proteobacteria	Alphaproteobacteria	Hyphomicrobiales	Bradyrhizobiaceae	Rhodopseudomonas	2	2	2	0	4	4	4	0	3	3	3	4	1	0	1	2	0	1	0	1	0	0	1	1	0	0	0	0	0	1	0	0	0	0	2	3	0	0	0	2	0	0	0	0
Otu00594	Proteobacteria	Alphaproteobacteria	Sphingomonadales	Sphingosinicellaceae	Sandaracinobacter	3	0	1	1	2	1	3	0	6	8	8	11	3	12	39	35	15	19	12	13	20	3	17	13	1	1	5	7	57	43	51	33	0	0	0	27	0	0	0	0	0	0	1	0
Otu00595	Proteobacteria	Betaproteobacteria	Neisseriales	Neisseriaceae	Rivicola	0	0	0	0	2	0	0	0	10	14	5	1	12	14	2	0	0	0	0	0	0	0	0	1	2	1	0	0	1	0	1	0	13	20	53	11	0	0	0	0	0	0	1	2
Otu00596	Bacteroidetes	Chitinophagia	Chitinophagales	Chitinophagaceae	Terrimonas	1	3	2	0	2	0	1	3	10	14	31	19	17	10	65	57	8	9	11	17	4	7	3	6	6	1	10	8	15	19	52	28	0	0	0	34	0	0	0	0	0	0	0	0
Otu00597	Bacteroidetes	Saprospiria	Saprospirales	Haliscomenobacteraceae	Portibacter	79	57	90	68	5	1	1	5	2	0	0	0	0	0	0	0	0	0	0	0	0	0	0	0	0	0	0	0	0	0	0	0	0	0	0	0	0	0	0	0	0	0	0	0
Otu00598	Proteobacteria	Deltaproteobacteria	Myxococcales	Labilitrichaceae	Labilithrix	92	111	114	99	0	0	0	0	0	0	0	0	0	0	0	0	0	0	0	0	0	0	0	0	0	0	0	0	0	0	0	0	0	0	0	0	0	0	0	0	0	0	0	0
Otu00599	Actinobacteria	Actinomycetia	Propionibacteriales	Nocardioidaceae	Propionicimonas	1	7	7	9	8	3	6	6	11	4	12	15	1	2	8	9	2	1	7	5	0	1	7	2	3	0	4	5	5	4	1	3	1	1	20	24	28	8	3	1	10	5	21	10
Otu00600	Bacteroidetes	Chitinophagia	Chitinophagales	Chitinophagaceae	Terrimonas	97	45	71	111	0	0	1	1	0	0	1	0	2	0	2	2	0	0	0	0	0	2	0	0	0	0	0	0	4	0	0	0	0	0	0	1	0	0	0	0	0	0	0	0
Otu00601	Bacteroidetes	Saprospiria	Saprospirales	Haliscomenobacteraceae	Haliscomenobacter	150	132	73	92	0	2	0	1	3	0	0	0	0	0	0	0	0	0	0	0	0	0	0	0	0	0	0	0	0	0	0	0	0	0	0	0	0	0	0	0	0	0	0	0
Otu00602	Proteobacteria	Alphaproteobacteria	Rhodospirillales	Rhodospirillaceae	Dongia	78	61	106	69	6	4	7	3	0	1	0	0	1	0	0	0	0	0	2	0	7	0	6	8	21	7	4	8	0	0	3	4	0	0	0	0	0	0	0	0	0	0	0	0
Otu00603	Proteobacteria	Betaproteobacteria	Rhodocyclales	Rhodocyclaceae	Propionivibrio	1	0	2	1	1	0	0	0	3	4	73	54	19	19	62	31	0	1	24	22	9	4	21	23	6	6	22	17	0	1	14	10	0	0	2	7	0	0	2	0	0	0	0	0
Otu00604	Verrucomicrobia	Verrucomicrobiae	Verrucomicrobiales	Verrucomicrobiasubdivision3	Limisphaera	108	118	98	81	0	0	7	3	0	0	0	0	0	0	0	0	0	0	0	0	0	0	0	0	0	0	0	0	0	0	0	0	0	0	0	0	0	0	0	0	0	0	0	0
Otu00605	Proteobacteria	Gammaproteobacteria	Xanthomonadales	Xanthomonadaceae	Lysobacter	100	72	105	100	8	15	1	1	0	0	0	0	0	0	0	0	0	0	0	0	0	0	0	0	0	0	0	0	0	0	0	0	0	0	0	0	0	0	0	0	0	0	0	0
Otu00606	Chloroflexi	Sphaerobacteridae	Sphaerobacterales	Sphaerobacteraceae	Chloroflexi	0	0	0	0	0	0	0	0	0	0	0	0	0	0	0	0	0	0	0	0	0	0	0	0	0	0	0	0	0	0	0	0	0	0	0	0	0	0	0	0	0	0	0	0
Otu00607	Proteobacteria	Alphaproteobacteria	Sphingomonadales	Sphingomonadaceae	Novosphingobium	9	2	7	8	2	2	2	1	14	12	7	5	5	3	50	47	2	0	19	18	12	9	9	10	9	7	28	35	21	27	20	15	0	0	7	13	0	0	0	0	0	0	0	0
Otu00608	Chloroflexi	Anaerolineae	Anaerolineales	Anaerolineaceae	Bellilinea	0	0	0	0	0	0	0	0	0	0	0	0	0	0	0	0	0	0	0	0	5	0	0	0	0	1	1	1	0	0	162	176	0	0	0	111	0	0	0	0	0	0	0	0
Otu00609	Bacteroidetes	Bacteroidia	Marinilabiliales	Prolixibacteraceae	Mariniphaga	0	0	0	0	0	0	0	0	0	0	0	0	0	0	0	0	0	0	0	0	0	0	0	0	0	0	0	0	0	0	0	0	0	0	0	0	0	0	0	0	0	0	0	0
Otu00610	Bacteroidetes	Bacteroidia	Marinilabiliales	Marinilabiliaceae	Geofilum	148	129	80	68	1	0	0	1	0	1	0	0	0	0	0	0	0	0	0	0	0	0	0	0	0	0	0	0	0	0	0	0	0	0	0	0	0	0	0	0	0	0	0	0
Otu00611	Proteobacteria	Alphaproteobacteria	Hyphomicrobiales	Phyllobacteriaceae	Nitratireductor	4	13	35	29	0	1	1	0	1	0	0	1	0	0	0	5	3	7	7	5	0	0	0	0	0	0	0	0	4	1	1	0	0	0	0	1	0	0	0	0	0	0	0	0
Otu00612	Proteobacteria	Gammaproteobacteria	Legionellales	Legionellaceae	Legionella	0	0	0	0	0	0	0	0	0	0	1	0	0	1	0	0	0	0	0	3	9	9	3	0	7	5	0	2	7	5	0	0	5	4	159	80	0	0	0	0	32	15	29	19
Otu00613	Aquificae	Aquificae	Aquificales		Thermosulfidibacter	0	0	0	0	0	0	0	0	0	0	0	0	0	0	0	0	0	0	0	0	0	0	0	0	0	0	0	0	0	0	0	0	0	0	0	0	0	0	0	0	0	0	0	0
Otu00614	Proteobacteria	Gammaproteobacteria	Xanthomonadales	Xanthomonadaceae	[Pseudomonas]	2	2	4	2	57	53	23	25	7	5	2	6	0	0	2	1	59	72	10	14	40	27	0	0	0	0	2	1	12	6	2	4	0	0	0	2	0	0	0	0	0	0	0	0
Otu00615	Bacteroidetes	Chitinophagia	Chitinophagales	Chitinophagaceae	Terrimonas	85	67	86	58	3	0	3	6	1	1	0	0	0	0	3	2	1	0	0	0	0	0	0	0	0	0	1	0	0	0	0	0	0	0	0	0	0	0	0	0	0	0	0	0
Otu00616	Proteobacteria	Gammaproteobacteria	Xanthomonadales	Xanthomonadaceae	Lysobacter	88	79	108	82	9	7	4	1	0	0	0	0	0	0	0	0	0	0	0	0	0	0	0	0	0	0	0	0	0	0	0	0	0	0	0	0	0	0	0	0	0	0	0	0
Otu00617	Proteobacteria	Gammaproteobacteria	Xanthomonadales	Xanthomonadaceae	Arenimonas	50	66	97	79	27	20	9	15	0	0	0	1	0	0	0	0	0	0	0	0	9	0	0	0	0	0	0	0	0	0	0	0	0	0	0	0	0	0	0	0	0	0	0	0
Otu00618	Bacteroidetes	Cytophagia	Cytophagales	Cytophagaceae	Lacihabitans	0	0	0	0	0	0	0	0	0	0	1	0	0	1	155	113	48	50	10	14	13	20	1	0	0	0	1	1	9	9	0	0	0	0	0	0	0	0	0	0	0	0	0	0
Otu00619	Proteobacteria	Epsilonproteobacteria	Campylobacterales	Helicobacteraceae	Helicobacter	72	67	80	77	17	7	10	4	0	0	0	0	0	0	0	0	0	0	0	0	0	0	0	0	0	0	0	0	0	0	0	0	0	0	0	0	0	0	0	0	0	0	0	0
Otu00620	Chloroflexi	Caldilineae	Caldilineales	Caldilineaceae	Caldilinea	76	62	87	50	9	2	1	1	0	0	0	0	0	0	0	0	0	0	0	0	0	0	0	1	0	0	0	0	0	0	0	0	0	0	0	0	0	0	0	0	0	0	0	0
Otu00621	Firmicutes	Clostridia	Eubacteriales	Clostridiaceae	Falcatimonas	0	0	0	0	0	0	0	0	2	4	24	11	1	1	146	136	5	4	43	30	0	0	4	4	0	1	6	1	6	6	0	0	0	0	0	1	0	0	0	0	0	0	0	0
Otu00622	Bacteroidetes	Flavobacteriia	Flavobacteriales	Flavobacteriaceae	Flavobacterium	111	88	92	95	0	0	0	0	0	0	0	0	1	0	0	1	0	0	0	0	0	0	0	0	0	0	0	0	0	0	0	0	0	0	0	0	0	0	0	0	0	0	0	0
Otu00623	Synergistetes	Synergistia	Synergistales	Synergistaceae	Aminomonas	0	0	0	0	0	0	0	0	0	0	0	0	0	0	0	0	0	0	0	0	0	0	0	0	0	0	0	0	0	0	0	0	0	0	0	0	0	0	0	0	0	0	0	0
Otu00624	Bacteroidetes	Chitinophagia	Chitinophagales	Chitinophagaceae	Ferruginibacter	98	67	95	69	0	2	4	1	0	0	0	0	0	0	0	0	0	0	0	0	0	0	0	0	0	0	0	0	0	0	0	0	0	0	0	0	0	0	0	0	0	0	0	0
Otu00625	Proteobacteria	Gammaproteobacteria	Xanthomonadales	Xanthomonadaceae	Thermomonas	1	2	1	1	1	1	0	0	2	1	3	4	1	1	2	4	29	36	7	11	0	0	0	1	15	15	9	4	9	4	108	89	0	0	0	64	0	0	0	0	0	0	0	0
Otu00626	Proteobacteria	Gammaproteobacteria	Pseudomonadales	Pseudomonadaceae	Pseudomonas	11	2	7	4	99	65	33	19	5	10	9	3	3	1	1	4	1	1	24	32	34	13	17	4	4	0	1	1	3	2	0	3	0	0	0	2	0	0	0	0	0	0	0	0
Otu00627	Planctomycetes	Planctomycetia	Pirellulales	Pirellulaceae	Mariniblastus	0	0	0	0	0	0	0	0	0	0	0	0	0	0	0	0	0	0	0	0	0	0	0	0	0	0	0	0	0	0	0	0	0	0	0	0	0	0	0	0	0	0	0	0
Otu00628	Bacteroidetes	Cytophagia	Cytophagales	Cytophagaceae	Dyadobacter	3	0	1	0	17	18	18	22	30	22	8	6	5	3	106	78	15	27	10	14	0	0	0	0	0	0	0	1	7	11	0	0	0	0	0	0	0	0	0	0	0	0	0	0
Otu00629	Proteobacteria	Alphaproteobacteria	Hyphomicrobiales	Beijerinckiaceae	Methylocella	38	57	116	74	2	3	3	0	3	0	0	0	0	0	0	0	0	0	0	0	0	0	0	1	0	0	0	0	0	0	0	0	0	0	0	0	0	0	0	0	0	0	0	0
Otu00630	Bacteroidetes	Bacteroidia	Marinilabiliales	Marinifilaceae	Marinifilum	118	115	73	83	0	0	4	2	0	1	0	0	0	0	0	0	1	0	0	0	0	0	0	0	0	0	0	0	0	0	1	0	0	0	0	0	0	0	0	0	0	0	0	0
Otu00631	Proteobacteria	Epsilonproteobacteria	Nautiliales	Nitratiruptoraceae	Nitratiruptor	78	69	75	56	0	0	1	1	0	0	0	0	0	0	0	0	0	0	0	0	0	0	0	0	0	0	0	0	0	0	0	0	0	0	0	0	0	0	0	0	0	0	0	0
Otu00632	Proteobacteria	Gammaproteobacteria	Vibrionales	Vibrionaceae	Vibrio	0	0	0	0	0	0	0	0	0	0	0	0	0	0	0	0	0	0	0	0	0	0	0	0	0	0	0	0	0	0	0	0	0	0	0	0	0	0	0	0	0	0	0	0
Otu00633	Bacteroidetes	Cytophagia	Cytophagales	Cytophagaceae	Pseudarcicella	89	77	94	69	2	1	0	1	1	6	0	0	0	0	0	0	0	0	0	0	0	0	0	0	0	0	0	0	0	0	0	0	0	0	0	0	0	0	0	0	0	0	0	0
Otu00634	Proteobacteria	Deltaproteobacteria	Desulfovibrionales	Desulfonatronaceae	Desulfonatronum	33	20	30	40	1	0	2	2	0	0	0	0	0	0	0	0	0	0	0	0	0	0	0	0	0	0	0	0	0	0	0	0	0	0	0	0	0	0	0	0	0	0	0	0
Otu00635	Bacteroidetes	Cytophagia	Cytophagales	Fulvivirgaceae	Chryseolinea	0	0	0	0	0	0	0	0	0	0	0	0	0	0	0	0	0	0	0	0	0	0	0	0	0	0	0	0	0	0	0	0	0	0	0	0	0	0	0	0	0	0	0	0
Otu00636	Nitrospirae	Nitrospira	Nitrospirales	Nitrospiraceae	Nitrospira	0	0	0	0	0	0	0	0	0	0	0	0	0	0	0	0	0	0	0	0	0	0	0	0	0	0	0	0	0	0	0	0	0	0	0	0	0	0	0	0	0	0	0	0
Otu00637	Bacteroidetes	Sphingobacteriia	Sphingobacteriales	Sphingobacteriaceae	Pedobacter	8	2	7	5	8	9	5	1	2	5	0	0	43	11	23	42	1	0	23	24	0	0	42	54	41	32	7	7	0	0	0	0	0	0	0	0	0	0	0	0	0	0	0	0
Otu00638	Verrucomicrobia	Verrucomicrobiae	Verrucomicrobiales	Verrucomicrobiasubdivision3	Limisphaera	0	0	0	0	1	0	0	0	0	0	0	0	0	0	0	1	0	0	3	0	19	4	8	10	47	40	117	133	0	0	8	7	0	0	0	4	0	0	0	0	0	0	0	0
Otu00639	Verrucomicrobia	Verrucomicrobiae	Verrucomicrobiales	Verrucomicrobiasubdivision3	Limisphaera	97	55	68	69	3	3	1	3	2	3	0	0	0	0	0	0	0	0	0	0	0	0	7	4	1	0	2	3	0	0	0	0	0	0	0	0	0	0	0	0	0	0	0	0
Otu00640	Proteobacteria	Gammaproteobacteria			Pseudohongiella	0	0	0	0	0	0	0	0	0	0	0	0	0	0	0	0	0	0	0	0	0	0	0	0	0	0	0	0	0	0	0	0	0	0	0	0	0	0	0	0	0	0	0	0
Otu00641	Chloroflexi	Caldilineae	Caldilineales	Caldilineaceae	Litorilinea	57	39	64	64	9	9	5	9	0	0	0	1	0	0	0	0	0	0	0	0	0	0	0	0	0	0	0	0	0	0	0	0	0	0	0	0	0	0	0	0	0	0	0	0
Otu00642	Proteobacteria	Alphaproteobacteria	Rhodospirillales	Acetobacteraceae	Roseomonas	12	8	13	9	3	2	4	1	5	0	2	2	0	0	1	3	3	5	3	3	3	5	2	1	1	0	3	0	16	11	0	0	0	0	15	12	4	2	6	5	0	0	0	0
Otu00643	Proteobacteria	Gammaproteobacteria	Xanthomonadales	Xanthomonadaceae	Luteimonas	5	1	7	6	83	62	90	48	11	13	12	7	0	4	5	9	8	9	2	0	0	0	0	0	0	0	0	0	2	3	0	0	0	0	0	0	0	0	0	0	0	0	0	0
Otu00644	Proteobacteria	Alphaproteobacteria	Hyphomicrobiales	Devosiaceae	Devosia	0	0	2	0	0	1	0	0	0	0	2	0	0	0	13	14	7	8	5	14	18	6	1	0	0	0	1	0	140	104	0	0	0	0	0	0	0	0	0	0	0	0	0	0
Otu00645	Proteobacteria	Alphaproteobacteria	Hyphomicrobiales	Hyphomicrobiaceae	Pedomicrobium	71	60	77	69	3	0	2	1	0	1	0	1	0	0	0	0	0	0	0	0	6	0	1	0	0	0	0	0	0	0	0	0	0	0	0	0	0	0	0	0	0	0	0	0
Otu00646	Bacteroidetes	Flavobacteriia	Flavobacteriales	Flavobacteriaceae	Gramella	0	0	0	0	0	0	0	0	0	0	0	0	0	0	0	0	0	0	0	0	0	0	0	0	0	0	0	0	0	0	0	0	0	0	0	0	0	0	0	0	0	0	0	0
Otu00647	Actinobacteria	Actinomycetia	Corynebacteriales	Mycobacteriaceae	Mycolicibacterium	8	5	11	9	4	4	1	0	1	0	0	2	0	0	0	0	1	0	0	0	0	0	0	0	0	0	0	0	0	0	0	0	0	0	1	3	0	0	1	0	2	0	14	1
Otu00648	Proteobacteria	Epsilonproteobacteria	Campylobacterales	Helicobacteraceae	Helicobacter	0	0	0	0	0	0	0	0	0	0	0	0	0	0	0	0	0	0	0	0	0	0	0	0	0	0	0	0	0	0	2	0	0	3	17	13	0	0	13	11	4	0	2	1
Otu00649	Proteobacteria	Betaproteobacteria	Burkholderiales	Comamonadaceae	Rhodoferax	72	68	82	62	7	11	7	5	6	4	0	0	0	0	0	0	0	0	0	0	0	0	0	1	1	0	1	1	0	0	0	0	0	0	0	0	0	0	0	0	0	0	0	0
Otu00650	Proteobacteria	Gammaproteobacteria	Enterobacterales	Yersiniaceae	Serratia	1	4	4	1	0	1	0	1	15	21	8	13	5	3	1	2	0	1	19	22	120	122	0	0	2	2	2	1	3	4	0	0	0	0	0	0	0	0	0	0	0	0	0	0
Otu00651	Spirochaetes	Spirochaetia	Leptospirales	Leptospiraceae	Turneriella	32	25	18	15	0	0	0	0	0	0	0	0	0	0	2	0	0	0	4	0	0	0	0	0	0	0	0	0	0	0	0	0	0	0	0	1	0	0	0	0	0	0	0	0
Otu00652	Chloroflexi	Anaerolineae	Anaerolineales	Anaerolineaceae	Leptolinea	0	0	0	0	0	0	0	0	0	0	0	0	0	0	0	0	0	0	0	0	0	0	0	0	0	0	0	0	0	0	0	0	0	0	0	0	0	0	0	0	0	0	0	0
Otu00653	Acidobacteria	Vicinamibacteria		Vicinamibacteraceae	Vicinamibacter	72	74	90	72	2	0	0	0	0	0	3	0	0	0	0	0	0	0	0	0	0	0	0	0	0	0	0	0	0	0	0	0	0	0	0	0	0	0	0	0	0	0	0	0
Otu00654	Bacteroidetes	Chitinophagia	Chitinophagales	Chitinophagaceae	Sediminibacterium	85	55	78	51	0	0	0	0	0	0	0	0	0	0	0	0	0	0	0	0	0	0	0	0	0	0	0	0	0	0	0	0	0	0	0	0	0	0	0	0	0	0	0	0
Otu00655	Spirochaetes	Spirochaetia	Leptospirales	Leptospiraceae	Leptonema	107	105	27	43	0	0	0	0	0	0	0	0	0	0	0	0	1	0	0	0	0	0	0	0	0	0	0	0	0	0	0	0	0	0	0	0	0	0	0	0	0	0	0	0
Otu00656	Acidobacteria	Acidobacteriia	Bryobacterales	Bryobacteraceae	Paludibaculum	0	0	0	0	0	0	0	0	0	0	2	0	1	2	33	37	19	19	20	38	20	12	12	29	6	11	32	25	1	0	13	26	0	0	0	11	0	0	0	0	0	0	0	0
Otu00657	Proteobacteria	Alphaproteobacteria	Rickettsiales	Rickettsiaceae	Orientia	15	11	25	20	49	54	24	12	5	4	3	1	1	1	3	1	0	0	0	0	0	0	1	2	45	47	1	6	0	0	8	12	0	1	0	4	0	0	0	0	0	0	0	0
Otu00658	Gemmatimonadetes	Gemmatimonadetes	Gemmatimonadales	Gemmatimonadaceae	Gemmatimonas	0	0	2	0	0	0	0	0	0	0	3	0	3	1	174	131	1	0	30	28	0	0	0	0	0	0	0	0	6	1	0	0	0	0	0	0	0	0	0	0	0	0	0	0
Otu00659	Proteobacteria	Alphaproteobacteria	Holosporales	Caedimonadaceae	Caedimonas	0	0	1	1	0	0	1	1	0	0	0	0	0	0	0	0	12	9	0	2	12	0	2	1	1	3	6	0	0	0	2	6	12	30	85	48	0	0	0	0	0	0	0	0
Otu00660	Bacteroidetes	Bacteroidia	Marinilabiliales	Marinilabiliaceae	Breznakibacter	0	0	0	0	0	0	0	0	0	0	0	0	0	1	3	5	2	0	0	5	0	0	22	8	13	8	5	5	0	0	12	16	0	0	0	2	0	0	0	0	0	0	0	0
Otu00661	Bacteroidetes	Cytophagia	Cytophagales	Cytophagaceae	Dyadobacter	0	0	0	0	0	0	0	0	144	52	40	29	40	20	10	33	2	1	2	1	0	0	0	0	0	0	0	0	2	0	0	0	0	0	0	0	0	0	0	0	0	0	0	0
Otu00662	Proteobacteria	Betaproteobacteria	Burkholderiales	Burkholderiaceae	Paraburkholderia	74	51	58	69	25	28	6	8	0	0	0	0	0	0	0	0	0	0	0	0	0	0	0	0	0	0	0	0	2	0	0	0	0	0	0	0	0	0	0	0	0	0	0	0
Otu00663	Proteobacteria	Gammaproteobacteria	Chromatiales	Ectothiorhodospiraceae	Inmirania	0	0	0	0	0	0	0	0	0	0	0	0	0	0	0	0	0	0	0	0	0	0	0	0	0	0	0	0	0	0	0	0	0	0	0	0	0	0	0	0	0	0	0	0
Otu00664	Proteobacteria	Betaproteobacteria	Burkholderiales	Comamonadaceae	Variovorax	64	51	74	56	2	0	2	1	0	0	0	1	0	0	0	0	0	0	0	0	0	0	0	0	0	0	0	0	0	0	0	0	0	0	0	0	0	0	0	0	0	0	0	0
Otu00665	Actinobacteria	Acidimicrobiia	Acidimicrobiales	Acidimicrobiaceae	Aciditerrimonas	4	3	3	3	1	0	0	0	1	3	5	2	0	2	10	13	11	8	10	5	0	0	11	10	10	12	16	9	4	10	16	12	2	1	97	71	0	0	0	0	0	0	0	0
Otu00666	Proteobacteria	Alphaproteobacteria	Rhodospirillales	Rhodospirillaceae	Roseospira	0	0	0	0	0	0	0	0	0	0	0	0	0	0	0	0	0	0	0	0	0	0	0	0	0	0	0	0	0	0	0	0	0	0	0	0	0	0	0	0	0	0	0	0
Otu00667	Proteobacteria	Betaproteobacteria	Burkholderiales	Comamonadaceae	Acidovorax	23	26	25	18	27	27	64	59	12	7	10	6	0	0	3	2	4	3	0	1	0	0	1	0	0	0	2	1	1	0	0	0	0	0	0	0	0	0	0	0	0	0	0	0
Otu00668	Proteobacteria	Alphaproteobacteria	Caulobacterales	Caulobacteraceae	Brevundimonas	2	1	4	4	61	46	60	59	33	22	8	6	0	0	7	10	0	0	6	15	0	0	1	0	0	0	0	0	0	6	0	0	0	0	0	0	1	0	0	0	0	0	0	0
Otu00669	Chloroflexi	Anaerolineae	Anaerolineales	Anaerolineaceae	Anaerolinea	0	0	0	0	0	0	0	0	0	0	0	0	0	0	0	0	0	0	0	0	0	0	0	0	0	0	0	0	0	0	0	0	0	0	0	0	0	0	0	0	0	0	0	0
Otu00670	Actinobacteria	Acidimicrobiia	Acidimicrobiales	Ilumatobacteraceae	Ilumatobacter	0	0	0	0	0	0	0	0	0	0	0	0	0	0	0	0	0	0	0	0	0	0	7	7	6	4	0	0	0	0	168	111	0	0	0	60	0	0	0	0	0	0	0	0
Otu00671	Proteobacteria	Gammaproteobacteria	Pseudomonadales	Moraxellaceae	Acinetobacter	0	0	0	0	0	0	0	0	0	0	1	4	0	0	0	0	0	0	0	0	0	0	0	0	0	0	0	0	0	0	0	0	1	2	12	4	0	0	0	1	0	0	1	4
Otu00672	Proteobacteria	Alphaproteobacteria	Hyphomicrobiales	Pseudoxanthobacteraceae	Pseudoxanthobacter	0	0	0	0	0	0	0	0	0	0	0	1	0	0	0	0	0	0	0	0	0	0	26	8	1	2	4	10	1	0	1	0	0	1	4	2	4	0	78	50	33	17	39	19
Otu00673	Proteobacteria	Gammaproteobacteria	Pseudomonadales	Moraxellaceae	Acinetobacter	0	0	0	0	11	16	24	19	2	0	8	9	3	1	2	1	5	2	2	2	15	13	0	0	0	0	0	0	1	1	0	0	0	0	0	0	0	0	1	0	0	1	0	0
Otu00674	Proteobacteria	Deltaproteobacteria	Myxococcales	Labilitrichaceae	Labilithrix	110	99	71	60	1	0	0	2	0	0	0	0	0	0	0	0	0	0	0	0	0	0	0	0	0	0	0	0	0	0	0	0	0	0	0	0	0	0	0	0	0	0	0	0
Otu00675	Actinobacteria	Actinomycetia	Streptomycetales	Streptomycetaceae	Streptacidiphilus	0	0	0	0	0	0	0	0	0	2	0	0	0	0	0	0	0	0	0	0	1	0	19	12	23	38	57	52	0	0	61	58	1	0	0	36	0	0	0	0	0	0	0	0
Otu00676	Proteobacteria	Betaproteobacteria	Burkholderiales		Rubrivivax	3	2	2	5	2	3	0	0	0	2	1	0	2	1	27	17	3	6	3	19	111	122	1	0	0	0	0	0	3	14	1	0	0	0	0	1	0	0	0	0	0	0	0	0
Otu00677	Verrucomicrobia	Terrimicrobia	Terrimicrobiales	Terrimicrobiaceae	Terrimicrobium	0	0	0	0	0	0	0	0	1	0	6	1	1	0	0	1	1	0	151	115	1	0	0	1	1	0	0	0	0	0	3	0	0	0	2	4	0	0	1	0	13	6	7	13
Otu00678	Verrucomicrobia	Verrucomicrobiae	Verrucomicrobiales	Verrucomicrobiaceae	Roseimicrobium	63	57	50	49	1	4	2	1	0	1	0	0	0	0	0	0	0	0	0	0	0	0	0	0	0	0	0	0	0	0	0	0	0	0	0	0	0	0	0	0	0	0	0	0
Otu00679	Bacteroidetes	Saprospiria	Saprospirales	Lewinellaceae	Flavilitoribacter	0	0	0	0	0	0	0	0	22	36	1	2	0	1	1	3	1	5	24	15	0	0	2	2	15	8	4	5	0	0	0	0	0	0	0	0	0	0	0	0	0	0	0	0
Otu00680	Bacteroidetes	Sphingobacteriia	Sphingobacteriales	Sphingobacteriaceae	Mucilaginibacter	0	0	0	0	0	0	0	0	0	0	0	1	0	0	37	39	29	17	53	38	0	0	5	14	1	4	13	8	49	34	3	5	0	0	0	0	0	0	0	0	0	0	0	0
Otu00681	Proteobacteria	Gammaproteobacteria	Alteromonadales	Alteromonadaceae	Marinobacter	0	0	0	0	0	0	0	0	0	0	0	0	0	0	1	1	0	0	4	3	0	0	76	76	63	43	45	33	0	0	0	0	0	0	2	1	0	0	0	0	0	0	0	0
Otu00682	Bacteroidetes	Bacteroidia	Bacteroidales	Lentimicrobiaceae	Lentimicrobium	73	95	79	58	1	0	1	0	0	0	0	0	0	0	0	0	0	0	0	0	0	0	0	0	0	0	0	0	0	0	0	0	0	0	0	0	0	0	0	0	0	0	0	0
Otu00683	Proteobacteria	Betaproteobacteria	Burkholderiales	Comamonadaceae	Comamonas	17	14	15	10	49	35	50	38	2	4	6	0	0	0	17	11	20	19	0	1	0	0	0	0	0	0	0	0	1	0	1	0	0	0	0	0	0	0	0	0	0	0	0	0
Otu00684	Proteobacteria	Gammaproteobacteria	Pseudomonadales	Moraxellaceae	Fluviicoccus	0	0	0	0	0	0	0	0	0	0	0	0	12	11	0	0	2	9	0	0	0	0	46	83	62	45	46	23	0	1	0	3	0	0	0	0	0	0	0	0	0	0	0	0
Otu00685	Bacteroidetes	Sphingobacteriia	Sphingobacteriales	Sphingobacteriaceae	Nubsella	0	0	0	0	26	24	20	8	0	0	0	0	0	0	0	0	0	0	6	2	0	0	46	39	55	49	19	15	0	0	0	0	6	8	0	0	0	0	2	4	1	0	2	2
Otu00686	Chloroflexi	Caldilineae	Caldilineales	Caldilineaceae	Litorilinea	0	0	0	0	0	0	0	0	0	0	0	0	0	0	0	0	0	0	0	0	0	0	0	0	0	0	0	0	0	0	0	0	0	0	0	0	0	0	0	0	0	0	0	0
Otu00687	Acidobacteria	Holophagae	Acanthopleuribacterales	Acanthopleuribacteraceae	Acanthopleuribacter	0	0	0	0	0	0	0	0	0	0	0	0	0	0	0	0	0	0	0	0	0	0	0	0	0	0	0	0	0	0	0	0	0	0	0	0	0	0	0	0	0	0	0	0
Otu00688	Armatimonadetes	Fimbriimonadia	Fimbriimonadales	Fimbriimonadaceae	Fimbriimonas	0	0	0	0	0	0	0	0	0	0	1	0	0	0	0	0	0	0	2	0	0	6	17	8	1	3	6	7	1	4	119	105	0	0	5	49	0	0	0	0	0	0	0	0
Otu00689	Ignavibacteriae	Ignavibacteria	Ignavibacteriales	Ignavibacteriaceae	Ignavibacterium	44	42	70	61	7	7	3	3	0	0	0	0	0	0	0	0	0	0	0	0	0	0	0	0	0	0	0	0	0	0	0	0	0	0	0	0	0	0	0	0	0	0	0	0
Otu00690	Firmicutes	Clostridia	Eubacteriales	Peptostreptococcaceae	Acetoanaerobium	19	9	15	14	48	41	56	69	3	3	2	2	0	0	0	0	0	0	2	0	0	0	0	0	0	0	0	0	3	1	0	0	0	0	0	0	0	0	0	0	0	0	0	0
Otu00691	Actinobacteria	Actinomycetia	Corynebacteriales	Tsukamurellaceae	Tsukamurella	0	1	4	1	80	78	46	38	11	15	13	18	2	5	7	2	1	1	0	0	0	0	0	0	0	0	0	0	3	1	0	0	0	0	0	0	0	0	0	0	0	0	0	0
Otu00692	Proteobacteria	Betaproteobacteria	Burkholderiales	Burkholderiaceae	Ralstonia	0	0	0	1	0	0	0	0	1	2	2	0	0	0	0	0	0	0	0	0	2	25	0	1	0	0	0	0	0	0	0	0	0	0	0	0	0	0	0	0	0	0	0	0
Otu00693	Proteobacteria	Alphaproteobacteria	Rhodospirillales	Azospirillaceae	Azospirillum	0	0	0	0	0	0	0	0	0	0	0	0	0	0	133	134	4	4	9	25	0	0	2	3	5	5	1	1	1	3	0	0	0	0	0	0	0	0	0	0	0	0	0	0
Otu00694	Proteobacteria	Deltaproteobacteria	Myxococcales	Polyangiaceae	Racemicystis	111	80	69	53	0	0	0	0	0	2	0	0	0	0	0	0	0	0	0	0	0	0	0	0	0	0	1	0	0	0	0	0	0	0	0	1	0	0	0	0	0	0	0	0
Otu00695	Proteobacteria	Deltaproteobacteria	Myxococcales	Kofleriaceae	Kofleria	67	51	86	77	0	0	1	3	1	0	0	0	0	0	0	0	0	0	0	0	0	0	0	0	0	0	0	0	0	0	0	0	0	0	0	0	0	0	0	0	0	0	0	0
Otu00696	Firmicutes	Clostridia	Eubacteriales	Peptostreptococcaceae	Romboutsia	0	0	1	0	0	0	0	0	0	0	0	0	0	0	0	0	0	0	0	0	0	0	0	0	0	0	0	0	0	0	0	0	0	0	0	2	0	0	0	0	0	0	0	0
Otu00697	Bacteroidetes	Flavobacteriia	Flavobacteriales	Weeksellaceae	Chryseobacteriumgroup	0	1	0	0	0	0	0	0	0	10	33	21	8	4	21	16	0	1	0	1	0	5	5	2	36	28	16	16	17	17	25	19	0	0	0	20	0	0	0	0	0	0	0	0
Otu00698	Proteobacteria	Alphaproteobacteria	Hyphomicrobiales	Hyphomicrobiaceae	Methyloligella	0	0	0	0	0	0	0	0	0	0	0	0	0	0	0	0	1	0	0	0	2	0	84	103	34	30	28	34	0	0	3	0	0	0	0	1	0	0	0	0	0	0	0	0
Otu00699	Acidobacteria	Holophagae	Acanthopleuribacterales	Acanthopleuribacteraceae	Acanthopleuribacter	0	0	0	0	0	0	0	0	0	0	0	0	0	0	0	0	0	0	0	0	0	0	0	0	0	0	0	0	0	0	0	0	0	0	0	0	0	0	0	0	0	0	0	0
Otu00700	Proteobacteria	Deltaproteobacteria	Myxococcales	Labilitrichaceae	Labilithrix	85	88	59	53	2	0	3	1	0	0	0	0	0	0	0	0	0	0	0	0	0	0	0	0	0	0	0	0	0	0	0	0	0	0	0	0	0	0	0	0	0	0	0	0
Otu00701	Candidatus_Melainabacteria		Vampirovibrionales		Vampirovibrio	108	85	63	51	0	0	0	2	0	3	0	0	0	0	0	0	0	0	0	0	0	0	0	0	0	0	0	0	0	0	0	0	0	0	0	0	0	0	0	0	0	0	0	0
Otu00702	Firmicutes	Clostridia	Eubacteriales	Heliobacteriaceae	Heliomicrobium	0	0	0	0	0	1	0	0	0	1	2	2	1	0	17	19	15	19	17	17	0	11	11	5	2	1	1	7	64	32	19	8	0	0	29	11	1	0	0	0	0	0	0	0
Otu00703	Verrucomicrobia	Verrucomicrobiae	Verrucomicrobiales	Verrucomicrobiasubdivision3	Limisphaera	83	69	50	48	1	0	4	5	0	0	0	0	0	0	0	0	0	0	0	0	0	0	0	0	0	0	0	0	0	0	0	0	0	0	0	0	0	0	0	0	0	0	0	0
Otu00704	Verrucomicrobia	Verrucomicrobiae	Verrucomicrobiales	Verrucomicrobiaceae	Roseimicrobium	0	1	0	0	0	0	0	0	0	11	22	9	9	5	16	9	59	73	6	18	0	7	5	6	22	18	8	9	0	1	0	0	0	0	0	0	0	0	0	0	0	0	0	0
Otu00705	Chloroflexi	Chloroflexia	Chloroflexales	Roseiflexaceae	Roseiflexus	55	38	66	53	4	2	2	4	0	0	0	0	0	0	0	0	0	0	0	0	0	0	0	0	0	0	0	0	0	0	0	0	0	0	0	0	0	0	0	0	0	0	0	0
Otu00706	Proteobacteria	Betaproteobacteria	Nitrosomonadales	Sterolibacteriaceae	Sulfuritalea	74	49	62	53	0	0	0	0	0	0	1	0	0	0	0	0	0	0	0	0	0	0	0	0	0	0	0	0	0	0	0	0	0	0	1	0	0	0	0	0	1	0	0	0
Otu00707	Actinobacteria	Thermoleophilia	Solirubrobacterales	Parviterribacteraceae	Parviterribacter	44	50	56	46	22	26	11	6	0	0	0	0	0	0	1	2	0	0	0	0	0	0	0	0	0	0	0	0	0	0	0	0	0	0	0	0	0	0	0	0	0	0	0	0
Otu00708	Acidobacteria	Vicinamibacteria		Vicinamibacteraceae	Vicinamibacter	70	72	47	35	0	3	0	1	0	0	0	0	0	0	0	0	0	0	0	0	0	0	0	0	0	0	0	0	0	0	0	0	0	0	0	0	0	0	0	0	0	0	0	0
Otu00709	Bacteroidetes	Chitinophagia	Chitinophagales	Chitinophagaceae	Terrimonas	0	0	0	0	0	0	1	1	2	0	7	5	1	4	4	7	1	0	3	4	1	0	1	2	2	1	4	3	6	4	30	11	2	0	112	71	3	2	0	0	0	0	0	0
Otu00710	Proteobacteria	Alphaproteobacteria	Hyphomicrobiales	Pleomorphomonadaceae	Pleomorphomonas	0	0	0	0	0	0	1	0	0	1	1	1	0	1	2	2	0	0	2	0	0	0	2	0	0	0	2	0	1	0	1	0	0	0	0	0	0	2	7	10	0	0	44	16
Otu00711	Proteobacteria	Gammaproteobacteria	Oceanospirillales	Alcanivoracaceae	Alcanivorax	0	0	0	0	0	0	0	0	0	0	0	0	0	0	0	0	0	0	0	0	0	0	0	0	0	0	0	0	0	0	0	0	0	0	0	0	0	0	0	0	0	0	0	0
Otu00712	Proteobacteria	Gammaproteobacteria	Chromatiales	Chromatiaceae	Thiorhodovibrio	0	0	0	0	0	0	0	0	0	0	0	0	0	0	0	0	0	0	0	0	0	0	0	0	0	0	0	0	0	0	0	0	0	0	0	0	0	0	0	0	0	0	0	0
Otu00713	Proteobacteria	Betaproteobacteria	Burkholderiales		Aquabacterium	34	43	74	66	21	12	8	13	0	1	0	0	1	2	0	0	0	0	0	0	0	0	0	0	2	0	0	0	0	0	0	0	0	0	0	0	0	0	0	0	0	0	0	0
Otu00714	Proteobacteria	Alphaproteobacteria	Hyphomicrobiales	Breoghaniaceae	Breoghania	0	0	0	0	0	0	0	0	0	0	0	0	0	0	0	0	0	0	0	0	0	0	0	0	0	0	0	0	0	0	0	0	0	0	0	0	0	0	0	1	0	0	0	0
Otu00715	Firmicutes	Clostridia	Thermosediminibacterales	Thermosediminibacteraceae	Thermovenabulum	0	0	0	0	0	0	0	0	0	0	0	0	0	0	0	0	0	0	0	0	0	0	0	0	0	0	0	0	0	0	0	0	0	0	0	0	0	0	0	0	0	0	0	0
Otu00716	Bacteroidetes	Saprospiria	Saprospirales	Haliscomenobacteraceae	Phaeodactylibacter	0	0	0	0	0	0	0	0	0	0	0	0	0	0	0	0	0	0	0	0	0	0	0	0	0	0	0	0	0	0	0	0	0	0	0	0	0	0	0	0	0	0	0	0
Otu00717	Actinobacteria	Acidimicrobiia	Acidimicrobiales	Acidimicrobiaceae	Aciditerrimonas	24	17	28	28	0	1	2	3	0	0	0	1	0	0	2	9	11	7	2	3	2	35	6	3	6	1	14	5	9	5	8	8	0	0	13	15	0	0	0	0	0	0	0	0
Otu00718	Actinobacteria	Acidimicrobiia	Acidimicrobiales	Acidimicrobiaceae	Aciditerrimonas	47	36	74	64	0	4	1	0	0	0	0	0	0	0	0	0	0	0	0	0	0	0	0	0	0	0	0	0	0	0	0	0	0	0	0	0	0	0	0	0	0	0	0	0
Otu00719	Acidobacteria	Holophagae	Holophagales	Holophagaceae	Geothrix	7	6	0	4	1	1	0	0	0	0	2	2	2	3	5	9	0	0	11	12	1	4	65	47	26	20	21	32	1	0	7	4	0	2	0	0	0	0	0	0	0	0	0	0
Otu00720	Proteobacteria	Alphaproteobacteria	Hyphomicrobiales	Devosiaceae	Devosia	0	0	0	0	0	0	0	0	0	0	0	0	0	0	2	4	7	16	2	2	0	0	21	7	12	16	21	30	4	4	33	19	0	0	0	10	0	0	0	0	0	0	0	0
Otu00721	Synergistetes	Synergistia	Synergistales	Synergistaceae	Thermovirga	0	0	0	0	0	0	0	0	0	0	0	0	0	0	0	0	0	0	0	0	0	0	0	0	0	0	0	0	0	0	0	0	0	0	0	0	0	0	0	0	0	0	0	0
Otu00722	Proteobacteria	Gammaproteobacteria	Xanthomonadales	Xanthomonadaceae	Pseudoxanthomonas	12	3	9	10	28	30	43	33	13	10	12	9	5	5	13	16	7	3	5	8	0	0	0	0	0	0	0	0	8	8	0	0	0	0	0	0	0	0	0	0	0	0	0	0
Otu00723	Proteobacteria	Oligoflexia	Bdellovibrionales	Bdellovibrionaceae	Bdellovibrio	0	0	0	0	0	0	0	0	1	1	15	9	15	2	60	42	2	13	27	25	1	14	7	0	3	1	2	0	12	5	32	2	0	0	2	3	0	0	0	0	0	0	0	0
Otu00724	Bacteroidetes	Chitinophagia	Chitinophagales	Chitinophagaceae	Lacibacter	19	12	17	11	1	4	0	0	0	0	0	0	0	0	1	0	0	1	0	0	24	69	8	2	4	2	16	25	3	0	20	14	0	0	0	9	0	0	0	0	0	0	0	0
Otu00725	Proteobacteria	Gammaproteobacteria	Cellvibrionales	Spongiibacteraceae	Spongiibacter	0	0	0	0	0	0	0	0	0	0	0	0	0	0	0	0	0	0	0	0	0	0	0	0	0	0	0	0	0	0	0	0	0	0	0	0	0	0	0	0	0	0	0	0
Otu00726	Bacteroidetes	Flavobacteriia	Flavobacteriales	Weeksellaceae	Chryseobacteriumgroup	0	0	0	1	0	0	4	2	4	7	0	0	1	0	1	1	92	161	1	6	0	0	0	0	1	0	1	0	2	1	0	0	0	0	0	2	0	0	0	0	0	0	0	0
Otu00727	Proteobacteria	Alphaproteobacteria	Hyphomicrobiales	Hyphomicrobiaceae	Rhodoplanes	57	50	61	45	1	3	2	3	0	4	1	0	0	0	0	0	0	0	0	0	0	0	0	0	0	0	0	0	0	0	0	0	0	0	0	0	0	0	0	0	0	0	0	0
Otu00728	Planctomycetes	Planctomycetia	Pirellulales	Lacipirellulaceae	Bythopirellula	0	0	0	0	0	0	0	0	0	0	0	0	0	0	0	0	0	0	0	0	0	0	0	0	0	0	0	0	0	0	0	0	0	0	0	0	0	0	0	0	0	0	0	0
Otu00729	Proteobacteria	Betaproteobacteria	Rhodocyclales	Rhodocyclaceae	Propionivibrio	42	73	58	54	0	3	0	2	1	0	0	0	0	0	0	0	0	0	0	0	0	0	0	0	0	0	0	0	0	0	0	0	0	0	0	0	0	0	0	0	0	0	0	0
Otu00730	Chloroflexi	Anaerolineae	Anaerolineales	Anaerolineaceae	Bellilinea	0	0	0	0	0	0	0	0	0	0	0	0	0	0	0	0	0	0	0	0	0	0	0	0	0	0	0	0	0	0	0	0	0	0	0	0	0	0	0	0	0	0	0	0
Otu00731	Proteobacteria	Betaproteobacteria	Burkholderiales		Sphaerotilus	49	42	52	50	18	8	15	8	0	0	0	0	0	0	0	0	0	0	0	0	0	0	0	0	0	0	0	0	0	0	0	0	0	0	0	0	0	0	0	0	0	0	0	0
Otu00732	Proteobacteria	Alphaproteobacteria	Caulobacterales	Caulobacteraceae	Phenylobacterium	41	32	94	69	7	7	3	0	0	1	0	0	0	0	0	0	0	0	0	0	0	0	0	0	0	0	0	0	0	0	0	0	0	0	0	0	0	0	0	0	0	0	0	0
Otu00733	Proteobacteria	Deltaproteobacteria	Myxococcales	Labilitrichaceae	Labilithrix	57	56	78	55	0	0	2	1	0	0	0	0	0	0	0	0	0	0	0	0	0	0	0	0	1	0	0	0	0	0	10	6	0	0	0	4	0	0	0	0	0	0	0	0
Otu00735	Proteobacteria	Alphaproteobacteria	Hyphomicrobiales	Bradyrhizobiaceae	Bradyrhizobium	56	45	62	40	9	7	3	0	0	2	0	0	0	0	0	0	0	0	0	0	0	0	0	0	0	0	0	0	0	0	0	0	0	0	0	0	0	0	0	0	0	0	0	0
Otu00736	Proteobacteria	Deltaproteobacteria	Myxococcales	Kofleriaceae	Kofleria	114	37	42	21	0	0	0	0	3	0	0	1	0	0	1	0	0	0	0	0	0	0	0	0	0	0	0	0	0	0	0	0	0	0	0	0	0	0	0	0	0	0	0	0
Otu00737	Proteobacteria	Deltaproteobacteria	Myxococcales	Labilitrichaceae	Labilithrix	64	49	61	64	0	0	0	0	0	0	0	0	0	0	0	0	0	0	0	0	0	0	0	0	0	0	0	0	0	0	0	0	0	0	0	0	0	0	0	0	0	0	0	0
Otu00738	Acidobacteria	Blastocatellia	Blastocatellales	Blastocatellaceae	Aridibacter	44	32	39	42	3	3	5	2	0	0	0	0	0	0	2	0	0	0	0	0	0	0	0	0	1	0	0	0	0	0	0	0	0	0	29	15	0	0	0	0	0	0	0	0
Otu00739	Proteobacteria	Alphaproteobacteria	Hyphomicrobiales	Hyphomicrobiaceae	Pedomicrobium	44	47	38	30	8	8	3	10	3	0	1	0	0	1	0	0	2	0	0	0	0	0	0	0	0	0	0	0	1	1	0	0	0	0	0	0	0	0	0	0	0	0	0	0
Otu00740	Bacteroidetes	Saprospiria	Saprospirales	Lewinellaceae	Lewinella	51	60	56	49	0	1	0	1	0	1	0	0	0	0	0	0	0	0	0	0	0	0	0	0	0	0	0	0	0	0	0	0	0	0	0	0	0	0	0	0	0	0	0	0
Otu00741	Planctomycetes	Planctomycetia	Pirellulales	Thermoguttaceae	Thermostilla	34	36	56	42	2	3	2	2	0	0	0	0	0	0	0	0	0	0	2	0	0	0	0	0	0	0	0	0	0	0	0	0	0	0	0	0	0	0	0	0	0	0	0	0
Otu00742	Firmicutes	Clostridia	Eubacteriales	Peptostreptococcaceae	Romboutsia	0	0	0	0	0	0	0	0	0	0	0	0	0	0	0	0	0	0	0	0	27	5	43	32	30	12	32	39	0	0	18	17	1	0	2	17	0	0	0	0	0	0	0	0
Otu00743	Firmicutes	Bacilli	Bacillales	Thermoactinomycetaceae	Geothermomicrobium	70	44	39	40	2	0	1	0	0	0	0	0	0	0	0	0	0	0	0	0	0	0	0	0	0	0	0	0	0	0	0	0	0	0	0	0	0	0	0	0	0	0	0	0
Otu00744	Proteobacteria	Alphaproteobacteria	Rhodobacterales	Rhodobacteraceae	Rhodobacter	4	2	0	1	4	3	1	1	4	4	1	0	2	0	0	5	0	2	3	3	1	3	0	0	0	0	0	0	5	1	49	39	0	0	0	16	0	0	0	0	0	0	0	0
Otu00745	Acidobacteria	Acidobacteriia	Bryobacterales	Bryobacteraceae	Paludibaculum	47	32	91	92	0	1	2	1	0	0	0	0	0	0	0	0	0	0	0	0	0	0	0	0	0	0	0	0	0	0	0	0	0	0	0	0	0	0	0	0	0	0	0	0
Otu00746	Cyanobacteria	Oscillatoriophycideae	Oscillatoriales	Oscillatoriaceae	Moorea	0	0	0	0	0	0	0	0	28	25	17	7	4	3	11	13	4	6	9	9	2	18	39	23	1	0	17	13	11	13	0	0	0	0	0	0	0	0	0	0	0	0	0	0
Otu00747	Bacteroidetes	Chitinophagia	Chitinophagales	Chitinophagaceae	Parafilimonas	40	29	50	56	1	2	1	1	0	0	0	0	0	0	0	0	0	0	0	0	0	0	0	0	0	0	0	0	0	0	0	0	0	0	0	0	0	0	0	0	0	0	0	0
Otu00748	Actinobacteria	Acidimicrobiia	Acidimicrobiales	Acidimicrobiaceae	Aciditerrimonas	34	41	63	48	3	0	0	1	0	0	0	0	0	0	0	0	0	0	0	0	0	0	0	0	0	0	0	0	0	0	0	0	0	0	0	0	0	0	0	0	0	0	0	0
Otu00749	Proteobacteria	Betaproteobacteria	Burkholderiales	Comamonadaceae	Rhodoferax	70	27	41	39	1	1	2	3	0	0	0	0	0	0	0	0	0	0	0	0	0	0	0	0	0	0	0	0	0	0	0	0	0	0	0	0	0	0	0	0	0	0	0	0
Otu00750	Bacteroidetes	Chitinophagia	Chitinophagales	Chitinophagaceae	Rurimicrobium	0	0	0	0	4	4	0	3	6	5	1	5	0	1	4	3	0	0	2	0	3	0	77	64	13	11	32	26	0	0	0	0	0	0	3	3	0	0	0	0	0	0	0	1
Otu00751	Bacteroidetes	Chitinophagia	Chitinophagales	Chitinophagaceae	Ferruginibacter	102	99	33	19	0	0	0	0	0	1	0	0	0	0	0	0	0	0	0	0	0	0	0	0	0	0	0	0	0	0	0	0	0	0	0	0	0	0	0	0	0	0	0	0
Otu00752	Chlamydiae	Chlamydiia	Parachlamydiales	Parachlamydiaceae	Candidatus_Protochlamydia	0	0	0	0	0	0	0	0	0	0	0	0	0	0	0	0	0	0	0	0	0	0	1	0	0	0	0	0	0	0	0	0	0	0	0	0	0	0	3	5	62	43	79	53
Otu00753	Chloroflexi	Chloroflexia	Chloroflexales	Roseiflexaceae	Roseiflexus	43	43	57	47	4	4	2	0	0	0	0	0	0	0	0	0	0	0	0	0	0	0	0	0	0	0	0	0	0	0	0	0	0	0	0	0	0	0	0	0	0	0	0	0
Otu00754	Actinobacteria	Actinomycetia	Streptomycetales	Streptomycetaceae	Streptomyces	0	0	0	0	0	0	0	0	2	0	0	2	0	0	12	36	33	9	24	19	0	3	1	2	2	1	8	7	38	36	10	10	0	0	0	8	0	0	0	0	0	0	0	0
Otu00755	Bacteroidetes	Flavobacteriia	Flavobacteriales	Crocinitomicaceae	Fluviicola	0	0	0	0	0	0	0	0	0	0	0	0	96	57	0	0	0	0	0	0	0	0	57	49	2	1	2	0	0	0	0	0	0	0	0	0	0	0	0	0	0	0	0	0
Otu00756	Firmicutes	Clostridia	Eubacteriales	Lachnospiraceae	Lachnotalea	42	43	34	30	1	12	6	3	0	0	0	0	0	1	0	0	0	0	0	0	0	0	0	0	0	0	0	0	0	0	0	0	0	0	0	0	0	0	0	0	0	0	0	0
Otu00757	Proteobacteria	Deltaproteobacteria	Myxococcales	Labilitrichaceae	Labilithrix	0	0	2	0	2	1	0	0	0	0	0	0	1	1	3	7	7	5	6	6	30	27	7	7	13	6	6	13	3	0	39	31	3	3	17	16	0	0	0	0	0	0	0	0
Otu00759	Proteobacteria	Alphaproteobacteria	Rhodospirillales	Rhodospirillaceae	Aliidongia	0	0	0	0	0	0	0	0	0	0	0	0	0	0	0	0	0	0	0	0	0	0	0	0	0	0	0	0	0	0	0	0	0	0	0	0	0	0	0	0	0	0	0	0
Otu00760	Firmicutes	Clostridia	Eubacteriales	Clostridiaceae	Tindallia	41	26	51	39	4	3	1	1	0	0	0	0	1	0	0	0	0	0	0	0	0	0	0	0	0	0	0	0	0	0	0	0	0	0	0	0	0	0	0	0	0	0	0	0
Otu00761	Actinobacteria	Actinomycetia	Streptomycetales	Streptomycetaceae	Yinghuangia	27	31	32	40	15	13	5	4	0	1	3	1	0	0	3	0	2	0	0	0	0	0	0	0	0	0	0	0	1	2	0	0	0	0	0	0	0	0	0	0	0	0	0	0
Otu00762	Acidobacteria	Vicinamibacteria		Vicinamibacteraceae	Luteitalea	44	50	54	44	2	2	2	1	0	0	0	0	0	0	0	0	0	0	0	0	0	0	0	0	0	0	0	0	0	0	0	0	0	0	0	0	0	0	0	0	0	0	0	0
Otu00763	Firmicutes	Clostridia	Eubacteriales		Natranaerovirga	52	34	39	34	10	10	4	2	0	0	0	0	0	0	0	0	0	0	0	0	0	0	0	0	0	0	0	0	0	0	0	0	0	0	0	0	0	0	0	0	0	0	0	0
Otu00764	Firmicutes	Bacilli	Lactobacillales	Carnobacteriaceae	Trichococcus	24	21	45	36	0	0	0	0	0	0	0	0	0	0	0	0	0	0	0	0	0	0	0	0	0	0	0	0	0	0	0	0	0	0	0	0	0	0	0	0	0	0	0	0
Otu00765	Proteobacteria	Deltaproteobacteria	Myxococcales	Labilitrichaceae	Labilithrix	0	0	0	1	0	0	0	0	0	0	0	0	0	0	0	0	1	1	0	0	0	0	3	1	1	2	0	2	15	7	1	0	6	2	95	56	0	0	4	1	0	0	0	0
Otu00766	Ignavibacteriae	Ignavibacteria	Ignavibacteriales	Ignavibacteriaceae	Ignavibacterium	58	53	69	37	0	0	0	0	0	2	2	0	0	0	0	0	0	0	0	0	0	0	0	0	0	0	0	0	0	0	0	0	0	0	0	0	0	0	0	0	0	0	0	0
Otu00767	Proteobacteria	Betaproteobacteria	Burkholderiales	Burkholderiaceae	Robbsia	64	49	35	45	8	6	2	1	0	1	0	0	0	0	0	0	0	0	0	0	0	0	0	0	0	0	0	0	1	0	0	0	0	0	0	0	0	0	0	0	0	0	0	0
Otu00768	Proteobacteria	Alphaproteobacteria	Hyphomicrobiales	Boseaceae	Bosea	4	1	6	4	2	0	1	1	3	0	0	2	0	0	1	5	1	1	0	0	0	6	4	2	2	3	2	7	5	7	1	2	0	0	64	40	5	1	2	5	1	0	7	3
Otu00769	Proteobacteria	Betaproteobacteria	Burkholderiales	Comamonadaceae	Ramlibacter	0	0	2	1	1	0	3	0	24	32	28	19	12	9	12	2	0	0	0	3	8	5	6	2	5	6	5	12	17	3	4	5	0	0	10	12	0	0	0	0	0	0	0	0
Otu00770	Planctomycetes	Planctomycetia	Pirellulales	Pirellulaceae	Pirellula	0	0	0	0	0	0	0	0	8	8	76	38	9	15	31	23	10	10	2	1	0	0	2	0	0	0	0	0	15	8	1	0	0	0	0	0	0	0	0	0	0	0	0	0
Otu00771	Proteobacteria	Alphaproteobacteria	Hyphomicrobiales	Phyllobacteriaceae	Mesorhizobium	2	1	1	0	0	0	0	1	7	1	28	12	4	2	12	10	22	12	10	9	2	5	12	5	2	5	4	10	14	14	9	6	0	0	4	3	0	3	1	0	1	0	0	1
Otu00772	Acidobacteria	Acidobacteriia	Bryobacterales	Bryobacteraceae	Paludibaculum	0	0	0	0	0	0	0	0	0	0	0	0	0	0	0	0	0	0	0	0	0	0	0	0	0	0	0	0	0	0	0	0	0	0	0	0	0	0	0	0	0	0	0	0
Otu00773	Proteobacteria	Deltaproteobacteria	Desulfuromonadales	Geobacteraceae	Geomonas(Geobacteraceae)	0	0	0	0	0	0	0	0	0	0	0	0	0	0	0	0	12	0	1	0	15	1	8	5	33	33	44	38	1	1	11	13	0	0	16	21	0	0	0	0	0	0	0	0
Otu00774	Actinobacteria	Thermoleophilia	Solirubrobacterales	Solirubrobacteraceae	Solirubrobacter	27	28	30	25	25	13	7	11	0	0	0	0	0	0	0	0	0	0	0	0	0	0	0	0	0	0	0	0	0	0	0	0	0	0	0	0	0	0	0	0	0	0	0	0
Otu00775	Chlamydiae	Chlamydiia	Parachlamydiales	Parachlamydiaceae	Candidatus_Protochlamydia	0	0	0	0	0	0	0	0	55	66	51	39	8	5	8	6	5	2	2	1	0	0	0	0	0	0	0	0	4	0	0	0	0	0	0	0	0	0	0	0	0	0	0	0
Otu00776	Bacteroidetes	Chitinophagia	Chitinophagales	Chitinophagaceae	Ferruginibacter	43	33	44	50	3	3	3	0	0	0	0	0	0	0	0	0	0	0	0	0	0	0	0	0	0	0	0	0	0	0	0	0	0	0	0	0	0	0	0	0	0	0	0	0
Otu00777	Chloroflexi	Chloroflexia	Chloroflexales	Roseiflexaceae	Roseiflexus	50	51	57	55	5	3	4	1	0	0	0	0	0	0	0	0	0	0	0	0	0	0	0	0	0	0	0	0	0	0	0	0	0	0	0	0	0	0	0	0	0	0	0	0
Otu00778	Proteobacteria	Alphaproteobacteria	Hyphomicrobiales	Kaistiaceae	Bauldia	0	0	0	0	0	0	0	0	0	0	0	0	0	0	0	0	0	0	0	0	0	0	0	0	0	0	0	0	0	0	0	0	0	0	0	0	0	0	0	0	0	0	0	0
Otu00779	Proteobacteria	Betaproteobacteria	Burkholderiales	Alcaligenaceae	Azohydromonas	32	39	28	19	33	14	5	4	2	1	9	3	2	2	5	13	2	0	4	1	0	0	2	1	1	0	0	1	3	3	1	1	0	0	0	2	0	0	0	0	0	0	0	0
Otu00780	Proteobacteria	Betaproteobacteria	Burkholderiales		Ideonella	0	2	2	2	2	0	1	1	0	1	0	0	0	0	1	3	0	1	3	0	0	0	1	0	0	1	1	1	6	1	3	4	0	0	136	71	0	0	0	0	0	0	0	0
Otu00781	Proteobacteria	Alphaproteobacteria	Caulobacterales	Caulobacteraceae	Phenylobacterium	45	53	55	45	0	0	2	1	0	0	0	0	0	0	0	0	0	0	0	0	0	0	0	0	0	0	0	0	0	0	0	0	0	0	0	0	0	0	0	0	0	0	0	0
Otu00782	Actinobacteria	Actinomycetia	Micrococcales	Dermatophilaceae	Kineosphaera	49	31	55	53	1	8	1	2	0	0	0	1	0	0	0	0	0	0	0	0	0	0	0	0	0	0	0	0	0	0	0	0	0	0	0	0	0	0	0	0	0	0	0	0
Otu00783	Chloroflexi	Anaerolineae	Anaerolineales	Anaerolineaceae	Thermomarinilinea	0	0	0	0	0	0	0	0	0	0	0	0	0	0	0	0	0	0	0	0	0	0	0	0	0	0	0	0	0	0	0	0	0	0	0	0	0	0	0	0	0	0	0	0
Otu00784	Bacteroidetes	Cytophagia	Cytophagales	Hymenobacteraceae	Adhaeribacter	0	0	0	0	0	0	0	0	0	0	41	32	88	71	7	9	0	0	0	0	0	0	0	0	0	0	0	0	0	0	0	0	0	0	0	0	0	0	0	0	0	0	0	0
Otu00785	Firmicutes				Hydrogenispora	30	34	40	37	14	14	5	5	0	0	2	1	0	0	0	0	0	0	0	0	0	0	0	0	0	0	0	0	2	1	0	0	0	0	0	0	0	0	0	0	0	0	0	0
Otu00786	Proteobacteria	Betaproteobacteria	Burkholderiales	Comamonadaceae	Hydrogenophaga	2	2	3	4	0	0	0	0	38	32	22	12	8	9	26	29	2	4	6	5	0	0	1	0	0	0	0	3	11	10	2	2	0	0	0	1	0	0	0	0	0	0	0	0
Otu00787	Proteobacteria	Deltaproteobacteria	Myxococcales	Myxococcaceae	Corallococcus	0	0	0	0	0	0	0	0	0	0	24	17	0	0	3	0	0	0	0	0	0	0	0	0	9	2	4	2	101	82	1	1	0	0	0	0	0	0	0	0	0	0	0	0
Otu00788	Proteobacteria	Oligoflexia	Bdellovibrionales	Bdellovibrionaceae	Bdellovibrio	0	0	0	0	0	0	0	0	0	0	18	14	10	4	12	12	2	6	4	10	16	16	25	17	10	7	13	20	3	1	4	2	0	0	0	5	0	0	0	0	0	0	0	0
Otu00789	Actinobacteria	Actinomycetia	Corynebacteriales	Mycobacteriaceae	Mycolicibacter	10	7	6	9	8	14	11	5	17	19	30	20	3	4	13	18	3	4	1	7	0	0	0	0	0	0	0	1	17	11	0	0	0	0	0	0	0	0	0	0	0	0	0	0
Otu00790	Bacteroidetes	Flavobacteriia	Flavobacteriales	Flavobacteriaceae	Flavobacterium	67	54	43	39	1	0	1	0	0	0	0	0	0	0	0	0	0	0	1	0	0	0	0	0	0	0	0	0	2	2	0	0	0	0	0	0	0	0	0	0	0	0	0	0
Otu00791	Actinobacteria	Actinomycetia	Corynebacteriales	Gordoniaceae	Gordonia	13	9	13	15	32	34	51	32	3	7	4	5	2	0	1	0	0	1	1	3	1	0	0	0	0	0	0	0	0	1	0	0	0	0	1	0	0	0	1	0	0	0	0	0
Otu00792	Proteobacteria	Deltaproteobacteria	Myxococcales	Labilitrichaceae	Labilithrix	59	43	70	42	0	0	0	2	0	0	0	2	0	0	0	0	0	0	0	0	0	0	0	0	0	0	0	0	0	0	0	0	0	0	0	0	0	0	0	0	0	0	0	0
Otu00793	Proteobacteria	Alphaproteobacteria	Caulobacterales	Caulobacteraceae	Asticcacaulis	0	0	0	0	0	0	0	0	0	0	0	0	0	0	2	2	0	0	0	0	0	0	17	21	29	27	67	77	1	1	0	0	0	0	0	0	0	0	0	0	0	0	0	0
Otu00794	Synergistetes	Synergistia	Synergistales	Synergistaceae	Aminobacterium	0	0	0	0	0	0	0	0	0	0	0	0	0	0	0	0	0	0	0	0	0	0	0	0	0	0	0	0	0	0	0	0	0	0	0	0	0	0	0	0	0	0	0	0
Otu00795	Actinobacteria	Actinomycetia	Geodermatophilales	Geodermatophilaceae	Cumulibacter	0	0	0	0	0	0	0	0	0	0	0	0	0	0	0	0	0	0	0	0	0	0	0	1	0	0	0	0	0	0	2	2	0	1	126	88	0	1	1	0	0	0	0	0
Otu00796	Proteobacteria	Betaproteobacteria	Burkholderiales	Oxalobacteraceae	Glaciimonas	49	37	52	32	1	0	1	0	2	1	1	0	1	0	1	0	0	0	0	0	2	0	0	0	0	0	2	4	0	0	0	0	0	1	1	1	0	0	0	0	0	0	0	0
Otu00797	Chloroflexi	Caldilineae	Caldilineales	Caldilineaceae	Litorilinea	47	36	49	38	3	0	3	0	0	0	0	0	0	0	0	0	0	0	0	0	0	0	0	0	0	0	0	0	0	0	0	0	0	0	0	0	0	0	0	0	0	0	0	0
Otu00798	Proteobacteria	Alphaproteobacteria	Rhodobacterales	Rhodobacteraceae	Rhodovulum	0	0	0	0	0	0	0	0	0	0	0	0	0	0	0	0	0	0	0	0	0	0	0	0	0	0	0	0	0	0	0	0	0	0	0	0	0	0	0	0	0	0	0	0
Otu00799	Verrucomicrobia	Verrucomicrobiae	Verrucomicrobiales	Verrucomicrobiaceae	Roseimicrobium	0	0	0	0	0	0	0	0	14	20	23	19	3	2	24	29	29	38	2	7	0	0	2	0	5	7	5	1	8	3	0	0	0	0	0	0	0	0	0	0	0	0	0	0
Otu00800	Proteobacteria	Epsilonproteobacteria	Campylobacterales	Sulfurovaceae	Nitratifractor	0	0	0	0	0	0	0	0	0	0	0	0	0	0	0	0	0	0	0	0	0	0	0	0	0	0	0	0	0	0	0	0	0	0	0	0	0	0	0	0	0	0	0	0
Otu00801	Proteobacteria	Gammaproteobacteria	Thiotrichales	Thiotrichaceae	Cocleimonas	34	26	69	44	0	0	0	0	0	0	0	0	0	0	0	0	0	0	0	0	0	0	0	0	0	0	0	0	0	0	0	0	0	0	0	0	0	0	0	0	0	0	0	0
Otu00802	Proteobacteria	Alphaproteobacteria	Sphingomonadales	Sphingosinicellaceae	Sphingosinicella	0	0	1	0	0	0	0	0	0	2	6	6	5	5	16	21	7	6	42	13	0	0	9	8	4	3	11	14	14	3	11	10	0	0	0	11	0	0	0	0	0	0	0	0
Otu00803	Chloroflexi	Chloroflexia	Chloroflexales	Roseiflexaceae	Roseiflexus	59	39	53	34	3	5	3	5	0	0	0	0	0	0	0	0	0	0	0	0	0	0	0	0	0	0	0	0	0	0	0	0	0	0	0	0	0	0	0	0	0	0	0	0
Otu00804	Firmicutes	Clostridia	Natranaerobiales	Natranaerobiaceae	Natranaerobaculum	0	0	0	0	0	0	0	0	0	0	0	0	0	0	0	0	0	0	0	0	0	0	0	0	0	0	0	0	0	0	0	0	0	0	0	0	0	0	0	0	0	0	0	0
Otu00805	Firmicutes	Bacilli	Bacillales	Bacillaceae	Lysinibacillus	1	1	1	0	0	1	0	0	7	18	3	13	1	1	0	0	2	2	17	8	43	92	2	0	0	0	0	3	8	1	0	0	0	0	0	0	0	0	0	0	0	0	0	0
Otu00806	Verrucomicrobia	Verrucomicrobiae	Verrucomicrobiales	Verrucomicrobiasubdivision3	Limisphaera	70	53	28	31	0	1	0	0	0	1	0	0	0	0	0	0	0	0	0	0	0	0	0	0	0	0	0	0	0	0	0	0	0	0	0	0	0	0	0	0	0	0	0	0
Otu00807	Proteobacteria	Gammaproteobacteria	Nevskiales	Steroidobacteraceae	Povalibacter	51	33	26	45	5	8	1	0	0	0	0	0	0	0	0	0	0	0	1	0	0	0	0	0	0	0	0	0	0	0	0	0	0	0	0	0	0	0	0	0	0	0	0	0
Otu00808	Verrucomicrobia	Verrucomicrobiae	Verrucomicrobiales	Verrucomicrobiaceae	Verrucomicrobium	0	0	0	0	0	0	0	0	0	0	0	0	0	0	0	0	3	1	7	9	11	3	40	33	38	21	31	36	1	0	0	0	0	0	0	0	0	0	0	0	0	0	0	0
Otu00809	Proteobacteria	Gammaproteobacteria	Chromatiales	Granulosicoccaceae	Sulfuriflexus	0	0	0	0	0	0	0	0	0	0	0	0	0	0	0	0	0	0	0	0	0	0	3	3	2	1	8	7	0	0	25	18	31	36	58	42	0	0	0	0	0	0	0	0
Otu00810	Chloroflexi	Caldilineae	Caldilineales	Caldilineaceae	Caldilinea	37	23	38	31	10	9	2	3	7	4	0	1	0	0	0	1	2	1	0	0	0	0	0	0	0	0	0	0	0	0	0	0	0	0	0	0	0	0	0	0	0	0	0	0
Otu00811	Chloroflexi	Anaerolineae	Anaerolineales	Anaerolineaceae	Pelolinea	4	5	4	5	0	2	2	0	0	0	1	0	0	0	0	0	0	0	0	0	0	0	7	11	15	8	32	26	5	2	14	13	0	0	31	26	0	0	0	0	0	0	0	0
Otu00812	Bacteroidetes	Bacteroidia	Bacteroidales	Bacteroidaceae	Bacteroides	0	0	0	0	0	0	0	0	0	0	0	0	0	0	0	0	0	0	0	0	0	0	0	0	0	0	0	0	0	0	0	0	0	0	0	0	0	0	0	0	0	0	0	0
Otu00813	Proteobacteria	Gammaproteobacteria	Aeromonadales	Aeromonadaceae	Aeromonas	12	18	27	30	8	12	13	13	0	1	3	0	6	2	23	19	0	0	0	3	0	1	1	0	0	0	2	1	4	0	0	1	0	0	0	0	0	0	0	0	0	0	1	1
Otu00814	Actinobacteria	Actinomycetia	Micrococcales	Micrococcaceae	Micrococcus	3	1	1	1	0	1	0	0	6	0	1	1	2	0	0	0	1	1	0	5	8	10	18	16	3	1	6	6	11	7	1	2	0	2	2	0	0	0	0	0	0	1	0	0
Otu00815	Bacteroidetes	Chitinophagia	Chitinophagales	Chitinophagaceae	Niabella	0	0	3	0	0	0	4	2	0	0	0	0	0	0	0	0	0	0	0	0	0	0	0	0	0	0	0	0	0	0	0	0	0	0	0	2	0	0	0	0	0	0	38	22
Otu00816	Bacteroidetes	Flavobacteriia	Flavobacteriales	Schleiferiaceae	Owenweeksia	65	34	46	36	1	0	0	1	0	0	0	0	0	0	0	0	0	0	0	0	0	0	0	0	0	0	0	0	0	0	0	0	0	0	0	0	0	0	0	0	0	0	0	0
Otu00817	Firmicutes	Clostridia	Eubacteriales	Peptostreptococcaceae	Paraclostridium	78	48	47	37	0	0	0	0	0	0	0	0	0	0	0	0	0	0	0	0	0	0	0	0	0	0	0	0	0	0	0	0	0	0	0	0	0	0	0	0	0	0	0	0
Otu00818	Proteobacteria	Alphaproteobacteria	Rhodospirillales	Acetobacteraceae	Acidibrevibacterium	1	0	0	0	0	0	1	0	9	9	4	4	4	4	18	16	15	36	20	10	0	0	0	0	0	0	0	1	54	24	0	0	0	0	0	0	0	0	0	0	0	0	0	0
Otu00819	Proteobacteria	Alphaproteobacteria	Rhodobacterales	Rhodobacteraceae	Paracoccus	9	10	10	11	22	21	14	18	18	10	6	5	3	0	19	9	0	1	0	1	0	0	0	0	0	0	0	1	3	2	0	0	0	0	0	0	0	0	0	0	0	0	0	0
Otu00820	Firmicutes	Erysipelotrichia	Erysipelotrichales	Turicibacteraceae	Turicibacter	31	21	35	33	16	12	4	3	2	0	0	0	1	0	0	0	0	0	0	0	0	0	0	0	0	0	0	0	0	0	0	0	0	0	0	0	0	0	0	0	0	0	0	0
Otu00821	Firmicutes	Clostridia	Eubacteriales	Clostridiaceae	Clostridium	34	39	30	50	4	2	1	1	1	0	0	0	0	0	0	0	0	0	0	0	0	0	0	0	0	0	0	0	0	0	0	0	0	0	0	0	0	0	0	0	0	0	0	0
Otu00822	Acidobacteria	Thermoanaerobaculia	Thermoanaerobaculales	Thermoanaerobaculaceae	Thermoanaerobaculum	0	0	0	0	0	0	0	0	0	0	0	0	0	0	0	0	0	0	0	0	0	0	0	0	0	0	0	0	0	0	0	0	0	0	0	0	0	0	0	0	0	0	0	0
Otu00823	Bacteroidetes	Sphingobacteriia	Sphingobacteriales	Sphingobacteriaceae	Solitalea	42	40	58	46	0	0	1	0	0	0	0	0	0	0	0	0	0	0	0	0	0	0	0	0	0	0	0	0	0	0	0	0	0	0	0	0	0	0	0	0	0	0	0	0
Otu00824	Planctomycetes	Phycisphaerae	Tepidisphaerales	Tepidisphaeraceae	Tepidisphaera	38	25	27	31	3	11	3	4	0	1	0	0	0	0	0	0	0	0	0	0	0	0	0	0	0	0	0	0	0	0	0	0	0	0	0	0	0	0	0	0	0	0	0	0
Otu00825	Bacteroidetes	Saprospiria	Saprospirales	Lewinellaceae	Flavilitoribacter	0	1	0	0	0	0	0	0	3	6	7	8	29	24	36	31	2	0	3	0	0	0	0	0	0	0	0	0	1	3	28	22	0	0	0	22	0	0	0	0	0	0	0	0
Otu00826	Aquificae	Aquificae	Aquificales		Thermosulfidibacter	57	63	41	37	0	0	0	0	0	0	0	0	0	0	0	0	0	0	0	0	0	0	0	0	0	0	0	0	0	0	0	0	0	0	0	0	0	0	0	0	0	0	0	0
Otu00827	Planctomycetes	Planctomycetia	Isosphaerales	Isosphaeraceae	Singulisphaera	22	20	41	28	9	9	10	5	0	0	1	0	0	0	0	0	0	0	0	0	0	0	0	0	0	0	0	0	0	1	0	0	0	0	0	0	1	0	0	0	0	0	0	0
Otu00828	Proteobacteria	Gammaproteobacteria	Xanthomonadales	Xanthomonadaceae	Thermomonas	1	3	1	3	22	13	7	7	8	7	5	10	1	2	6	1	6	5	16	6	0	0	0	0	0	0	0	0	1	0	0	0	0	0	0	0	0	0	0	0	0	0	0	0
Otu00829	Proteobacteria	Epsilonproteobacteria	Campylobacterales	Helicobacteraceae	Wolinella	37	11	25	38	18	3	15	15	2	0	0	0	0	0	0	0	0	0	0	0	0	0	0	0	0	0	0	0	0	0	0	0	0	0	0	0	0	0	0	0	0	0	0	0
Otu00830	Proteobacteria	Gammaproteobacteria			Acidibacter	69	46	43	31	1	2	0	0	0	0	0	0	0	0	0	0	0	0	0	0	0	0	0	0	0	0	0	0	0	0	0	0	0	0	0	0	0	0	0	0	0	0	0	0
Otu00831	Acidobacteria	Acidobacteriia	Bryobacterales	Bryobacteraceae	Paludibaculum	0	0	0	0	0	0	0	0	0	0	0	0	0	0	0	0	0	0	0	0	0	0	0	0	0	0	0	0	0	0	0	0	0	0	0	0	0	0	0	0	0	0	0	0
Otu00832	Actinobacteria	Actinomycetia	Sporichthyales	Sporichthyaceae	Longivirga	32	42	23	28	21	17	6	5	0	1	0	0	0	0	1	1	0	0	0	0	0	0	0	0	0	0	0	0	1	0	0	0	0	0	0	0	0	0	0	0	0	0	0	0
Otu00833	Proteobacteria	Alphaproteobacteria	Caulobacterales	Caulobacteraceae	Phenylobacterium	0	0	0	0	0	0	0	0	0	0	0	0	0	0	2	0	3	2	8	6	22	17	10	16	4	2	2	1	1	2	30	29	0	0	0	14	0	0	0	0	0	0	0	0
Otu00834	Verrucomicrobia	Verrucomicrobiae	Verrucomicrobiales	Verrucomicrobiasubdivision3	Limisphaera	38	43	42	24	1	2	0	0	0	0	0	0	0	0	0	0	1	0	0	0	0	0	0	0	0	0	0	0	0	0	0	0	0	0	0	0	0	0	0	0	0	0	0	0
Otu00835	Actinobacteria	Actinomycetia	Corynebacteriales	Gordoniaceae	Gordonia	0	0	0	1	10	12	14	9	0	0	4	9	0	0	0	0	1	4	1	0	0	0	1	0	0	0	0	0	1	0	1	0	0	0	0	9	0	0	7	4	0	1	9	3
Otu00836	Planctomycetes	Planctomycetia	Pirellulales	Pirellulaceae	Mariniblastus	0	0	0	0	0	0	0	0	0	0	0	0	0	0	0	0	0	0	0	0	0	0	0	0	0	0	0	0	0	0	0	0	0	0	0	0	0	0	0	0	0	0	0	0
Otu00837	Proteobacteria	Alphaproteobacteria	Rickettsiales	Rickettsiaceae	Orientia	22	21	28	23	17	18	24	14	0	0	7	4	0	0	0	0	0	0	0	0	0	0	0	0	0	0	0	0	0	0	0	0	0	0	0	0	0	0	0	0	0	0	0	0
Otu00838	Bacteroidetes	Chitinophagia	Chitinophagales	Chitinophagaceae	Taibaiella	0	0	0	0	0	0	0	0	0	0	8	12	89	87	13	7	0	0	2	1	0	0	0	0	0	0	0	0	0	0	0	0	0	0	0	0	0	0	0	0	0	0	0	0
Otu00839	Proteobacteria	Alphaproteobacteria	Hyphomicrobiales	Parvibaculaceae	Pyruvatibacter	0	0	0	0	0	0	0	0	0	0	0	0	0	0	0	0	0	0	69	54	0	0	44	19	2	0	10	14	0	0	0	0	0	2	0	0	0	0	0	0	0	0	0	0
Otu00840	Proteobacteria	Alphaproteobacteria	Sphingomonadales	Sphingomonadaceae	Novosphingobium	10	7	15	6	0	0	0	0	4	4	3	3	6	3	22	27	3	1	11	12	7	0	6	2	1	1	2	0	7	4	1	1	0	0	0	1	0	0	0	0	0	0	0	0
Otu00841	Proteobacteria	Gammaproteobacteria	Legionellales	Legionellaceae	Legionella	0	0	0	0	2	1	6	4	4	3	2	0	0	0	7	2	0	0	1	0	0	0	0	0	0	0	0	0	146	40	0	0	0	0	0	0	0	0	0	0	0	0	0	0
Otu00842	Chloroflexi	Anaerolineae	Anaerolineales	Anaerolineaceae	Thermomarinilinea	21	15	19	7	2	3	0	0	0	0	0	0	0	0	0	0	0	0	0	0	0	0	6	6	2	1	1	8	0	0	43	40	0	0	0	16	0	0	0	0	0	0	0	0
Otu00843	Proteobacteria	Betaproteobacteria	Burkholderiales		Mitsuaria	0	0	2	0	10	8	20	15	2	1	4	0	1	1	0	0	3	1	1	0	0	0	0	0	0	0	6	3	0	4	0	0	0	0	0	1	0	0	0	0	3	0	21	20
Otu00844	Proteobacteria	Deltaproteobacteria	Desulfuromonadales	Syntrophotaleaceae	Syntrophotalea	0	0	0	0	0	0	0	0	0	0	0	0	0	0	0	0	0	0	0	0	0	0	0	0	0	0	0	0	0	0	0	0	0	0	0	0	0	0	0	0	0	0	0	0
Otu00845	Proteobacteria	Gammaproteobacteria	Legionellales	Legionellaceae	Legionella	0	0	0	0	0	0	0	0	0	1	75	78	35	23	0	2	0	0	0	0	0	0	0	0	0	0	0	0	0	0	0	0	0	0	0	1	0	0	0	0	0	0	0	0
Otu00846	Actinobacteria	Thermoleophilia	Solirubrobacterales	Parviterribacteraceae	Parviterribacter	51	32	31	34	6	4	2	1	0	0	0	0	0	0	0	0	0	0	0	0	0	0	0	0	0	0	0	0	0	0	0	0	0	0	0	0	0	0	0	0	0	0	0	0
Otu00847	Proteobacteria	Alphaproteobacteria	Hyphomicrobiales	Hyphomicrobiaceae	Prosthecomicrobium	9	4	7	8	0	3	2	1	24	22	35	22	8	4	19	15	3	4	4	5	0	0	0	0	0	0	0	0	3	5	0	0	0	0	0	0	0	0	0	0	0	0	0	0
Otu00848	Actinobacteria	Actinomycetia	Corynebacteriales	Gordoniaceae	Gordonia	0	0	1	0	13	4	2	3	1	2	2	0	1	0	0	2	0	0	0	0	0	0	1	0	0	0	1	2	0	1	1	0	1	1	17	6	1	2	1	1	2	2	0	0
Otu00849	Proteobacteria	Alphaproteobacteria	Rhodospirillales	Rhodospirillaceae	Dongia	39	29	39	16	1	1	0	0	0	0	0	0	0	0	0	0	0	0	0	0	0	0	0	0	0	0	0	0	0	0	0	0	0	0	0	0	0	0	0	0	0	0	0	0
Otu00850	Chloroflexi	Caldilineae	Caldilineales	Caldilineaceae	Litorilinea	44	30	47	44	1	2	4	2	0	0	0	0	0	0	0	0	0	0	0	0	0	0	0	0	0	0	0	0	0	0	0	0	0	0	0	0	0	0	0	0	0	0	0	0
Otu00852	Proteobacteria	Alphaproteobacteria	Hyphomicrobiales	Hyphomicrobiaceae	Hyphomicrobium	1	0	0	0	0	0	0	0	0	0	0	0	0	0	0	0	0	0	0	0	0	0	6	11	6	0	6	3	0	0	18	12	0	0	3	6	0	0	0	0	0	0	0	0
Otu00853	Planctomycetes	Planctomycetia	Pirellulales	Thermoguttaceae	Thermostilla	20	26	38	44	8	2	5	3	1	0	0	0	0	0	0	0	0	0	0	0	0	0	0	0	0	1	0	0	2	0	0	0	0	0	0	0	0	0	0	0	0	0	0	0
Otu00854	Proteobacteria	Deltaproteobacteria	Myxococcales	Kofleriaceae	Kofleria	61	32	46	33	1	3	0	1	1	0	0	0	0	0	0	0	0	0	0	0	0	0	0	0	0	0	0	0	0	0	0	0	0	0	0	0	0	0	0	0	0	0	0	0
Otu00855	Firmicutes	Clostridia	Eubacteriales	ClostridialesFamilyXII.IncertaeSedis	Fusibacter	0	0	0	0	0	0	0	0	0	0	0	0	2	1	3	6	0	0	6	7	0	0	30	24	16	15	20	15	0	0	0	0	2	0	0	0	0	0	0	0	0	0	0	0
Otu00856	Planctomycetes	Planctomycetia	Planctomycetales	Planctomycetaceae	Gimesia	25	40	38	24	0	2	2	1	0	0	0	0	0	0	0	0	0	0	0	0	0	0	0	0	0	0	0	0	0	0	0	0	0	0	0	0	0	0	0	0	0	0	0	0
Otu00857	Bacteroidetes	Saprospiria	Saprospirales	Haliscomenobacteraceae	Portibacter	24	31	44	36	3	4	4	3	0	0	0	0	0	0	0	0	0	0	0	0	0	0	0	0	0	0	0	0	0	0	0	0	0	0	0	0	0	0	0	0	0	0	0	0
Otu00858	Bacteroidetes	Saprospiria	Saprospirales	Lewinellaceae	Flavilitoribacter	46	33	45	24	3	0	0	0	0	0	0	0	0	0	0	0	0	0	0	0	0	0	0	0	0	0	0	0	0	0	0	0	0	0	0	0	0	0	0	0	0	0	0	0
Otu00859	Proteobacteria	Alphaproteobacteria	Hyphomicrobiales	Rhizobiaceae	Rhizobium	0	0	0	0	0	0	0	0	0	0	28	17	20	10	47	38	4	4	15	14	0	0	2	1	1	3	0	0	1	1	1	2	0	0	0	0	0	0	0	0	0	0	0	0
Otu00860	Proteobacteria	Gammaproteobacteria	Xanthomonadales	Rhodanobacteraceae	Dyella	0	0	0	3	1	0	0	0	0	0	0	0	0	0	0	0	0	0	0	0	0	0	0	0	0	0	0	0	0	0	0	0	25	31	77	20	2	0	0	0	1	0	0	0
Otu00861	Proteobacteria	Gammaproteobacteria	Xanthomonadales	Xanthomonadaceae	Pseudoxanthomonas	0	0	1	0	0	1	3	0	1	4	0	2	1	3	0	2	1	0	2	3	6	10	14	12	9	3	21	21	0	3	25	36	0	0	1	24	0	0	0	0	0	0	0	0
Otu00862	Chloroflexi	Chloroflexia	Chloroflexales	Roseiflexaceae	Roseiflexus	0	0	0	0	0	0	0	0	0	0	0	0	0	0	0	0	0	0	0	0	0	0	0	0	0	0	0	1	3	0	3	0	0	2	134	55	0	0	0	0	0	0	0	0
Otu00863	Ignavibacteriae	Ignavibacteria	Ignavibacteriales	Ignavibacteriaceae	Ignavibacterium	0	0	0	0	0	0	0	0	0	0	0	0	0	0	0	0	0	0	0	0	61	77	1	2	10	13	18	19	0	0	3	4	0	0	0	0	0	0	0	0	0	0	0	0
Otu00864	Bacteroidetes	Chitinophagia	Chitinophagales	Chitinophagaceae	Nemorincola	1	0	0	0	0	0	0	0	0	0	0	0	0	0	0	0	0	0	0	0	0	0	4	3	83	68	8	22	0	0	0	1	3	8	0	2	0	0	1	1	0	0	0	0
Otu00865	Planctomycetes	Planctomycetia	Gemmatales	Gemmataceae	Zavarzinella	0	0	0	0	0	0	0	0	0	0	2	0	0	0	3	3	2	2	0	1	0	0	5	6	4	2	5	4	3	7	42	31	0	1	34	50	0	0	0	0	0	0	0	0
Otu00866	Acidobacteria	Blastocatellia	Blastocatellales	Blastocatellaceae	Stenotrophobacter	29	24	28	34	2	8	2	5	5	0	0	0	0	0	0	0	0	0	0	0	0	0	0	0	0	0	0	0	0	0	0	0	0	0	0	0	0	0	0	0	0	0	0	0
Otu00867	Proteobacteria	Deltaproteobacteria	Myxococcales	Vulgatibacteraceae	Vulgatibacter	0	0	0	0	0	0	0	0	0	0	0	0	0	0	0	0	0	0	0	0	0	3	20	34	69	59	8	13	0	0	0	0	0	0	0	0	0	0	0	0	0	0	0	0
Otu00868	Proteobacteria	Alphaproteobacteria	Hyphomicrobiales	Phreatobacteraceae	Phreatobacter	2	2	3	3	0	0	1	0	0	0	2	2	0	1	2	4	0	0	0	0	0	0	11	7	6	2	0	1	0	1	51	59	0	0	3	31	0	0	0	0	0	0	0	0
Otu00869	Bacteroidetes	Chitinophagia	Chitinophagales	Chitinophagaceae	Sediminibacterium	22	32	41	42	1	0	0	1	0	0	0	0	0	0	0	0	0	0	0	0	0	0	0	0	0	0	0	0	0	0	0	0	0	0	0	0	0	0	0	0	0	0	0	0
Otu00870	Proteobacteria	Oligoflexia	Bdellovibrionales	Bdellovibrionaceae	Bdellovibrio	4	3	4	7	0	0	0	0	0	2	0	0	0	0	0	0	0	0	0	0	0	0	59	34	2	3	1	0	0	0	35	25	0	0	0	17	0	0	0	0	0	0	0	0
Otu00871	Actinobacteria	Thermoleophilia	Solirubrobacterales	Parviterribacteraceae	Parviterribacter	0	0	0	0	0	0	0	0	0	0	0	0	0	0	0	0	0	0	0	0	0	1	26	34	25	25	14	14	0	0	27	22	0	0	0	13	0	0	0	0	0	0	0	0
Otu00872	Proteobacteria	Gammaproteobacteria	Pseudomonadales	Pseudomonadaceae	Pseudomonas	13	17	16	8	34	39	19	16	0	0	2	1	0	1	0	0	0	0	0	0	6	4	0	0	0	0	0	0	1	0	0	0	0	0	0	0	0	0	0	0	0	0	0	0
Otu00873	Actinobacteria	Actinomycetia	Corynebacteriales	Nocardiaceae	Nocardia	1	0	0	0	0	0	2	0	0	0	1	1	0	0	2	1	1	0	2	0	0	0	4	2	0	0	0	0	15	9	3	4	1	1	85	55	0	0	1	0	0	0	0	0
Otu00874	Proteobacteria	Gammaproteobacteria	Chromatiales	Chromatiaceae	Thiocystis	0	0	0	0	0	0	0	0	0	0	0	0	0	0	0	0	0	0	0	0	0	0	0	0	0	0	0	0	0	0	0	0	0	0	0	0	0	0	0	0	0	0	0	0
Otu00875	Verrucomicrobia	Verrucomicrobiae	Verrucomicrobiales	Verrucomicrobiaceae	Roseimicrobium	39	30	56	42	0	0	0	0	0	0	0	0	0	0	0	0	0	0	0	0	0	0	0	0	0	0	0	0	0	0	0	0	0	0	0	0	0	0	0	0	0	0	0	0
Otu00876	Actinobacteria	Acidimicrobiia	Acidimicrobiales	Iamiaceae	Aquihabitans	25	34	33	26	2	0	0	3	0	0	0	0	0	0	0	0	0	0	0	0	0	0	0	0	0	0	0	0	0	0	0	0	0	0	0	0	0	0	0	0	0	0	0	0
Otu00877	Bacteroidetes	Chitinophagia	Chitinophagales	Chitinophagaceae	Ferruginibacter	60	60	25	24	0	0	0	0	0	0	0	0	0	0	0	0	0	0	0	0	0	0	0	0	0	0	0	0	0	0	0	0	0	0	0	0	0	0	0	0	0	0	0	0
Otu00878	Actinobacteria	Thermoleophilia	Thermoleophilales	Thermoleophilaceae	Thermoleophilum	0	1	2	1	1	0	0	0	0	0	0	0	0	0	0	0	0	0	0	0	0	0	0	0	0	0	0	0	0	0	0	0	0	0	0	0	0	0	0	0	0	0	0	0
Otu00879	Verrucomicrobia	Opitutae	Opitutales	Opitutaceae	Oleiharenicola	0	0	0	0	0	0	0	0	0	0	0	0	0	0	0	0	2	3	0	0	0	0	2	0	1	0	0	1	0	0	2	0	0	5	13	12	0	0	12	19	0	0	4	0
Otu00880	Proteobacteria	Alphaproteobacteria	Hyphomicrobiales	Rhizobiaceae	Rhizobium	20	19	27	24	1	3	0	2	0	0	5	7	0	0	19	21	2	1	3	0	0	0	0	0	1	0	0	1	3	3	1	0	0	0	0	2	0	0	0	1	0	0	0	0
Otu00881	Chloroflexi	Anaerolineae	Anaerolineales	Anaerolineaceae	Thermomarinilinea	0	0	0	0	0	0	0	0	0	0	0	0	0	0	0	0	0	0	0	0	0	0	0	0	0	0	0	0	0	0	0	0	0	0	0	0	0	0	0	0	0	0	0	0
Otu00882	Bacteroidetes	Cytophagia	Cytophagales	Fulvivirgaceae	Chryseolinea	53	29	27	31	0	0	0	0	0	0	0	0	0	0	0	0	1	0	0	0	0	0	0	0	0	0	0	0	0	0	0	0	0	0	0	0	0	0	0	0	0	0	0	0
Otu00883	Firmicutes	Thermolithobacteria	Thermolithobacterales	Thermolithobacteraceae	Thermolithobacter	0	0	0	0	0	0	0	0	0	0	0	0	0	0	0	0	0	0	0	0	0	0	0	0	0	0	0	0	0	0	0	0	0	0	0	0	0	0	0	0	0	0	0	0
Otu00884	Proteobacteria	Epsilonproteobacteria	Nautiliales	Nautiliaceae	Caminibacter	0	0	0	0	0	0	0	0	0	0	0	0	0	0	0	0	0	0	0	0	0	0	0	0	98	72	9	7	0	0	3	3	0	0	0	1	0	0	0	0	0	0	0	0
Otu00885	Bacteroidetes	Chitinophagia	Chitinophagales	Chitinophagaceae	Rurimicrobium	0	0	0	0	0	0	0	0	0	0	0	0	0	0	0	0	0	0	0	0	0	0	8	7	33	39	25	23	0	0	33	19	0	0	0	6	0	0	0	0	0	0	0	0
Otu00886	Chloroflexi	Caldilineae	Caldilineales	Caldilineaceae	Caldilinea	2	2	1	0	1	0	0	0	0	0	0	0	0	0	0	0	0	0	0	0	0	0	0	0	0	0	0	0	0	0	0	0	0	0	0	0	0	0	0	0	0	0	0	0
Otu00887	Bacteroidetes	Chitinophagia	Chitinophagales	Chitinophagaceae	Taibaiella	0	0	0	0	0	0	0	0	0	0	6	4	97	58	14	10	0	0	0	0	0	0	0	0	0	0	0	0	1	1	0	0	0	0	0	0	0	0	0	0	0	0	0	0
Otu00888	Bacteroidetes	Chitinophagia	Chitinophagales	Chitinophagaceae	Taibaiella	0	0	0	0	0	0	0	0	0	0	9	5	84	63	14	12	0	0	2	0	0	0	0	0	0	0	0	1	1	0	0	0	0	0	0	0	0	0	0	0	0	0	0	0
Otu00889	Proteobacteria	Gammaproteobacteria			Acidibacter	37	32	32	43	1	0	0	0	0	0	0	0	0	0	0	0	0	0	0	0	0	0	0	0	0	0	0	0	0	0	0	0	0	0	0	0	0	0	0	0	0	0	0	0
Otu00890	Bacteroidetes	Flavobacteriia	Flavobacteriales	Flavobacteriaceae	Flavobacterium	2	5	3	2	3	1	0	0	0	0	0	0	0	0	4	1	3	4	1	0	0	7	2	0	1	0	0	2	75	26	1	2	0	0	0	2	1	5	0	0	0	0	1	2
Otu00891	Firmicutes	Negativicutes	Selenomonadales	Sporomusaceae	Anaerosinus	0	0	2	0	3	1	4	0	0	0	5	7	0	0	3	9	0	0	3	3	0	0	0	1	0	0	5	3	1	0	1	0	16	24	59	30	0	0	0	0	0	0	0	0
Otu00892	Actinobacteria	Acidimicrobiia	Acidimicrobiales	Acidimicrobiaceae	Aciditerrimonas	0	0	0	0	0	0	0	0	0	0	0	0	0	0	0	0	0	0	0	0	0	0	0	0	0	0	0	0	0	0	0	0	0	0	0	0	0	0	0	0	0	0	0	0
Otu00893	Proteobacteria	Betaproteobacteria	Rhodocyclales	Azonexaceae	Dechloromonas	15	12	10	13	21	23	4	3	0	0	1	3	0	0	3	2	0	0	5	4	0	0	16	10	6	3	9	10	0	0	3	3	0	0	0	1	0	0	0	0	0	0	0	0
Otu00894	Proteobacteria	Deltaproteobacteria	Desulfobacterales	Desulfobulbaceae	Desulfotalea	0	0	0	0	0	0	0	0	0	0	0	0	0	0	0	0	0	0	0	0	0	18	5	3	3	3	67	88	2	0	0	0	0	0	0	0	0	0	0	0	0	0	0	0
Otu00895	Actinobacteria	Acidimicrobiia	Acidimicrobiales	Acidimicrobiaceae	Aciditerrimonas	6	15	45	36	9	4	7	4	1	0	1	0	0	0	0	0	0	0	0	0	0	0	0	0	0	0	0	0	0	0	0	0	0	0	0	0	0	0	0	0	0	0	0	0
Otu00896	Actinobacteria	Acidimicrobiia	Acidimicrobiales	Acidimicrobiaceae	Aciditerrimonas	0	0	0	0	0	1	0	0	0	0	0	0	0	0	2	1	1	0	0	1	2	0	24	18	35	20	13	18	7	0	18	17	0	0	0	9	0	0	0	0	0	0	0	0
Otu00897	Bacteroidetes	Flavobacteriia	Flavobacteriales	Flavobacteriaceae	Imtechella	0	3	0	0	0	0	0	0	0	0	62	19	1	5	48	43	0	0	0	0	0	0	0	0	0	0	1	2	1	0	0	1	0	0	0	0	0	0	0	0	0	0	0	0
Otu00898	Firmicutes				Hydrogenispora	67	43	28	29	0	0	1	0	0	0	0	0	0	0	0	0	0	0	0	0	0	0	0	0	0	0	0	0	0	0	0	0	0	0	0	0	0	0	0	0	0	0	0	0
Otu00899	Proteobacteria	Oligoflexia	Bdellovibrionales	Bdellovibrionaceae	Bdellovibrio	0	0	0	0	0	0	0	0	0	1	16	2	0	2	17	10	2	1	0	2	0	0	26	22	2	2	0	0	1	5	0	0	0	0	4	2	0	0	17	5	0	0	0	1
Otu00900	Proteobacteria	Alphaproteobacteria	Hyphomicrobiales		Pseudorhodoplanes	28	28	22	19	7	9	2	6	0	1	0	2	1	0	1	0	1	0	3	0	0	0	0	0	0	0	0	0	2	1	0	0	0	0	0	1	0	0	0	0	0	0	0	0
Otu00901	Bacteroidetes	Flavobacteriia	Flavobacteriales	Flavobacteriaceae	Flavobacterium	52	40	28	29	5	3	0	1	1	4	0	0	0	0	0	0	0	0	0	0	0	0	0	0	0	0	0	0	0	0	0	0	0	0	0	0	0	0	0	0	0	0	0	0
Otu00902	Proteobacteria	Alphaproteobacteria	Rickettsiales	Rickettsiaceae	Orientia	0	0	0	0	0	0	0	0	39	63	2	2	0	0	1	0	3	3	1	0	31	29	0	0	1	0	2	10	0	0	0	0	0	0	0	0	0	0	0	0	0	0	0	0
Otu00903	Bacteroidetes	Chitinophagia	Chitinophagales	Chitinophagaceae	Niastella	50	48	47	33	0	0	0	0	0	0	0	0	0	0	0	0	0	0	0	0	0	0	0	0	0	0	0	0	1	0	0	0	0	0	0	0	0	0	0	0	0	0	0	0
Otu00904	Proteobacteria	Betaproteobacteria	Rhodocyclales	Rhodocyclaceae	Propionivibrio	42	43	30	31	0	0	1	0	0	0	2	2	2	0	0	0	1	0	1	9	0	0	1	1	0	1	0	3	0	1	2	4	0	1	1	1	0	0	0	0	0	0	0	0
Otu00905	Planctomycetes	Phycisphaerae	Tepidisphaerales	Tepidisphaeraceae	Tepidisphaera	32	21	29	21	4	0	1	1	0	2	0	0	0	0	0	0	0	0	0	0	0	0	0	0	0	0	0	0	0	0	0	0	0	0	0	0	0	0	0	0	0	0	0	0
Otu00906	Proteobacteria	Gammaproteobacteria			Acidibacter	40	39	34	26	2	3	0	0	0	0	0	0	0	0	0	0	0	0	0	0	0	0	0	0	0	0	0	0	0	0	0	0	0	0	0	0	0	0	0	0	0	0	0	0
Otu00907	Bacteroidetes	Saprospiria	Saprospirales	Lewinellaceae	Flavilitoribacter	43	46	32	25	0	0	0	0	0	1	0	0	0	0	0	0	0	0	0	0	0	0	0	0	0	0	0	0	0	0	0	0	0	0	0	0	0	0	0	0	0	0	0	0
Otu00908	Chloroflexi	Anaerolineae	Anaerolineales	Anaerolineaceae	Ornatilinea	0	0	0	0	0	0	0	0	0	0	0	0	0	0	0	0	0	0	0	0	0	0	0	0	0	0	0	0	0	0	0	0	0	0	0	0	0	0	0	0	0	0	0	0
Otu00909	Proteobacteria	Alphaproteobacteria	Sphingomonadales	Erythrobacteraceae	Altererythrobacter	7	12	16	3	1	0	0	0	0	0	0	0	0	0	0	0	0	0	0	0	0	0	0	0	0	0	0	0	0	0	0	0	0	0	0	0	0	0	0	0	0	0	0	0
Otu00910	Proteobacteria	Alphaproteobacteria	Holosporales	Caedimonadaceae	Caedimonas	0	0	0	0	0	0	0	0	0	0	0	0	0	0	0	0	0	0	0	0	0	0	1	1	0	0	0	1	0	0	0	0	3	5	0	0	0	0	0	0	0	0	0	0
Otu00911	Proteobacteria	Oligoflexia	Bdellovibrionales	Bdellovibrionaceae	Bdellovibrio	0	0	0	0	0	0	0	0	0	0	0	0	0	0	0	0	0	0	0	0	0	0	1	0	24	5	0	1	0	1	0	0	0	0	0	0	0	0	1	1	0	0	0	0
Otu00912	Planctomycetes	Planctomycetia	Gemmatales	Gemmataceae	Fimbriiglobus	27	30	37	25	6	8	10	2	0	0	0	0	0	0	0	0	0	0	0	0	0	0	0	0	0	0	0	0	0	0	0	0	0	0	0	0	0	0	0	0	0	0	0	0
Otu00913	Proteobacteria	Deltaproteobacteria	Desulfobacterales	Desulfobulbaceae	Desulfopila	0	0	0	0	0	0	0	0	0	0	0	0	0	0	0	0	0	0	0	0	0	0	0	0	0	0	0	0	0	0	0	0	0	0	0	0	0	0	0	0	0	0	0	0
Otu00914	Proteobacteria	Betaproteobacteria	Burkholderiales	Comamonadaceae	Comamonas	1	0	0	0	0	2	0	0	0	0	34	25	3	1	8	13	1	4	3	10	6	2	7	4	1	0	3	7	18	13	11	6	0	0	0	1	0	0	0	0	0	0	0	0
Otu00915	Firmicutes	Clostridia	Eubacteriales	Clostridiaceae	Marinisporobacter	1	5	7	4	0	0	0	0	0	0	0	0	0	0	0	0	0	0	0	0	6	0	24	16	15	17	33	29	0	0	8	9	0	0	0	6	0	0	0	0	0	0	0	0
Otu00916	Verrucomicrobia	Verrucomicrobiae	Verrucomicrobiales	Verrucomicrobiasubdivision3	Limisphaera	75	68	14	13	0	0	0	0	0	0	0	0	0	0	0	0	0	0	0	0	0	0	0	0	0	0	0	0	0	0	0	0	0	0	0	0	0	0	0	0	0	0	0	0
Otu00917	Proteobacteria	Deltaproteobacteria	Myxococcales	Labilitrichaceae	Labilithrix	53	46	34	28	0	0	0	0	3	0	0	0	0	0	0	0	0	0	0	0	0	0	0	0	0	0	0	0	0	0	0	0	0	0	0	0	0	0	0	0	0	0	0	0
Otu00918	Planctomycetes	Planctomycetia	Gemmatales	Gemmataceae	Fimbriiglobus	27	20	25	19	5	1	0	1	0	0	1	0	0	0	0	0	0	0	0	0	0	0	0	0	0	0	0	0	0	0	0	0	0	0	0	0	0	0	0	0	0	0	0	0
Otu00919	Bacteroidetes	Bacteroidia	Marinilabiliales	Marinilabiliaceae	Geofilum	46	26	26	37	0	0	2	1	0	0	0	1	0	0	0	0	0	0	0	0	0	0	0	0	0	0	0	0	0	0	0	0	0	0	0	0	0	0	0	0	0	0	0	0
Otu00920	Bacteroidetes	Chitinophagia	Chitinophagales	Chitinophagaceae	Terrimonas	33	35	31	34	0	0	6	2	0	0	0	0	0	0	1	0	0	0	0	0	0	0	0	0	0	0	0	0	0	0	0	0	0	0	0	0	0	0	0	0	0	0	0	0
Otu00921	Planctomycetes	Planctomycetia	Planctomycetales	Planctomycetaceae	Rubinisphaera	0	0	0	0	0	0	0	0	0	0	0	0	0	0	0	0	0	0	0	0	0	0	3	0	5	1	86	84	1	0	0	0	0	0	0	0	0	0	0	0	0	0	0	0
Otu00922	Proteobacteria	Epsilonproteobacteria	Campylobacterales	Helicobacteraceae	Helicobacter	22	16	34	35	8	11	3	1	2	0	0	0	0	0	0	0	0	0	0	0	0	0	0	0	0	0	0	0	0	0	0	0	1	0	0	0	0	0	0	0	0	0	0	0
Otu00923	Bacteroidetes	Bacteroidia	Bacteroidales	Williamwhitmaniaceae	Williamwhitmania	1	0	0	0	0	0	0	0	0	0	0	0	0	0	0	0	0	0	0	0	0	0	0	0	0	0	0	0	0	0	0	0	0	0	0	0	0	0	0	0	0	0	0	0
Otu00924	Proteobacteria	Oligoflexia	Bdellovibrionales	Bdellovibrionaceae	Bdellovibrio	38	28	29	36	0	2	1	0	0	0	0	0	0	0	0	0	0	0	0	0	0	0	0	0	0	0	0	0	0	1	0	0	0	0	0	0	0	0	0	0	0	0	0	0
Otu00925	Cyanobacteria	Oscillatoriophycideae	Oscillatoriales	Oscillatoriaceae	Moorea	0	0	0	0	67	65	17	18	1	0	0	0	0	0	0	0	0	0	0	0	0	1	0	0	0	1	0	0	5	3	0	0	0	0	0	0	0	0	0	0	0	0	0	0
Otu00926	Proteobacteria	Gammaproteobacteria	Pseudomonadales	Pseudomonadaceae	Pseudomonas	0	0	1	0	6	2	2	0	0	0	0	0	0	1	0	0	0	1	24	0	0	0	3	1	0	0	1	0	0	0	0	0	0	0	0	0	0	0	0	0	0	0	0	0
Otu00927	Proteobacteria	Alphaproteobacteria	Rhodobacterales	Rhodobacteraceae	Gemmobacter	0	3	2	0	17	17	9	7	11	8	15	14	2	2	12	15	2	2	24	11	0	0	0	0	0	0	0	0	1	2	0	0	0	0	0	0	0	0	0	0	0	0	0	0
Otu00928	Proteobacteria	Alphaproteobacteria	Sneathiellales	Sneathiellaceae	Sneathiella	0	0	0	0	0	0	0	0	0	0	0	0	0	0	0	0	0	0	0	0	0	0	0	0	0	0	0	0	0	0	0	0	0	0	0	0	0	0	0	0	0	0	0	0
Otu00929	Proteobacteria	Gammaproteobacteria	Chromatiales	Halothiobacillaceae	Halothiobacillus	55	31	20	16	0	0	0	0	0	0	0	0	0	0	0	0	0	0	0	0	0	0	0	0	0	0	0	0	0	0	0	0	0	0	0	0	0	0	0	0	0	0	0	0
Otu00930	Chloroflexi	Sphaerobacteridae	Sphaerobacterales	Sphaerobacteraceae	Chloroflexi	25	31	33	32	1	4	4	1	0	1	0	0	0	0	0	0	0	0	0	0	0	0	0	0	0	0	0	0	0	0	0	0	0	0	0	0	0	0	0	0	0	0	0	0
Otu00931	Proteobacteria	Deltaproteobacteria	Desulfovibrionales	Desulfomicrobiaceae	Desulfoplanes	0	0	0	0	0	0	0	0	0	0	0	0	0	0	0	0	0	0	0	0	0	0	0	0	0	0	0	0	0	0	0	0	0	0	0	0	0	0	0	0	0	0	0	0
Otu00932	Verrucomicrobia	Verrucomicrobiae	Verrucomicrobiales	Verrucomicrobiasubdivision3	Limisphaera	41	39	43	18	0	0	6	1	0	1	0	0	0	0	0	0	1	0	0	0	0	0	0	0	0	0	0	0	0	0	0	0	0	0	0	0	0	0	0	0	0	0	0	0
Otu00933	Proteobacteria	Oligoflexia	Bdellovibrionales	Bdellovibrionaceae	Bdellovibrio	0	0	0	0	0	0	0	0	0	0	0	0	0	0	0	0	2	3	3	2	2	22	7	13	42	39	18	20	0	0	0	0	0	0	0	0	0	0	0	0	0	0	0	0
Otu00934	Bacteroidetes	Flavobacteriia	Flavobacteriales	Flavobacteriaceae	Flavobacterium	0	0	0	0	0	0	0	0	0	0	0	0	0	0	0	0	0	0	0	0	0	0	0	0	0	0	0	0	0	0	0	0	0	0	0	0	0	0	0	0	35	30	34	37
Otu00935	Proteobacteria	Alphaproteobacteria	Hyphomicrobiales	Hyphomicrobiaceae	Hyphomicrobium	17	14	41	12	0	0	1	1	0	0	3	0	0	0	2	1	1	0	1	1	6	0	3	1	0	0	0	4	5	1	13	9	0	0	0	3	0	0	0	0	0	0	0	0
Otu00936	Chloroflexi	Anaerolineae	Anaerolineales	Anaerolineaceae	Thermomarinilinea	0	0	0	0	0	0	0	0	0	0	0	0	0	0	0	0	0	0	0	0	0	0	0	0	0	0	0	0	0	0	0	0	0	0	0	0	0	0	0	0	0	0	0	0
Otu00937	Chloroflexi	Caldilineae	Caldilineales	Caldilineaceae	Caldilinea	31	25	36	35	0	0	0	0	0	0	0	0	0	0	0	0	0	0	0	0	0	0	0	0	0	0	0	0	0	0	0	0	0	0	0	0	0	0	0	0	0	0	0	0
Otu00938	Ignavibacteriae	Ignavibacteria	Ignavibacteriales	Ignavibacteriaceae	Ignavibacterium	0	0	0	0	0	0	0	0	0	0	0	0	1	0	0	0	0	0	0	0	0	0	32	35	6	7	21	24	0	0	0	1	2	2	0	2	0	0	0	0	0	0	0	0
Otu00939	Proteobacteria	Alphaproteobacteria	Hyphomicrobiales	Bradyrhizobiaceae	Afipia	27	32	36	24	1	0	1	1	1	0	0	0	0	0	0	0	0	0	0	0	0	0	0	0	0	0	0	0	0	0	1	0	0	0	0	0	0	0	0	0	0	0	0	0
Otu00940	Proteobacteria	Alphaproteobacteria	Hyphomicrobiales	Phyllobacteriaceae	Mesorhizobium	1	3	4	4	1	0	1	0	0	0	0	0	0	0	0	0	0	0	0	1	0	0	18	22	1	1	2	2	0	0	18	27	0	0	9	14	0	0	0	0	0	0	0	0
Otu00941	Firmicutes	Clostridia	Eubacteriales	Lachnospiraceae	Faecalicatena	36	30	25	19	4	4	1	1	0	0	0	0	0	0	0	0	1	0	0	0	0	0	0	0	0	0	0	0	0	0	0	0	0	0	0	0	0	0	0	0	0	0	0	0
Otu00942	Actinobacteria	Actinomycetia	Streptosporangiales	Thermomonosporaceae	Actinomadura	0	0	0	0	0	0	0	0	0	0	0	0	0	0	0	0	0	0	0	0	0	0	0	0	0	0	0	0	0	0	0	0	0	0	0	0	0	0	0	0	0	0	0	0
Otu00943	Proteobacteria	Betaproteobacteria	Burkholderiales	Comamonadaceae	Ramlibacter	36	25	52	20	0	0	1	1	0	0	0	0	0	0	0	0	0	0	0	0	0	0	0	0	0	0	0	1	0	0	0	0	0	0	0	0	0	0	0	0	0	0	0	0
Otu00944	Proteobacteria	Epsilonproteobacteria			Thioreductor	23	29	28	24	4	15	5	4	0	1	0	0	0	0	0	0	1	0	0	0	0	0	0	0	0	0	0	0	0	0	0	0	0	0	0	0	0	0	0	0	0	0	0	0
Otu00945	Proteobacteria	Deltaproteobacteria	Myxococcales	Sandaracinaceae	Sandaracinus	7	3	6	3	0	0	0	0	0	0	0	0	0	0	0	0	0	0	0	0	0	0	53	42	19	13	0	2	0	0	1	1	9	7	0	0	0	0	0	0	0	0	0	0
Otu00946	Planctomycetes	Planctomycetia	Isosphaerales	Isosphaeraceae	Paludisphaera	0	0	0	0	0	0	0	0	0	0	0	0	0	0	12	11	21	20	7	7	0	0	4	5	2	2	2	2	38	24	6	2	0	0	0	1	0	0	0	0	0	0	0	0
Otu00947	Bacteroidetes	Flavobacteriia	Flavobacteriales	Flavobacteriaceae	Flavobacterium	43	16	27	35	4	1	0	0	0	0	0	0	0	0	0	0	0	0	0	0	0	0	0	0	0	0	0	0	0	0	0	0	0	0	0	0	0	0	0	0	0	0	0	0
Otu00948	Planctomycetes	Planctomycetia	Pirellulales	Thermoguttaceae	Thermostilla	0	0	0	0	0	0	0	0	0	0	0	0	0	0	0	0	0	0	0	0	0	0	0	0	0	0	0	0	0	0	0	0	0	0	0	0	0	0	0	0	0	0	0	0
Otu00949	Actinobacteria	Acidimicrobiia	Acidimicrobiales	Ilumatobacteraceae	Ilumatobacter	9	22	35	47	1	1	1	1	0	0	0	1	0	0	0	0	0	0	0	0	0	0	0	0	0	0	0	0	1	0	0	0	0	0	0	0	0	0	0	0	0	0	0	0
Otu00950	Firmicutes	Clostridia	Eubacteriales	Oscillospiraceae	Fastidiosipila	33	19	31	20	0	3	1	0	0	1	0	0	0	0	0	0	0	0	0	0	0	0	0	0	0	0	0	0	0	0	0	0	0	0	0	0	0	0	0	0	0	0	0	0
Otu00951	Bacteroidetes	Sphingobacteriia	Sphingobacteriales	Sphingobacteriaceae	Sphingobacterium	0	0	0	0	0	0	0	0	13	19	0	1	0	1	3	1	0	0	2	6	62	37	5	9	0	0	0	3	0	0	0	0	0	0	0	0	0	0	0	0	0	0	0	0
Otu00952	Bacteroidetes	Sphingobacteriia	Sphingobacteriales	Sphingobacteriaceae	Mucilaginibacter	49	32	43	28	1	0	0	0	0	0	2	0	0	0	0	0	0	0	0	0	0	0	0	0	0	0	0	0	0	0	0	0	0	0	0	0	0	0	0	0	0	0	0	0
Otu00953	Verrucomicrobia	Spartobacteria	Chthoniobacterales	Chthoniobacteraceae	Chthoniobacter	41	35	22	23	0	1	1	0	0	0	0	0	0	0	0	0	0	0	0	0	0	0	0	0	0	0	0	0	0	0	0	0	0	0	0	0	0	0	0	0	0	0	0	0
Otu00954	Proteobacteria	Gammaproteobacteria	Oceanospirillales	Oceanospirillaceae	Oceanospirillum	0	0	0	0	0	0	0	0	0	0	0	0	0	0	0	0	0	0	0	0	0	0	0	0	0	0	0	0	0	0	0	0	0	0	0	0	0	0	0	0	0	0	0	0
Otu00955	Firmicutes	Bacilli	Lactobacillales	Enterococcaceae	Enterococcus	2	0	1	0	1	0	0	0	0	0	0	0	0	0	0	0	0	0	0	0	0	0	0	0	0	0	0	0	0	0	0	0	0	0	0	0	0	0	0	0	0	0	0	0
Otu00956	Proteobacteria	Gammaproteobacteria	Chromatiales	Chromatiaceae	Thiocapsa	0	0	0	0	0	0	0	0	0	0	0	0	0	0	0	0	0	0	0	0	0	0	0	0	0	0	0	0	0	0	0	0	0	0	0	0	0	0	0	0	0	0	0	0
Otu00957	Bacteroidetes	Bacteroidia	Bacteroidales	Bacteroidaceae	Bacteroides	0	0	0	0	0	0	0	0	0	0	0	0	0	0	0	0	0	0	0	0	0	0	0	0	0	0	0	0	0	0	0	0	0	0	0	0	0	0	0	0	0	0	0	0
Otu00958	Actinobacteria	Actinomycetia	Corynebacteriales	Mycobacteriaceae	Mycolicibacterium	0	1	1	2	1	3	0	4	0	0	0	1	0	0	0	1	0	0	1	0	0	0	0	0	0	0	0	0	0	2	0	0	0	0	0	0	0	0	0	0	0	0	0	0
Otu00959	Planctomycetes	Phycisphaerae	Phycisphaerales	Phycisphaeraceae	Phycisphaera	0	0	0	0	0	0	0	0	0	0	0	0	0	0	0	0	0	0	0	0	0	0	0	0	0	0	0	0	0	0	0	0	0	0	0	0	0	0	0	0	0	0	0	0
Otu00960	Actinobacteria	Actinomycetia	Streptomycetales	Streptomycetaceae	Yinghuangia	21	17	20	17	10	15	1	3	1	0	5	2	2	0	2	8	0	3	3	2	0	0	0	0	0	0	0	0	3	0	0	0	0	0	0	0	0	0	0	0	0	0	0	0
Otu00961	Proteobacteria	Alphaproteobacteria	Caulobacterales	Caulobacteraceae	Brevundimonas	0	0	0	0	0	0	0	0	0	0	0	0	0	0	0	0	0	0	0	0	0	0	1	2	0	0	1	1	0	0	58	60	0	0	1	35	0	0	0	0	0	0	0	0
Otu00962	Verrucomicrobia	Spartobacteria	Chthoniobacterales	Chthoniobacteraceae	Chthoniobacter	29	23	30	28	3	0	2	0	0	0	0	0	0	0	0	0	0	0	0	0	0	0	0	0	0	1	0	0	0	0	0	0	0	0	0	0	0	0	0	0	0	0	0	0
Otu00963	Proteobacteria	Alphaproteobacteria	Sphingomonadales	Sphingomonadaceae	Sphingomonas	39	28	32	32	0	0	1	0	0	0	0	0	0	0	0	0	0	0	0	0	0	0	0	0	0	0	0	0	0	0	0	0	0	0	0	0	0	0	0	0	0	0	0	0
Otu00964	Actinobacteria	Actinomycetia	Micrococcales	Microbacteriaceae	Pseudolysinimonas	0	0	0	0	1	1	1	2	0	1	2	1	0	0	2	0	3	1	2	1	3	0	3	2	1	4	2	1	2	0	0	1	0	1	2	2	19	6	2	0	5	9	7	8
Otu00965	Bacteroidetes	Chitinophagia	Chitinophagales	Chitinophagaceae	Nemorincola	36	15	36	27	0	1	0	2	0	0	0	0	0	0	0	0	0	0	0	0	0	0	0	0	0	0	0	0	0	0	0	0	0	0	0	0	0	0	0	0	0	0	0	0
Otu00966	Bacteroidetes	Chitinophagia	Chitinophagales	Chitinophagaceae	Ferruginibacter	56	47	21	23	0	0	0	0	0	0	0	0	0	0	0	0	0	0	0	0	0	0	0	0	0	0	0	0	0	0	0	0	0	0	0	0	0	0	0	0	0	0	0	0
Otu00967	Planctomycetes	Planctomycetia	Planctomycetales	Planctomycetaceae	Rubinisphaera	25	18	32	18	3	0	0	1	0	0	0	0	0	0	0	1	1	0	0	0	0	0	0	0	0	0	0	0	0	2	0	0	0	0	0	0	0	0	0	0	0	0	0	0
Otu00968	Bacteroidetes	Flavobacteriia	Flavobacteriales	Flavobacteriaceae	Flavobacterium	48	36	30	20	0	0	0	0	3	0	0	0	0	0	0	0	0	0	0	0	0	0	0	0	0	0	0	0	0	0	0	0	0	0	0	0	0	0	0	0	0	0	0	0
Otu00969	Bacteroidetes	Flavobacteriia	Flavobacteriales	Flavobacteriaceae	Flavobacterium	22	31	27	17	0	2	1	0	6	1	0	0	0	0	0	0	0	0	0	0	0	0	0	0	0	0	0	0	0	0	0	0	0	0	0	0	0	0	0	0	0	0	0	0
Otu00970	Proteobacteria	Alphaproteobacteria	Hyphomicrobiales	Xanthobacteraceae	Labrys	3	2	3	1	8	10	23	23	6	7	6	1	1	0	0	0	1	0	0	0	0	0	0	0	0	0	0	0	1	0	0	0	0	0	6	0	4	9	3	3	3	2	6	3
Otu00971	Chlamydiae	Chlamydiia	Parachlamydiales	Parachlamydiaceae	Parachlamydia	0	0	0	0	0	0	0	0	0	0	0	0	0	0	0	0	0	0	0	0	0	0	0	0	0	0	0	0	0	0	0	0	0	0	0	0	0	0	0	0	0	0	0	0
Otu00972	Chloroflexi	Anaerolineae	Anaerolineales	Anaerolineaceae	Thermomarinilinea	0	2	2	3	0	0	0	0	0	0	0	0	0	0	0	0	0	0	0	0	7	6	20	23	9	4	17	29	0	0	15	8	0	0	1	6	0	0	0	0	0	0	0	0
Otu00973	Proteobacteria	Alphaproteobacteria	Rhodospirillales	Rhodospirillaceae	Lacibacterium	0	0	0	0	0	0	0	0	0	0	0	0	0	0	0	0	0	0	0	0	0	0	0	0	0	0	0	0	0	0	0	0	0	0	0	0	0	0	0	0	0	0	0	0
Otu00974	Chloroflexi	Anaerolineae	Anaerolineales	Anaerolineaceae	Thermomarinilinea	27	27	35	32	1	0	1	0	0	0	0	0	0	0	0	0	0	0	0	0	0	0	0	0	0	0	0	0	0	0	0	0	0	0	0	0	0	0	0	0	0	0	0	0
Otu00975	Proteobacteria	Betaproteobacteria	Burkholderiales	Burkholderiaceae	Caballeronia	38	47	24	20	1	1	1	1	0	0	0	0	0	0	0	0	0	0	0	0	0	0	0	0	0	0	0	0	0	0	0	0	0	0	0	0	0	0	0	0	0	0	0	0
Otu00976	Proteobacteria	Betaproteobacteria	Burkholderiales	Burkholderiaceae	Hydromonas	24	17	14	14	5	2	1	1	0	0	0	0	0	0	0	0	0	0	0	0	0	0	0	0	0	0	0	0	0	0	0	0	0	0	0	0	0	0	0	0	0	0	0	0
Otu00977	Bacteroidetes	Bacteroidia	Bacteroidales	Lentimicrobiaceae	Lentimicrobium	59	57	15	19	0	0	0	0	0	0	0	0	0	0	0	0	0	0	0	0	0	0	0	0	0	0	0	0	0	0	0	0	0	0	0	0	0	0	0	0	0	0	0	0
Otu00978	Bacteroidetes	Chitinophagia	Chitinophagales	Chitinophagaceae	Sediminibacterium	60	41	6	10	0	0	0	0	0	0	0	3	0	0	0	0	0	0	0	0	0	0	0	0	0	0	0	0	0	0	0	0	0	0	0	0	0	0	0	0	0	0	0	0
Otu00979	Proteobacteria	Alphaproteobacteria	Holosporales	Caedimonadaceae	Caedimonas	0	0	0	0	0	0	0	0	0	0	0	0	0	0	0	0	2	0	0	0	0	0	0	0	0	0	0	0	0	0	2	3	10	8	12	9	0	0	0	0	0	0	0	0
Otu00980	Proteobacteria	Gammaproteobacteria	Xanthomonadales	Xanthomonadaceae	Lysobacter	0	2	0	0	1	0	0	0	0	0	0	0	2	0	15	14	7	5	0	2	16	3	18	24	3	1	13	9	10	7	0	0	0	0	0	0	0	0	0	0	0	0	0	0
Otu00981	Proteobacteria	Alphaproteobacteria	Caulobacterales	Caulobacteraceae	Brevundimonas	0	0	0	0	0	0	1	0	1	2	1	0	1	0	2	2	0	0	0	3	0	0	40	46	5	13	22	13	0	0	0	0	0	0	0	0	0	0	0	0	0	0	0	0
Otu00982	Bacteroidetes	Chitinophagia	Chitinophagales	Chitinophagaceae	Taibaiella	0	0	0	0	0	0	0	0	0	0	7	4	58	72	8	3	0	0	0	0	0	0	0	0	0	0	0	0	0	0	0	0	0	0	0	0	0	0	0	0	0	0	0	0
Otu00983	Proteobacteria	Gammaproteobacteria	Xanthomonadales	Rhodanobacteraceae	Oleiagrimonas	0	0	0	0	0	0	0	0	0	0	0	0	0	0	0	0	0	0	0	0	0	0	0	0	0	0	0	0	0	0	0	0	0	0	0	0	0	0	0	0	1	0	0	0
Otu00984	Bacteroidetes	Flavobacteriia	Flavobacteriales	Salibacteraceae	Salibacter	62	36	28	16	1	0	0	0	0	0	0	0	0	0	0	0	0	0	0	0	0	0	0	0	0	0	0	0	0	0	0	0	0	0	0	0	0	0	0	0	0	0	0	0
Otu00985	Bacteroidetes	Flavobacteriia	Flavobacteriales	Weeksellaceae	Soonwooa	32	23	16	18	1	3	1	0	0	0	0	0	0	0	0	0	0	0	0	0	0	0	0	0	0	0	0	0	0	0	0	0	0	0	0	0	0	0	0	0	0	0	0	0
Otu00986	Planctomycetes	Planctomycetia	Pirellulales	Pirellulaceae	Pirellula	29	18	28	19	2	6	0	4	0	0	0	0	0	0	0	0	0	0	0	0	0	0	0	0	0	0	0	0	0	0	0	0	0	0	0	0	0	0	0	0	0	0	0	0
Otu00988	Actinobacteria	Actinomycetia	Micrococcales	Cellulomonadaceae	Cellulomonas	1	1	1	2	5	2	2	0	1	0	0	1	0	0	0	0	0	0	0	0	0	0	0	0	0	0	0	0	0	0	0	0	0	0	0	1	0	0	4	7	1	0	19	13
Otu00989	Gemmatimonadetes	Gemmatimonadetes	Gemmatimonadales	Gemmatimonadaceae	Gemmatimonas	49	32	22	11	0	0	0	0	0	0	0	0	0	0	0	0	0	0	0	0	0	0	0	0	0	0	0	0	0	0	0	0	0	0	0	0	0	0	0	0	0	0	0	0
Otu00990	Actinobacteria	Thermoleophilia	Solirubrobacterales	Parviterribacteraceae	Parviterribacter	5	9	8	5	2	1	0	1	0	0	0	0	1	0	3	2	2	0	0	2	0	0	0	0	0	0	1	0	0	0	0	0	0	0	0	0	0	0	0	0	0	0	0	0
Otu00991	Proteobacteria	Alphaproteobacteria	Rhodospirillales	Rhodospirillaceae	Pararhodospirillum	35	33	31	31	0	0	0	0	0	0	0	0	0	0	0	0	0	0	0	0	0	0	0	0	0	0	0	0	0	0	0	0	0	0	0	0	0	0	0	0	0	0	0	0
Otu00992	Proteobacteria	Alphaproteobacteria	Rhodospirillales	Stellaceae	Stella	0	0	0	0	0	0	0	0	0	0	0	0	0	0	0	0	0	0	0	0	0	0	0	0	0	0	0	0	0	0	0	0	0	0	0	0	0	0	0	0	0	0	0	0
Otu00993	Proteobacteria	Betaproteobacteria	Burkholderiales	Comamonadaceae	Comamonas	32	16	11	15	14	6	6	4	0	0	0	0	0	0	0	0	0	0	0	0	0	0	0	0	0	0	0	0	0	0	0	0	0	0	0	0	0	0	0	0	0	0	0	0
Otu00994	Proteobacteria	Betaproteobacteria	Burkholderiales	Comamonadaceae	Hydrogenophaga	14	3	8	6	0	0	0	0	2	0	4	2	24	20	2	1	16	18	2	10	0	0	0	0	0	0	0	0	1	0	0	0	0	0	0	0	0	0	0	0	0	0	0	0
Otu00995	Proteobacteria	Alphaproteobacteria	Rhodospirillales	Rhodospirillaceae	Ferruginivarius	19	20	42	24	6	7	3	1	2	1	0	0	0	0	0	0	0	0	0	0	0	0	0	0	0	0	0	0	0	0	0	0	0	0	0	0	0	0	0	0	0	0	0	0
Otu00996	Planctomycetes	Planctomycetia	Gemmatales	Gemmataceae	Gemmata	33	36	22	15	1	0	2	1	0	0	0	0	0	0	0	0	0	0	0	0	0	0	0	0	0	0	0	0	0	0	0	0	0	0	0	0	0	0	0	0	0	0	0	0
Otu00997	Bacteroidetes	Flavobacteriia	Flavobacteriales	Vicingaceae	Vicingus	0	0	0	0	0	0	0	0	0	0	0	0	0	0	0	0	0	0	0	0	0	0	0	0	0	0	0	0	0	0	0	0	0	0	0	0	0	0	0	0	0	0	0	0
Otu00998	Bacteroidetes	Bacteroidia	Bacteroidales	Bacteroidaceae	Bacteroides	0	0	0	0	0	0	0	0	0	0	0	0	0	0	0	0	0	0	0	0	0	0	0	0	0	0	0	0	0	0	0	0	0	0	0	0	0	0	0	0	0	0	0	0
Otu00999	Chloroflexi	Anaerolineae	Anaerolineales	Anaerolineaceae	Bellilinea	32	25	26	18	2	3	2	1	0	0	0	1	0	0	0	0	0	0	0	0	0	0	0	0	0	0	0	0	0	0	0	0	0	0	0	0	0	0	0	0	0	0	0	0
Otu01000	Verrucomicrobia	Spartobacteria	Chthoniobacterales	Chthoniobacteraceae	Chthoniobacter	46	33	28	21	0	0	0	0	0	0	0	0	0	0	0	0	0	0	0	0	0	0	0	0	0	0	0	0	0	0	0	0	0	0	0	0	0	0	0	0	0	0	0	0
Otu01001	Proteobacteria	Betaproteobacteria	Nitrosomonadales	Sterolibacteriaceae	Methyloversatilis	35	26	31	25	0	0	0	0	0	0	0	0	0	0	0	0	0	0	0	0	0	0	0	0	0	0	0	0	0	0	0	0	0	0	0	0	0	0	0	0	0	0	0	0
Otu01002	Planctomycetes	Planctomycetia	Planctomycetales	Planctomycetaceae	Gimesia	23	16	23	26	0	1	2	0	0	0	0	0	0	0	0	0	0	0	0	0	0	0	0	0	0	0	0	0	0	0	0	0	0	0	0	0	0	0	0	0	0	0	0	0
Otu01003	Chloroflexi	Chloroflexia	Chloroflexales	Roseiflexaceae	Roseiflexus	24	15	31	30	5	4	1	3	0	0	0	0	0	0	0	0	0	0	0	0	0	0	0	0	0	0	0	0	0	1	0	0	0	0	0	0	0	0	0	0	0	0	0	0
Otu01004	Planctomycetes	Planctomycetia	Isosphaerales	Isosphaeraceae	Aquisphaera	0	0	1	0	0	0	0	1	14	6	9	4	1	1	4	2	1	1	5	0	0	0	0	0	1	0	0	0	1	1	0	0	0	0	0	0	0	0	10	10	12	4	17	14
Otu01005	Proteobacteria	Gammaproteobacteria	Xanthomonadales	Rhodanobacteraceae	Dokdonella	8	4	22	24	24	25	17	12	0	2	0	0	1	0	0	0	0	0	0	0	0	0	0	0	0	0	0	0	0	0	0	0	0	0	0	0	0	0	0	0	0	0	0	0
Otu01006	Bacteroidetes	Flavobacteriia	Flavobacteriales	Flavobacteriaceae	Amniculibacterium	5	4	2	3	11	15	45	46	3	0	0	0	0	0	0	0	0	0	0	0	0	0	0	0	0	0	0	0	0	0	0	0	0	0	0	0	0	0	0	0	0	0	0	0
Otu01007	Proteobacteria	Gammaproteobacteria	Pseudomonadales	Moraxellaceae	Acinetobacter	0	0	0	1	7	0	1	1	0	0	0	0	7	10	0	0	19	17	1	0	19	15	4	1	9	6	16	9	0	0	0	0	0	0	0	0	0	0	0	0	0	0	0	0
Otu01008	Proteobacteria	Oligoflexia	Bdellovibrionales	Bdellovibrionaceae	Bdellovibrio	0	0	0	0	0	0	0	0	0	0	13	8	9	10	24	24	1	2	5	6	0	0	0	0	0	0	0	0	25	11	0	0	1	0	1	2	0	0	0	0	0	0	0	0
Otu01009	Bacteroidetes	Chitinophagia	Chitinophagales	Chitinophagaceae	Panacibacter	24	23	30	13	1	2	7	3	0	1	0	0	0	0	0	0	0	0	0	0	0	0	0	0	0	0	0	0	2	0	0	0	0	0	0	0	0	0	0	0	0	0	0	0
Otu01010	Planctomycetes	Planctomycetia	Planctomycetales	Planctomycetaceae	Gimesia	0	0	0	0	0	0	0	0	0	0	0	0	0	0	0	0	0	0	0	0	0	0	0	0	0	0	0	0	0	0	0	0	0	0	0	0	0	0	0	0	0	0	0	0
Otu01011	Proteobacteria	Epsilonproteobacteria	Nautiliales	Nautiliaceae	Nautilia	0	0	0	0	0	0	0	0	0	0	0	0	0	0	0	0	0	0	0	0	0	0	0	0	0	0	0	0	0	0	0	0	0	0	0	0	0	0	0	0	0	0	0	0
Otu01012	Proteobacteria	Gammaproteobacteria	Xanthomonadales	Rhodanobacteraceae	Tahibacter	0	0	1	0	0	0	0	0	0	0	0	0	0	0	0	0	0	0	0	0	0	0	4	13	0	1	0	0	0	0	42	50	0	0	1	30	0	0	0	0	0	0	0	0
Otu01013	Proteobacteria	Alphaproteobacteria	Hyphomicrobiales	Brucellaceae	Brucella/Ochrobactrumgroup	0	0	0	0	0	0	0	0	0	0	0	0	2	0	24	13	17	11	23	32	0	0	0	1	5	3	2	3	2	2	0	0	0	0	0	0	0	0	0	0	0	0	0	0
Otu01014	Proteobacteria	Betaproteobacteria	Burkholderiales	Oxalobacteraceae	Massilia	0	0	1	0	16	17	15	13	0	0	2	0	0	0	0	0	8	0	0	0	23	5	0	0	0	0	0	0	0	0	0	0	0	0	0	0	18	21	0	0	0	0	0	0
Otu01015	Chloroflexi	Chloroflexia	Chloroflexales	Roseiflexaceae	Roseiflexus	43	32	17	13	0	0	0	1	0	1	0	0	0	0	0	0	0	0	0	0	0	0	0	0	0	0	0	0	0	0	0	0	0	0	0	0	0	0	0	0	0	0	0	0
Otu01016	Proteobacteria	Gammaproteobacteria	Enterobacterales	Enterobacteriaceae	Raoultella	0	0	1	0	22	51	29	24	0	0	4	2	0	0	2	0	0	0	0	0	0	0	0	0	0	0	0	0	0	0	0	0	0	0	0	0	0	0	0	0	1	0	0	0
Otu01017	Proteobacteria	Epsilonproteobacteria	Campylobacterales	Campylobacteraceae	Arcobactergroup	0	0	0	0	0	0	0	0	0	0	0	0	0	0	0	0	0	0	0	0	0	0	0	0	0	0	0	0	0	0	0	0	0	0	0	0	0	0	0	0	0	0	0	0
Otu01018	Planctomycetes	Phycisphaerae	Phycisphaerales	Phycisphaeraceae	Algisphaera	21	20	20	30	1	2	3	4	0	1	0	0	0	0	0	0	0	0	0	0	0	0	0	0	0	0	0	0	0	0	0	0	0	0	0	0	0	0	0	0	0	0	0	0
Otu01019	Bacteroidetes	Chitinophagia	Chitinophagales	Chitinophagaceae	Ferruginibacter	6	5	2	2	16	3	36	18	6	4	11	8	1	0	6	8	0	1	1	0	0	0	0	0	0	0	0	0	0	1	0	0	0	0	0	0	0	0	0	0	0	0	0	0
Otu01020	Actinobacteria	Thermoleophilia	Solirubrobacterales	Solirubrobacteraceae	Solirubrobacter	5	3	2	9	0	0	0	0	0	0	0	0	0	0	0	0	0	0	0	0	0	0	0	0	0	0	0	0	0	0	0	0	0	0	0	0	0	1	7	5	16	3	14	9
Otu01021	Bacteroidetes	Chitinophagia	Chitinophagales	Chitinophagaceae	Taibaiella	0	0	0	0	2	0	1	0	0	0	0	0	0	0	0	0	0	0	0	0	0	0	0	0	0	1	0	1	0	0	0	0	0	0	0	0	0	0	0	1	0	0	11	8
Otu01022	Actinobacteria	Actinomycetia	Bifidobacteriales	Bifidobacteriaceae	Bifidobacterium	20	22	27	25	0	0	0	0	0	0	0	0	0	0	0	0	0	0	0	0	0	0	0	0	0	0	0	0	0	0	0	0	0	0	0	0	0	0	0	0	0	0	0	0
Otu01023	Firmicutes	Clostridia	Eubacteriales	Peptococcaceae	Desulfitispora	0	0	0	0	0	0	0	0	0	0	26	25	1	1	22	20	2	1	8	3	0	0	0	0	0	0	0	1	8	11	0	1	0	0	0	0	0	0	0	0	0	0	0	0
Otu01024	Proteobacteria	Gammaproteobacteria	Chromatiales	Thioprofundaceae	Thioprofundum	0	0	0	0	0	0	0	0	0	0	0	0	0	0	0	0	0	0	0	0	0	0	0	0	0	0	0	0	0	0	0	0	0	0	0	0	0	0	0	0	0	0	0	0
Otu01025	Proteobacteria	Betaproteobacteria	Burkholderiales		Inhella	1	0	0	0	1	0	0	0	0	0	0	0	0	0	1	0	0	0	2	0	2	0	6	0	2	0	17	24	0	0	43	23	0	0	0	15	0	0	0	0	0	0	0	0
Otu01026	Proteobacteria	Alphaproteobacteria	Sphingomonadales	Sphingomonadaceae	Parasphingopyxis	0	0	0	0	0	0	0	0	0	0	0	0	0	0	21	24	37	46	1	6	0	0	0	0	0	0	0	0	1	0	0	0	0	0	0	0	0	0	0	0	0	0	0	0
Otu01027	Proteobacteria	Betaproteobacteria	Nitrosomonadales	Nitrosomonadaceae	Nitrosospira	31	20	15	18	4	2	0	0	0	2	0	0	0	0	0	0	0	0	0	0	0	0	0	0	0	0	0	0	0	1	0	0	0	0	0	0	0	0	0	0	0	0	0	0
Otu01028	Proteobacteria	Gammaproteobacteria	Legionellales	Legionellaceae	Legionella	0	0	0	0	0	0	0	0	4	14	59	54	3	1	0	0	0	0	0	0	1	0	0	0	0	0	0	0	0	0	0	0	0	0	0	0	0	0	0	0	0	0	0	0
Otu01030	Verrucomicrobia	Verrucomicrobiae	Verrucomicrobiales	Verrucomicrobiasubdivision3	Limisphaera	30	26	22	21	1	0	2	0	0	0	0	0	0	0	0	0	0	0	0	0	0	0	0	0	0	0	0	0	0	0	0	0	0	0	0	0	0	0	0	0	0	0	0	0
Otu01031	Planctomycetes	Phycisphaerae	Tepidisphaerales	Tepidisphaeraceae	Tepidisphaera	14	15	25	23	0	0	0	0	0	0	0	0	0	0	0	0	0	0	0	0	0	0	0	0	0	0	0	0	0	0	0	0	0	0	0	0	0	0	0	0	0	0	0	0
Otu01032	Verrucomicrobia	Opitutae	Opitutales	Opitutaceae	Opitutus	48	33	14	14	2	1	5	1	0	0	0	0	0	0	0	0	0	0	0	0	0	0	0	0	0	0	0	0	0	0	0	0	0	0	0	0	0	0	0	0	0	0	0	0
Otu01033	Proteobacteria	Alphaproteobacteria	Rhodospirillales	Acetobacteraceae	Roseococcus	0	0	0	0	0	0	0	0	33	49	7	8	3	1	6	4	2	1	0	7	0	0	0	0	0	0	0	0	10	3	0	0	0	0	0	0	0	0	0	0	0	0	0	0
Otu01034	Proteobacteria	Gammaproteobacteria	Pseudomonadales	Pseudomonadaceae	Pseudomonas	0	0	0	0	0	0	0	0	0	2	0	0	0	0	0	0	0	0	0	0	0	0	0	0	0	0	0	0	0	0	0	0	0	0	2	1	0	0	0	1	0	0	0	0
Otu01035	Actinobacteria	Acidimicrobiia	Acidimicrobiales	Acidimicrobiaceae	Aciditerrimonas	24	21	24	15	7	5	1	1	0	0	0	0	0	0	0	0	0	0	0	0	0	0	0	0	0	0	0	0	0	0	0	0	0	0	0	0	0	0	0	0	0	0	0	0
Otu01036	Proteobacteria	Deltaproteobacteria	Desulfobacterales	Desulfobacteraceae	Desulforegula	22	16	26	17	1	2	1	0	0	0	0	0	0	0	0	0	0	0	0	0	0	0	0	0	0	0	0	0	0	0	0	0	0	0	0	0	0	0	0	0	0	0	0	0
Otu01037	Firmicutes	Clostridia	Eubacteriales	Clostridiaceae	Clostridium	23	12	12	19	7	9	8	5	0	1	0	0	0	0	0	0	0	0	0	0	0	0	0	0	0	0	0	0	0	0	0	0	0	0	0	0	0	0	0	0	0	0	0	0
Otu01038	Chloroflexi	Anaerolineae	Anaerolineales	Anaerolineaceae	Longilinea	0	0	0	0	0	0	0	0	0	0	0	0	0	0	0	0	0	0	0	0	0	0	0	0	0	0	0	0	0	0	0	0	0	0	0	0	0	0	0	0	0	0	0	0
Otu01039	Acidobacteria	Acidobacteriia	Bryobacterales	Bryobacteraceae	Paludibaculum	1	0	0	0	0	0	0	0	0	0	0	0	0	0	0	3	0	0	0	0	2	0	0	2	4	1	4	5	0	0	11	21	0	3	30	31	0	0	0	0	0	0	0	0
Otu01040	Verrucomicrobia	Verrucomicrobiae	Verrucomicrobiales	Verrucomicrobiaceae	Roseimicrobium	29	17	25	15	0	2	3	1	0	0	0	0	0	0	0	0	0	0	0	0	0	0	0	0	0	0	0	0	0	0	0	0	0	0	0	0	0	0	0	0	0	0	0	0
Otu01041	Bacteroidetes	Chitinophagia	Chitinophagales	Chitinophagaceae	Terrimonas	0	0	0	0	1	1	3	1	11	10	27	15	4	4	15	11	0	0	0	3	7	0	0	0	0	0	2	0	0	1	0	0	0	0	12	4	0	0	0	0	0	0	0	0
Otu01042	Proteobacteria	Deltaproteobacteria	Desulfobacterales	Desulfobacteraceae	Desulfococcus	0	0	0	0	0	0	0	0	3	0	0	0	0	0	1	1	6	3	1	0	0	0	20	15	2	9	7	4	3	1	22	23	0	0	0	9	0	0	0	0	0	0	0	0
Otu01043	Planctomycetes	Planctomycetia	Pirellulales	Thermoguttaceae	Thermostilla	0	0	0	0	0	0	0	0	0	0	0	0	0	0	0	0	0	0	0	0	0	0	0	0	0	0	0	0	0	0	0	0	0	0	0	0	0	0	0	0	0	0	0	0
Otu01044	Proteobacteria	Betaproteobacteria	Burkholderiales		Piscinibacter	13	22	19	15	1	0	4	1	4	1	0	1	4	2	7	2	2	1	6	4	1	0	0	3	1	0	1	1	0	4	0	0	0	0	0	1	0	0	0	0	0	0	0	0
Otu01045	Proteobacteria	Alphaproteobacteria	Hyphomicrobiales	Bartonellaceae	Bartonella	0	0	0	0	0	0	0	0	0	0	0	0	1	0	33	34	1	2	2	9	0	12	0	1	2	3	3	9	8	4	2	0	0	0	0	4	0	0	0	0	0	0	0	0
Otu01046	Firmicutes	Bacilli	Bacillales	Bacillaceae	Bacillus	0	0	0	0	0	0	0	0	0	0	0	0	0	0	0	0	0	0	0	0	122	0	0	0	0	0	0	0	0	0	0	0	0	0	0	0	0	0	0	0	0	0	0	0
Otu01047	Proteobacteria	Betaproteobacteria	Nitrosomonadales	Methylophilaceae	Methylotenera	19	22	29	21	0	4	0	0	0	0	0	0	0	0	0	0	0	0	0	0	0	0	0	0	0	0	0	0	0	0	0	0	0	0	0	0	0	0	0	0	0	0	0	0
Otu01048	Bacteroidetes	Chitinophagia	Chitinophagales	Chitinophagaceae	Pseudoflavitalea	0	0	1	0	0	0	0	0	0	0	1	0	0	0	1	0	4	0	0	0	0	0	4	6	0	0	0	0	2	0	48	39	0	0	0	22	0	0	0	0	0	0	0	0
Otu01049	Chloroflexi	Dehalococcoidia			Dehalogenimonas	34	32	16	8	0	0	0	0	0	0	0	0	0	0	0	0	0	0	0	0	0	0	0	0	0	0	0	0	0	0	0	0	0	0	0	0	0	0	0	0	0	0	0	0
Otu01050	Planctomycetes	Planctomycetia	Pirellulales	Lacipirellulaceae	Bythopirellula	32	28	13	16	3	0	0	0	0	0	1	0	0	0	0	0	0	0	0	0	0	0	0	0	0	0	0	0	0	0	0	0	0	0	0	0	0	0	0	0	0	0	0	0
Otu01051	Proteobacteria	Alphaproteobacteria	Hyphomicrobiales	Boseaceae	Bosea	15	22	24	18	1	3	1	2	0	0	0	0	0	1	0	0	0	0	0	0	0	0	0	0	0	0	0	0	0	0	0	0	0	0	0	0	0	0	0	0	0	0	0	0
Otu01052	Proteobacteria	Gammaproteobacteria	Pseudomonadales	Moraxellaceae	Acinetobacter	0	0	0	0	0	0	0	0	0	0	0	0	0	0	0	0	0	0	0	0	0	0	0	0	0	0	0	0	0	0	0	0	0	0	0	0	0	0	0	1	0	0	0	0
Otu01053	Bacteroidetes	Flavobacteriia	Flavobacteriales	Weeksellaceae	Chryseobacteriumgroup	0	0	0	0	1	1	0	0	6	3	0	0	0	0	4	1	4	0	7	8	0	0	2	3	11	12	2	6	0	0	17	26	0	0	0	13	0	0	0	0	0	0	0	0
Otu01054	Proteobacteria	Deltaproteobacteria	Myxococcales	Kofleriaceae	Kofleria	35	21	33	25	0	0	1	0	0	0	0	0	0	0	0	0	0	0	0	0	0	0	0	0	0	0	0	0	0	0	0	0	0	0	0	0	0	0	0	0	0	0	0	0
Otu01055	Proteobacteria	Gammaproteobacteria	Pseudomonadales	Moraxellaceae	Acinetobacter	0	0	0	0	0	0	0	2	0	0	0	0	0	2	0	0	0	0	0	0	0	0	0	2	1	0	1	0	0	0	0	0	0	0	0	0	0	0	0	0	0	0	14	9
Otu01056	Planctomycetes	Planctomycetia	Gemmatales	Gemmataceae	Fimbriiglobus	31	6	25	28	1	0	0	1	0	0	0	0	0	0	0	0	0	0	0	0	0	0	0	0	0	0	0	0	0	0	0	0	0	0	0	0	0	0	0	0	0	0	0	0
Otu01057	Bacteroidetes	Saprospiria	Saprospirales	Lewinellaceae	Flavilitoribacter	0	0	0	0	0	0	0	0	0	0	0	0	0	0	0	0	0	0	0	0	0	0	0	0	0	0	0	0	0	0	0	0	0	0	0	0	0	0	0	0	0	0	0	0
Otu01058	Planctomycetes	Planctomycetia	Gemmatales	Gemmataceae	Fimbriiglobus	19	10	25	22	1	0	1	0	0	0	0	0	0	0	0	0	0	0	0	0	0	0	0	0	0	0	0	0	0	0	0	0	0	0	0	0	0	0	0	0	0	0	0	0
Otu01059	Bacteroidetes	Flavobacteriia	Flavobacteriales	Weeksellaceae	Soonwooa	3	2	5	3	12	14	6	4	3	1	1	0	0	0	3	3	9	13	7	2	10	0	0	0	0	0	0	0	10	5	0	0	0	0	0	0	0	0	0	0	0	0	0	0
Otu01060	Planctomycetes	Phycisphaerae	Tepidisphaerales	Tepidisphaeraceae	Tepidisphaera	24	20	22	17	2	3	2	1	0	0	0	1	0	0	0	0	0	0	0	0	0	0	0	0	0	0	0	0	0	0	0	0	0	0	0	0	0	0	0	0	0	0	0	0
Otu01061	Chloroflexi	Chloroflexia	Chloroflexales	Roseiflexaceae	Roseiflexus	20	14	25	30	2	0	3	1	0	0	0	0	0	0	0	0	0	0	0	0	0	0	0	0	0	0	0	0	0	0	0	0	0	0	0	0	0	0	0	0	0	0	0	0
Otu01062	Bacteroidetes	Flavobacteriia	Flavobacteriales	Flavobacteriaceae	Flavobacterium	11	13	42	27	2	8	5	5	0	0	0	0	0	0	0	0	0	0	0	0	0	0	0	0	0	0	0	0	0	0	0	0	0	0	0	0	0	0	0	0	0	0	0	0
Otu01063	Proteobacteria	Gammaproteobacteria	Xanthomonadales	Rhodanobacteraceae	Rudaea	9	10	14	11	16	20	9	8	0	0	0	0	0	0	0	1	0	0	0	3	0	0	0	0	0	0	0	0	0	0	0	0	0	0	0	0	0	0	0	2	1	0	6	1
Otu01064	Proteobacteria	Alphaproteobacteria	Rhodospirillales	Rhodospirillaceae	Dongia	0	0	0	0	0	0	0	0	0	0	29	15	27	19	8	15	0	3	0	2	3	0	0	0	0	0	0	0	0	0	0	0	0	0	0	0	0	0	0	0	0	0	0	0
Otu01065	Chloroflexi	Sphaerobacteridae	Sphaerobacterales	Sphaerobacteraceae	Chloroflexi	4	3	2	4	0	2	0	1	1	2	0	1	0	0	4	6	0	2	0	11	0	0	0	0	0	0	0	0	3	2	3	1	0	1	22	19	1	0	1	0	1	0	0	0
Otu01066	Bacteroidetes	Chitinophagia	Chitinophagales	Chitinophagaceae	Taibaiella	0	0	0	0	0	0	0	0	0	0	6	4	50	50	7	4	0	0	0	0	1	0	0	0	0	0	0	0	0	1	0	0	0	0	0	0	0	0	0	0	0	0	0	0
Otu01067	Proteobacteria	Alphaproteobacteria	Rhodospirillales	Rhodospirillaceae	Defluviicoccus	25	15	29	15	2	5	1	1	0	1	2	0	0	0	0	1	0	0	0	0	0	0	0	0	0	0	0	0	1	0	0	0	0	0	0	0	0	0	0	0	0	0	0	0
Otu01068	Proteobacteria	Oligoflexia	Bdellovibrionales	Bdellovibrionaceae	Bdellovibrio	0	0	0	0	0	0	0	0	0	0	0	0	0	0	0	0	0	0	0	4	0	2	4	1	61	44	3	4	0	0	0	0	0	0	0	0	0	0	0	0	0	0	0	0
Otu01069	Chloroflexi	Caldilineae	Caldilineales	Caldilineaceae	Caldilinea	29	25	20	21	0	1	0	0	0	0	0	0	0	0	0	0	0	0	0	0	0	0	0	0	0	0	0	0	0	0	0	0	0	0	0	0	0	0	0	0	0	0	0	0
Otu01070	Planctomycetes	Planctomycetia	Gemmatales	Gemmataceae	Limnoglobus	27	19	24	20	1	0	1	1	0	0	0	0	0	0	0	0	0	0	0	0	0	0	0	0	0	0	0	0	0	0	0	0	0	0	0	0	0	0	0	0	0	0	0	0
Otu01071	Proteobacteria	Alphaproteobacteria	Hyphomicrobiales	Kaistiaceae	Kaistia	0	1	0	2	6	4	15	5	19	14	14	15	0	4	4	5	1	0	0	1	0	0	0	0	0	0	0	1	4	2	0	0	0	0	0	0	0	0	0	0	0	0	0	0
Otu01072	Bacteroidetes	Bacteroidia	Bacteroidales	Lentimicrobiaceae	Lentimicrobium	46	29	10	6	1	0	3	1	0	0	0	0	0	0	0	0	0	0	0	0	0	0	0	0	0	0	0	0	0	0	0	0	0	0	0	0	0	0	0	0	0	0	0	0
Otu01073	Proteobacteria	Alphaproteobacteria	Hyphomicrobiales	Devosiaceae	Devosia	0	0	0	0	0	0	0	0	5	3	0	0	0	0	0	0	0	1	0	3	0	0	0	3	5	2	11	13	2	2	0	1	0	0	1	0	0	0	0	0	0	0	0	0
Otu01074	Chloroflexi	Anaerolineae	Anaerolineales	Anaerolineaceae	Bellilinea	15	9	4	9	0	1	2	0	0	3	0	0	0	0	1	2	0	1	0	0	0	0	6	4	2	2	6	4	7	2	10	7	0	0	0	2	0	0	0	0	0	0	0	0
Otu01075	Proteobacteria	Gammaproteobacteria	Chromatiales	Chromatiaceae	Thiocapsa	0	0	0	0	0	1	6	1	1	0	26	20	1	1	0	0	0	0	0	0	0	0	0	0	28	25	2	7	0	0	1	0	0	1	0	0	0	0	0	0	0	0	0	0
Otu01076	Proteobacteria	Gammaproteobacteria	Xanthomonadales	Rhodanobacteraceae	Pseudofulvimonas	26	16	17	22	2	2	0	0	0	0	0	0	0	0	0	0	0	0	0	0	0	0	0	0	0	0	0	0	0	0	0	0	0	0	0	0	0	0	0	0	0	0	0	0
Otu01077	Proteobacteria	Oligoflexia	Bdellovibrionales	Bdellovibrionaceae	Bdellovibrio	0	0	0	0	0	0	0	0	1	1	6	6	1	3	1	0	1	1	1	2	0	0	3	2	27	17	9	14	0	3	0	0	0	0	0	0	0	0	0	0	0	0	0	0
Otu01078	Bacteroidetes	Chitinophagia	Chitinophagales	Chitinophagaceae	Panacibacter	0	0	0	1	0	0	1	1	0	0	0	0	0	0	0	0	0	0	0	0	0	0	0	0	0	0	0	1	0	0	6	12	4	5	41	44	0	0	1	0	0	0	0	0
Otu01079	Proteobacteria	Gammaproteobacteria	Alteromonadales	Shewanellaceae	Shewanella	0	0	0	0	0	0	2	0	0	5	11	10	5	5	9	7	3	7	0	0	0	0	1	1	0	0	8	7	0	0	3	1	11	3	0	1	0	0	0	0	0	0	0	1
Otu01080	Planctomycetes	Phycisphaerae	Phycisphaerales	Phycisphaeraceae	Phycisphaera	23	19	18	19	0	0	0	0	0	0	0	0	0	0	0	0	0	0	0	0	0	0	0	0	0	0	0	0	0	0	0	0	0	0	0	0	0	0	0	0	0	0	0	0
Otu01081	Proteobacteria	Deltaproteobacteria	Desulfobacterales	Desulfobacteraceae	Desulfofrigus	0	0	0	0	0	0	0	0	0	0	0	0	0	0	0	0	0	0	0	0	0	0	0	0	0	0	0	0	0	0	0	0	26	49	23	20	0	0	0	0	0	0	0	0
Otu01082	Planctomycetes	Planctomycetia	Pirellulales	Pirellulaceae	Pirellula	0	0	0	0	0	0	0	0	0	0	0	0	0	0	2	2	6	1	0	2	10	13	0	0	0	0	0	1	16	19	4	1	0	0	3	5	0	0	0	0	0	0	0	1
Otu01083	Proteobacteria	Gammaproteobacteria	Cellvibrionales	Halieaceae	Haliea	0	0	0	0	0	0	0	0	0	0	0	0	0	0	0	0	0	0	0	0	0	0	0	0	0	0	0	0	0	0	0	0	0	0	0	0	0	0	0	0	0	0	0	0
Otu01084	Proteobacteria	Betaproteobacteria	Neisseriales	Neisseriaceae	Rivicola	13	13	53	35	0	0	0	0	1	0	0	0	0	0	0	0	0	0	0	0	0	0	0	0	0	0	0	0	0	0	0	0	0	0	0	0	0	0	0	0	0	0	0	0
Otu01085	Bacteroidetes	Flavobacteriia	Flavobacteriales	Flavobacteriaceae	Flavobacterium	35	25	20	21	0	0	0	0	0	0	0	0	0	0	0	0	0	0	0	0	0	0	0	0	0	0	0	0	0	0	0	0	0	0	0	0	0	0	0	0	0	0	0	0
Otu01086	Actinobacteria	Actinomycetia	Micrococcales	Micrococcaceae	Arthrobacter	3	6	3	2	25	27	20	15	0	2	0	0	0	0	0	0	0	0	0	0	0	0	0	0	0	0	0	0	0	0	0	0	0	0	0	0	0	0	0	0	0	0	0	0
Otu01087	Actinobacteria	Actinomycetia	Nakamurellales	Nakamurellaceae	Nakamurella	18	23	23	14	0	1	0	0	0	0	0	0	0	0	0	0	0	0	0	0	0	0	0	0	0	0	0	0	0	0	0	0	0	0	0	0	0	0	0	0	0	0	0	0
Otu01088	Proteobacteria	Gammaproteobacteria	Legionellales	Legionellaceae	Legionella	0	0	0	0	4	3	60	45	1	3	0	0	0	0	0	0	0	0	0	0	0	0	0	0	0	0	0	0	0	0	0	0	0	0	0	0	0	0	0	0	0	0	0	0
Otu01089	Firmicutes	Bacilli	Bacillales	Thermoactinomycetaceae	Geothermomicrobium	33	16	28	17	0	0	0	0	0	0	0	0	0	0	0	0	0	0	0	0	0	0	0	0	0	0	0	0	0	0	0	0	0	0	0	0	0	0	0	0	0	0	0	0
Otu01090	Bacteroidetes	Flavobacteriia	Flavobacteriales	Flavobacteriaceae	Flavobacterium	0	0	2	2	21	25	13	8	0	0	0	1	0	0	0	0	0	0	0	0	0	0	0	0	0	0	0	0	22	21	0	0	0	0	0	0	0	0	0	0	0	0	0	0
Otu01091	Verrucomicrobia	Spartobacteria	Chthoniobacterales	Chthoniobacteraceae	Chthoniobacter	24	29	15	10	1	0	1	0	0	0	0	0	0	0	0	0	0	0	0	0	0	0	0	0	0	0	0	0	0	0	0	0	0	0	0	0	0	0	0	0	0	0	0	0
Otu01092	Actinobacteria	Actinomycetia	Propionibacteriales	Nocardioidaceae	Nocardioides	33	24	16	15	0	3	3	1	0	0	0	0	0	0	0	0	0	0	0	0	0	0	0	0	0	0	0	0	0	0	0	0	0	0	0	0	0	0	0	0	0	0	0	0
Otu01093	Actinobacteria	Acidimicrobiia	Acidimicrobiales	Iamiaceae	Aquihabitans	17	17	21	21	3	4	2	0	0	0	0	0	0	0	0	0	0	0	0	0	0	0	0	0	0	0	0	0	0	0	0	0	0	0	0	0	0	0	0	0	0	0	0	0
Otu01094	Proteobacteria	Gammaproteobacteria	Xanthomonadales	Rhodanobacteraceae	Luteibacter	2	0	1	0	18	21	8	12	0	2	1	0	0	0	1	0	0	0	0	0	0	0	0	4	0	0	2	7	1	0	0	1	2	12	6	3	1	3	0	0	1	0	1	1
Otu01095	Proteobacteria	Gammaproteobacteria	Xanthomonadales	Xanthomonadaceae	Xanthomonas	1	0	0	1	2	0	1	1	0	0	0	0	0	0	0	0	0	0	0	1	1	2	3	2	1	0	1	1	0	1	0	0	0	0	0	0	0	0	0	0	8	2	17	18
Otu01096	Proteobacteria	Betaproteobacteria	Burkholderiales	Comamonadaceae	Diaphorobacter	8	10	11	3	15	18	20	11	0	0	1	0	0	0	0	0	0	0	0	0	0	0	0	0	0	0	0	0	1	0	0	0	0	0	0	0	0	0	0	0	0	0	0	0
Otu01097	Firmicutes	Clostridia	Eubacteriales	Clostridiaceae	Anaeromicrobium	17	14	18	21	2	1	1	4	0	0	0	0	0	0	0	0	0	0	0	0	0	0	0	0	0	0	0	0	0	0	0	0	0	0	0	0	0	0	0	0	0	0	0	0
Otu01098	Firmicutes	Clostridia	Eubacteriales	Clostridiaceae	Clostridium	17	7	25	16	2	9	3	1	0	1	0	0	0	0	0	0	0	0	0	0	0	0	0	0	0	0	0	0	0	0	0	0	0	0	0	0	0	0	0	0	0	0	0	0
Otu01099	Bacteroidetes	Flavobacteriia	Flavobacteriales	Weeksellaceae	Moheibacter	0	0	0	0	0	0	0	0	0	0	1	1	2	0	1	0	0	0	0	0	0	0	4	7	28	28	0	1	1	0	14	13	0	0	0	12	0	0	0	0	0	0	0	0
Otu01100	Bacteroidetes	Flavobacteriia	Flavobacteriales	Flavobacteriaceae	Pustulibacterium	0	0	0	0	0	0	0	0	0	0	0	0	0	0	0	0	0	0	0	0	0	0	0	0	0	0	0	0	0	0	0	0	0	0	0	0	0	0	0	0	0	0	0	0
Otu01101	Actinobacteria	Actinomycetia	Micrococcales	Micrococcaceae	Glutamicibacter	0	0	0	0	0	0	0	0	3	4	0	0	32	21	0	0	0	0	0	0	0	0	16	19	2	0	6	9	0	0	0	0	0	0	0	0	0	0	0	0	0	0	0	0
Otu01102	Proteobacteria	Gammaproteobacteria	Chromatiales	Thioprofundaceae	Thioprofundum	8	11	1	4	0	2	1	0	0	0	0	0	0	0	0	0	0	0	0	0	0	0	0	0	0	0	0	0	0	0	0	0	0	0	0	0	0	0	0	0	0	0	0	0
Otu01103	Bacteroidetes	Bacteroidia	Marinilabiliales	Marinifilaceae	Marinifilum	0	0	0	0	0	0	0	0	0	0	0	0	0	0	0	0	0	0	0	0	0	0	0	0	0	0	0	0	0	0	0	0	0	0	0	0	0	0	0	0	0	0	0	0
Otu01104	Proteobacteria	Gammaproteobacteria	Xanthomonadales	Xanthomonadaceae	Thermomonas	34	35	7	15	0	0	0	0	0	0	0	0	0	0	0	0	0	0	0	0	0	0	0	0	0	0	0	0	0	0	0	0	0	0	0	0	0	0	0	0	0	0	0	0
Otu01105	Actinobacteria	Actinomycetia	Pseudonocardiales	Pseudonocardiaceae	Actinoalloteichus	32	22	13	12	5	1	0	1	0	0	3	0	0	0	0	0	0	0	0	0	0	0	0	0	0	0	0	0	1	1	0	0	0	0	0	0	0	0	0	0	0	0	0	0
Otu01106	Proteobacteria	Deltaproteobacteria	Myxococcales	Phaselicystidaceae	Phaselicystis	33	26	21	17	0	0	0	0	0	0	0	0	0	0	0	0	0	0	0	0	0	0	0	0	0	0	0	0	0	0	0	0	0	0	0	0	0	0	0	0	0	0	0	0
Otu01107	Bacteroidetes	Cytophagia	Cytophagales	Marivirgaceae	Marivirga	0	0	0	0	0	0	0	0	0	0	0	0	0	0	0	0	0	0	0	0	0	0	0	0	0	0	0	0	0	0	0	0	0	0	0	0	0	0	0	0	0	0	0	0
Otu01108	Proteobacteria	Alphaproteobacteria	Hyphomicrobiales	Beijerinckiaceae	Methylocapsa	1	2	6	1	1	6	1	6	2	2	1	0	0	0	4	1	0	0	0	0	6	0	0	2	0	1	2	1	1	2	2	1	0	0	9	3	2	3	4	1	2	0	1	1
Otu01109	Bacteroidetes	Bacteroidia	Marinilabiliales	Prolixibacteraceae	Sunxiuqinia	0	0	0	0	0	0	0	0	0	0	0	0	2	0	3	6	1	0	0	0	0	0	11	16	1	7	5	7	0	0	26	15	1	0	0	10	0	0	0	0	0	0	0	0
Otu01110	Proteobacteria	Gammaproteobacteria	Chromatiales	Chromatialesincertaesedis	Thiohalobacter	0	0	0	0	0	0	0	0	0	0	0	0	0	0	0	0	0	0	0	0	0	0	0	0	0	0	0	0	0	0	0	0	0	0	0	0	0	0	0	0	0	0	0	0
Otu01111	Proteobacteria	Betaproteobacteria	Burkholderiales	Burkholderiaceae	Robbsia	25	22	20	17	0	2	1	1	1	0	0	0	0	0	0	0	0	0	0	1	0	0	0	0	0	0	0	0	0	0	0	0	0	0	0	0	0	0	0	0	0	0	0	0
Otu01112	Actinobacteria	Actinomycetia	Micrococcales	Dermabacteraceae	Brachybacterium	2	0	0	0	0	0	0	0	0	0	0	1	0	0	0	1	0	0	0	0	0	0	0	2	2	2	8	2	2	1	0	0	0	0	2	1	0	0	0	0	0	0	0	0
Otu01113	Proteobacteria	Alphaproteobacteria	Rhodospirillales	Acetobacteraceae	Roseomonas	0	0	0	0	0	0	0	0	7	3	12	9	0	2	21	17	1	1	9	2	0	0	0	0	0	0	0	0	16	10	0	0	0	0	0	0	0	0	0	0	0	0	0	0
Otu01114	Chloroflexi	Anaerolineae	Anaerolineales	Anaerolineaceae	Anaerolinea	0	0	0	0	0	0	0	0	0	0	0	0	0	0	0	0	0	1	0	0	0	0	6	8	3	4	5	3	0	0	36	19	1	0	4	17	0	0	0	0	0	0	0	0
Otu01115	Chloroflexi	Anaerolineae	Anaerolineales	Anaerolineaceae	Levilinea	0	0	0	1	0	0	0	0	0	0	0	0	0	0	0	0	0	0	0	0	0	0	0	0	0	0	0	0	0	0	0	3	0	0	0	0	0	0	0	0	0	0	0	0
Otu01116	Actinobacteria	Actinomycetia	Streptomycetales	Streptomycetaceae	Streptomyces	0	0	0	0	0	0	0	0	0	0	3	0	1	1	2	4	9	13	5	9	0	2	0	0	0	0	3	5	33	18	0	0	0	0	0	0	0	0	0	0	0	0	0	0
Otu01117	Firmicutes	Clostridia	Eubacteriales		Natranaerovirga	15	13	27	15	5	2	2	2	2	0	0	0	0	0	0	0	0	0	0	0	0	0	0	0	0	0	0	0	0	0	0	0	0	0	0	0	0	0	0	0	0	0	0	0
Otu01118	Verrucomicrobia	Verrucomicrobiae	Verrucomicrobiales	Verrucomicrobiasubdivision3	Limisphaera	37	19	14	20	1	0	0	1	0	0	0	0	0	0	0	0	0	0	0	0	0	0	0	0	0	0	0	0	0	0	0	0	0	0	0	0	0	0	0	0	0	0	0	0
Otu01119	Bacteroidetes	Flavobacteriia	Flavobacteriales	Flavobacteriaceae	Flavobacterium	27	12	29	26	0	0	0	0	0	0	0	0	0	0	0	0	0	0	0	0	0	0	0	0	0	0	0	0	0	0	0	0	0	0	0	0	0	0	0	0	0	0	0	0
Otu01120	Proteobacteria	Deltaproteobacteria	Desulfuromonadales	Geobacteraceae	Geoalkalibacter	0	0	0	0	0	0	0	0	0	0	0	0	0	0	0	0	0	0	0	0	0	0	0	0	0	0	0	0	0	0	0	0	0	0	0	0	0	0	0	0	0	0	0	0
Otu01121	Proteobacteria	Alphaproteobacteria	Hyphomicrobiales	Hyphomicrobiaceae	Filomicrobium	14	7	16	16	2	2	1	1	0	0	0	0	0	0	0	0	0	0	0	0	0	0	0	0	0	0	0	0	0	1	0	0	0	0	0	0	0	0	0	0	0	0	0	0
Otu01122	Proteobacteria	Oligoflexia	Bdellovibrionales	Bdellovibrionaceae	Bdellovibrio	0	0	0	0	0	0	0	0	0	0	3	0	0	1	0	1	28	39	9	14	0	0	0	0	0	0	0	0	7	5	0	0	0	0	0	0	0	0	0	0	0	0	0	0
Otu01124	Candidatus_Melainabacteria		Vampirovibrionales		Vampirovibrio	32	15	9	9	2	0	2	2	0	0	0	0	0	0	0	0	0	0	0	0	0	0	0	0	0	0	0	0	0	0	0	0	0	0	0	0	0	0	0	0	0	0	0	0
Otu01125	Chloroflexi	Chloroflexia	Chloroflexales	Oscillochloridaceae	Oscillochloris	24	12	33	26	1	1	1	0	0	0	0	0	0	0	0	0	0	0	0	0	0	0	0	0	0	0	0	0	0	0	0	0	0	0	0	0	0	0	0	0	0	0	0	0
Otu01126	Proteobacteria	Betaproteobacteria	Rhodocyclales	Zoogloeaceae	Zoogloea	37	31	17	11	0	0	0	0	1	0	0	0	0	0	0	0	0	0	0	0	0	0	0	0	0	0	0	0	0	0	0	0	0	0	0	0	0	0	0	0	0	0	0	0
Otu01127	Firmicutes	Bacilli	Bacillales	Bacillaceae	Neobacillus	0	0	0	0	0	0	0	2	0	0	0	0	0	0	0	0	0	0	0	0	54	0	0	1	0	0	0	0	0	0	0	0	0	0	0	0	0	0	0	0	0	0	0	0
Otu01128	Planctomycetes	Planctomycetia	Pirellulales	Pirellulaceae	Pirellula	29	20	10	20	1	3	0	0	0	0	0	0	0	0	0	0	0	0	0	0	0	0	0	0	0	0	0	0	0	0	0	0	0	0	0	0	0	0	0	0	0	0	0	0
Otu01129	Acidobacteria	Blastocatellia	Blastocatellales	Blastocatellaceae	Stenotrophobacter	16	19	37	24	0	1	0	0	0	0	0	0	0	0	0	0	0	0	0	0	0	0	0	0	0	0	0	0	0	0	0	0	0	0	0	0	0	0	0	0	0	0	0	0
Otu01130	Proteobacteria	Deltaproteobacteria	Myxococcales	Polyangiaceae	Racemicystis	29	23	22	28	0	0	0	0	0	0	0	0	0	0	0	0	0	0	0	0	0	0	0	0	0	0	0	0	0	0	0	0	0	0	0	0	0	0	0	0	0	0	0	0
Otu01131	Bacteroidetes	Saprospiria	Saprospirales	Lewinellaceae	Lewinella	19	21	22	19	0	0	0	0	0	0	0	0	0	0	0	0	0	0	0	0	0	0	0	0	0	0	0	0	0	0	0	0	0	0	0	0	0	0	0	0	0	0	0	0
Otu01132	Bacteroidetes	Chitinophagia	Chitinophagales	Chitinophagaceae	Flavihumibacter	0	0	0	1	1	0	0	1	2	1	4	2	0	1	2	1	0	0	2	3	0	0	3	3	0	0	7	17	3	2	22	17	0	0	0	6	0	0	0	0	0	0	0	0
Otu01133	Bacteroidetes	Flavobacteriia	Flavobacteriales	Flavobacteriaceae	Nonlabens	35	31	24	14	0	0	0	0	0	0	0	0	0	0	0	0	0	0	0	0	0	0	0	0	0	0	0	0	0	0	0	0	0	0	0	0	0	0	0	0	0	0	0	0
Otu01134	Proteobacteria	Gammaproteobacteria			Acidibacter	27	14	25	23	0	2	0	0	0	0	0	0	0	0	0	0	0	0	0	0	0	0	0	0	0	0	0	0	0	0	0	0	0	0	0	0	0	0	0	0	0	0	0	0
Otu01135	Proteobacteria	Alphaproteobacteria	Sphingomonadales	Sphingosinicellaceae	Polymorphobacter	7	6	17	8	17	11	11	13	1	0	0	0	0	0	0	0	0	0	0	0	0	0	0	0	0	0	0	0	0	0	0	0	0	0	0	0	0	0	0	0	0	0	0	0
Otu01136	Verrucomicrobia	Verrucomicrobiae	Verrucomicrobiales	Verrucomicrobiaceae	Luteolibacter	0	0	0	0	0	0	0	0	1	0	54	29	1	0	6	2	0	0	4	0	8	0	0	0	0	0	0	0	0	0	0	0	0	0	0	0	0	0	0	0	0	0	0	0
Otu01137	Actinobacteria	Actinomycetia	Propionibacteriales	Nocardioidaceae	Nocardioides	0	0	0	0	0	0	0	0	0	0	0	0	0	0	0	0	0	0	0	0	0	0	7	14	8	4	3	8	0	0	24	27	1	0	0	9	0	0	0	0	0	0	0	0
Otu01138	Bacteroidetes	Flavobacteriia	Flavobacteriales	Weeksellaceae	Cloacibacterium	0	1	0	1	8	2	26	18	0	0	0	0	0	0	0	0	0	0	0	0	0	0	16	11	3	2	10	5	0	0	2	0	0	0	0	0	0	0	0	0	0	0	0	0
Otu01139	Proteobacteria	Gammaproteobacteria	Xanthomonadales	Xanthomonadaceae	Thermomonas	7	8	8	10	11	14	8	7	2	2	2	0	0	0	0	0	1	3	0	0	0	0	0	0	0	0	0	0	2	2	2	0	0	0	0	2	0	0	0	0	0	0	0	0
Otu01140	Proteobacteria	Gammaproteobacteria	Oceanospirillales	Oceanospirillaceae	Thalassolituus	0	0	0	0	0	0	0	0	0	0	0	0	0	0	0	0	0	0	0	0	0	0	0	0	0	0	0	0	0	0	0	0	0	0	0	0	0	0	0	0	0	0	0	0
Otu01141	Proteobacteria	Gammaproteobacteria	Legionellales	Legionellaceae	Legionella	0	0	0	0	0	0	0	0	0	0	0	0	0	0	0	0	0	0	0	0	0	0	3	5	1	2	2	6	0	0	24	40	0	0	0	22	0	0	0	0	0	0	0	0
Otu01142	Proteobacteria	Betaproteobacteria	Burkholderiales	Comamonadaceae	Ottowia	11	5	10	10	7	5	1	2	0	0	2	2	0	0	5	2	2	1	1	2	0	0	0	0	1	1	0	0	1	1	0	0	0	0	0	0	0	0	0	0	0	0	0	0
Otu01143	Proteobacteria	Alphaproteobacteria	Hyphomicrobiales	Rhodobiaceae	Rhodobium	0	1	0	0	0	0	0	0	0	0	0	0	0	0	0	0	0	0	0	0	0	0	0	0	0	0	0	0	0	0	0	0	0	0	0	0	0	0	0	0	0	0	0	0
Otu01144	Bacteroidetes	Chitinophagia	Chitinophagales	Chitinophagaceae	Ferruginibacter	46	41	7	7	0	0	0	0	0	0	2	0	0	0	0	0	0	0	0	0	0	0	0	0	0	0	0	0	0	0	0	0	0	0	0	0	0	0	0	0	0	0	0	0
Otu01145	Proteobacteria	Alphaproteobacteria	Hyphomicrobiales	Rhizobiaceae	Rhizobium	0	0	0	0	0	0	0	0	0	0	0	0	0	0	0	0	0	0	0	0	0	0	0	0	0	0	0	0	0	0	0	0	0	0	0	0	0	0	0	0	0	0	0	0
Otu01146	Chloroflexi	Chloroflexia	Chloroflexales	Roseiflexaceae	Roseiflexus	12	22	30	27	0	0	0	1	0	0	0	0	0	0	0	0	0	0	0	0	0	0	0	0	0	0	0	0	0	0	0	0	0	0	0	0	0	0	0	0	0	0	0	0
Otu01147	Proteobacteria	Deltaproteobacteria	Myxococcales		Minicystis	36	38	10	14	0	0	0	0	0	2	0	0	0	0	0	0	0	0	0	0	0	0	0	0	0	0	0	0	0	0	0	0	0	0	0	0	0	0	0	0	0	0	0	0
Otu01148	Firmicutes	Clostridia	Clostridiales	Hungateiclostridiaceae	Ruminiclostridium	13	27	17	8	3	0	1	0	0	0	0	0	0	0	0	0	0	0	0	0	0	0	0	0	0	0	0	0	0	0	0	1	0	0	0	0	0	0	0	0	0	0	0	0
Otu01149	Verrucomicrobia	Verrucomicrobiae	Verrucomicrobiales	Verrucomicrobiasubdivision3	Limisphaera	0	0	0	0	0	0	0	0	0	0	2	0	4	1	4	3	1	2	1	3	17	13	3	1	5	2	3	2	0	0	2	0	0	0	0	1	0	0	0	0	0	0	0	0
Otu01150	Actinobacteria	Thermoleophilia	Solirubrobacterales	Solirubrobacteraceae	Solirubrobacter	16	17	16	24	6	4	2	1	0	0	0	0	0	0	0	0	0	0	0	0	0	0	0	0	0	0	0	0	0	0	0	0	0	0	0	0	0	0	0	0	0	0	0	0
Otu01151	Bacteroidetes	Sphingobacteriia	Sphingobacteriales	Sphingobacteriaceae	Pedobacter	0	1	0	1	0	2	4	0	10	0	3	0	1	1	4	12	0	0	4	8	0	0	7	3	11	19	3	2	3	2	0	2	0	0	0	0	0	0	0	0	0	0	0	0
Otu01152	Actinobacteria	Actinomycetia	Micrococcales	Micrococcaceae	Paeniglutamicibacter	24	16	24	20	0	0	0	0	0	0	0	0	0	0	0	0	0	0	0	0	0	0	0	0	0	0	0	0	0	0	0	0	0	0	0	0	0	0	0	0	0	0	0	0
Otu01153	Actinobacteria	Actinomycetia	Actinomycetales	Actinomycetaceae	Actinotignum	21	11	15	13	1	2	1	1	0	0	0	0	0	0	0	0	0	0	0	0	0	0	0	0	0	0	0	0	0	0	0	0	0	0	0	0	0	0	0	0	0	0	0	0
Otu01154	Bacteroidetes	Chitinophagia	Chitinophagales	Chitinophagaceae	Ferruginibacter	18	13	23	23	1	2	2	1	0	0	0	1	0	0	0	0	0	0	0	0	0	0	0	0	0	0	0	0	0	0	0	0	0	0	0	0	0	0	0	0	0	0	0	0
Otu01155	Proteobacteria	Oligoflexia	Bdellovibrionales	Bdellovibrionaceae	Bdellovibrio	1	3	2	0	0	0	0	0	1	1	1	0	1	0	1	2	15	11	2	0	9	0	6	3	11	3	1	3	1	0	6	7	0	0	0	3	0	0	0	0	0	0	0	0
Otu01156	Planctomycetes	Phycisphaerae	Phycisphaerales	Phycisphaeraceae	Algisphaera	0	0	0	0	0	0	0	0	0	0	0	0	0	0	0	0	0	0	0	0	0	0	0	0	0	0	0	0	0	0	0	0	0	0	0	0	0	0	0	0	0	0	0	0
Otu01157	Proteobacteria	Alphaproteobacteria	Hyphomicrobiales	Hyphomicrobiaceae	Hyphomicrobium	16	16	23	9	1	2	1	2	0	0	0	0	0	0	1	0	0	0	0	0	0	0	0	0	0	0	0	0	0	1	1	0	0	0	0	0	0	0	0	0	0	0	0	0
Otu01158	Firmicutes	Clostridia	Eubacteriales		Natranaerovirga	1	0	0	1	0	0	0	0	0	0	0	0	0	0	0	0	0	0	0	0	0	0	0	0	0	0	0	0	0	0	0	0	0	0	0	0	0	0	0	0	0	0	1	0
Otu01159	Armatimonadetes	Fimbriimonadia	Fimbriimonadales	Fimbriimonadaceae	Fimbriimonas	15	12	24	16	0	3	1	0	0	0	0	0	0	0	0	0	0	0	0	0	0	0	0	0	0	0	0	0	0	0	0	0	0	0	0	0	0	0	0	0	0	0	0	0
Otu01160	Bacteroidetes	Saprospiria	Saprospirales	Haliscomenobacteraceae	Haliscomenobacter	16	23	25	18	0	0	0	0	0	0	0	0	0	0	0	0	0	0	0	0	0	0	0	0	0	0	0	0	0	0	0	0	0	0	0	0	0	0	0	0	0	0	0	0
Otu01161	Verrucomicrobia	Terrimicrobia	Terrimicrobiales	Terrimicrobiaceae	Terrimicrobium	0	0	0	0	0	0	0	0	0	0	0	0	0	0	0	1	2	1	2	0	20	71	0	0	0	0	0	0	1	1	0	0	0	0	0	0	0	0	0	0	0	0	0	0
Otu01162	Proteobacteria	Betaproteobacteria	Neisseriales	Chromobacteriaceae	Paludibacterium	13	26	20	17	0	0	0	0	0	0	0	0	0	0	0	0	0	0	0	0	0	0	0	0	0	0	0	0	0	0	0	0	0	0	0	0	0	0	0	0	0	0	0	0
Otu01163	Proteobacteria	Betaproteobacteria	Rhodocyclales	Rhodocyclaceae	Propionivibrio	10	8	5	6	2	0	1	1	1	0	1	1	0	3	22	21	0	0	5	3	0	0	0	0	1	1	0	0	1	0	0	0	0	0	0	0	0	0	0	0	0	0	0	0
Otu01164	Actinobacteria	Actinomycetia	Propionibacteriales	Nocardioidaceae	Nocardioides	12	11	22	15	0	1	0	2	0	0	0	0	0	0	0	0	0	0	0	0	0	0	0	0	0	0	0	0	0	0	0	0	0	0	0	0	0	0	0	0	0	0	0	0
Otu01165	Bacteroidetes	Flavobacteriia	Flavobacteriales	Flavobacteriaceae	Flavobacterium	27	20	17	16	0	2	0	0	0	0	0	0	0	0	0	0	0	0	0	0	0	0	0	0	0	0	0	0	0	0	0	0	0	0	0	0	0	0	0	0	0	0	0	0
Otu01166	Chloroflexi	Thermoflexia	Thermoflexales	Thermoflexaceae	Thermoflexus	10	18	22	10	4	0	2	4	1	0	1	0	0	0	0	0	0	0	0	0	0	0	0	0	0	0	0	0	0	0	0	0	0	0	0	0	0	0	0	0	0	0	0	0
Otu01167	Verrucomicrobia	Spartobacteria	Chthoniobacterales	Chthoniobacteraceae	Chthoniobacter	23	20	30	12	0	1	0	0	0	0	0	0	0	0	0	0	0	0	0	0	0	0	0	0	0	0	0	0	0	0	0	0	0	0	0	0	0	0	0	0	0	0	0	0
Otu01168	Actinobacteria	Acidimicrobiia	Acidimicrobiales	Acidimicrobiaceae	Aciditerrimonas	7	1	3	8	0	0	0	0	0	0	0	0	0	0	3	2	0	0	0	0	0	0	7	7	1	2	0	6	0	0	19	15	0	0	0	6	0	0	0	0	0	0	0	0
Otu01169	Actinobacteria	Actinomycetia	Corynebacteriales		Fodinicola	0	0	0	0	0	0	0	0	0	0	0	0	0	0	0	0	0	0	0	0	0	0	0	0	0	0	0	0	0	0	0	0	0	0	0	0	0	0	0	0	0	0	0	0
Otu01170	Actinobacteria	Coriobacteriia	Coriobacteriales	Coriobacteriaceae	Collinsella	16	15	14	14	0	0	0	0	0	0	0	0	0	0	0	0	0	0	0	0	0	0	0	0	0	0	0	0	0	0	0	0	0	0	0	0	0	0	0	0	0	0	0	0
Otu01171	Proteobacteria	Gammaproteobacteria	Xanthomonadales	Xanthomonadaceae	Lysobacter	0	2	2	1	11	13	18	7	2	7	2	1	0	1	1	4	0	0	2	0	0	0	0	0	0	0	0	0	1	0	0	0	0	0	0	0	0	0	0	0	0	0	3	0
Otu01172	Proteobacteria	Betaproteobacteria	Burkholderiales		Piscinibacterium	22	16	16	19	0	0	0	0	0	0	0	0	0	0	0	0	0	0	0	0	0	0	0	0	0	0	0	0	0	0	0	0	0	0	0	0	0	0	0	0	0	0	0	0
Otu01173	Planctomycetes	Phycisphaerae	Phycisphaerales	Phycisphaeraceae	Phycisphaera	27	12	20	13	1	0	0	0	0	0	0	0	0	0	0	0	0	0	0	0	0	0	0	0	0	0	0	0	0	0	0	0	0	0	0	0	0	0	0	0	0	0	0	0
Otu01174	Firmicutes	Clostridia	Eubacteriales	Clostridiaceae	Proteiniclasticum	0	0	0	0	0	0	0	0	0	0	0	0	0	0	1	0	0	0	2	0	39	31	2	0	9	6	3	1	1	1	0	0	0	0	0	0	0	0	0	0	0	0	0	0
Otu01175	Bacteroidetes	Chitinophagia	Chitinophagales	Chitinophagaceae	Taibaiella	0	0	0	0	0	0	0	0	0	0	6	2	40	41	3	2	1	0	0	0	1	0	0	0	0	0	0	0	0	0	0	0	0	0	0	0	0	0	0	0	0	0	0	0
Otu01176	Bacteroidetes	Cytophagia	Cytophagales	Fulvivirgaceae	Chryseolinea	0	0	0	0	0	0	0	0	0	0	0	0	0	0	1	0	1	0	0	2	4	0	9	6	2	0	5	2	2	0	35	21	0	0	0	6	0	0	0	0	0	0	0	0
Otu01177	Bacteroidetes	Sphingobacteriia	Sphingobacteriales	Sphingobacteriaceae	Pedobacter	0	0	0	0	0	0	0	0	0	0	0	0	0	0	0	0	0	0	0	0	0	0	0	0	0	0	58	38	0	0	0	0	0	0	0	0	0	0	0	0	0	0	0	0
Otu01178	Firmicutes	Clostridia	Eubacteriales	Oscillospiraceae	Agathobaculum	0	0	0	0	0	0	0	0	3	5	0	0	0	0	0	0	1	1	73	0	11	0	0	0	0	0	0	0	0	2	0	0	0	0	0	0	0	0	0	0	0	0	0	0
Otu01179	Proteobacteria	Alphaproteobacteria	Rhodobacterales	Rhodobacteraceae	Amylibacter	6	11	17	14	6	4	7	2	0	0	0	0	0	0	0	0	0	0	0	0	0	0	0	0	0	0	0	0	0	0	0	0	0	0	0	0	0	0	0	0	0	0	0	0
Otu01180	Proteobacteria	Oligoflexia	Bdellovibrionales	Bdellovibrionaceae	Bdellovibrio	0	0	0	0	0	0	0	0	0	0	0	0	0	0	0	0	0	0	0	0	20	0	9	7	8	12	18	20	0	0	1	0	0	0	0	0	0	0	0	0	0	0	0	0
Otu01181	Planctomycetes	Planctomycetia	Gemmatales	Gemmataceae	Limnoglobus	0	0	0	0	0	0	0	0	0	0	0	0	0	0	0	0	0	0	0	0	0	0	0	0	0	0	0	0	0	0	0	0	0	0	0	0	0	0	0	0	0	0	0	0
Otu01182	Bacteroidetes	Chitinophagia	Chitinophagales	Chitinophagaceae	Rurimicrobium	0	0	0	0	0	0	0	0	1	1	3	1	47	38	3	1	0	0	0	0	0	0	0	0	0	0	0	0	0	0	0	0	0	0	0	0	0	0	0	0	0	0	0	0
Otu01183	Actinobacteria	Thermoleophilia	Solirubrobacterales	Solirubrobacteraceae	Solirubrobacter	9	16	13	15	5	5	1	1	0	0	0	0	0	0	0	1	0	0	0	0	0	0	0	0	0	0	0	0	0	0	0	0	0	0	0	0	0	0	0	0	0	0	0	0
Otu01184	Chloroflexi	Sphaerobacteridae	Sphaerobacterales	Sphaerobacteraceae	Chloroflexi	0	0	0	0	0	0	0	0	0	0	0	0	0	0	0	0	0	0	0	0	0	0	0	0	0	0	0	0	0	0	0	0	0	0	0	0	1	3	2	2	1	0	1	3
Otu01185	Actinobacteria	Acidimicrobiia	Acidimicrobiales	Ilumatobacteraceae	Ilumatobacter	10	13	12	15	1	1	1	2	1	0	1	0	0	0	0	0	0	0	0	0	0	0	0	0	0	0	1	0	1	0	0	0	0	0	0	1	0	0	0	0	0	0	0	0
Otu01186	Proteobacteria	Alphaproteobacteria	Hyphomicrobiales	Phyllobacteriaceae	Phyllobacterium	0	0	0	0	0	0	0	0	0	0	0	0	0	0	0	0	1	0	0	0	0	0	0	0	0	0	0	0	0	0	0	0	0	0	0	0	0	0	0	0	0	0	0	0
Otu01187	Proteobacteria	Gammaproteobacteria	Legionellales	Legionellaceae	Legionella	0	0	0	2	12	15	25	35	0	0	0	3	1	1	0	0	0	0	0	0	0	0	0	0	0	0	0	0	0	0	0	0	0	0	0	0	0	0	0	0	0	0	0	0
Otu01188	Proteobacteria	Gammaproteobacteria	Legionellales	Legionellaceae	Legionella	0	0	0	0	0	0	0	0	0	0	0	0	0	0	0	0	0	0	0	0	0	0	0	0	0	0	0	0	0	0	0	0	0	0	61	33	0	0	0	0	0	0	0	0
Otu01189	Chloroflexi	Anaerolineae	Anaerolineales	Anaerolineaceae	Thermanaerothrix	0	0	0	0	0	0	0	0	0	0	0	0	0	0	0	0	0	0	0	0	0	0	0	0	0	0	0	0	0	0	0	0	0	0	0	0	0	0	0	0	0	0	0	0
Otu01190	Actinobacteria	Actinomycetia	Propionibacteriales	Nocardioidaceae	Nocardioides	15	20	20	18	1	0	0	0	0	4	1	1	0	0	0	0	0	0	0	0	0	0	0	0	0	0	0	0	0	0	0	0	0	0	0	0	0	0	0	0	0	0	0	0
Otu01191	Actinobacteria	Actinomycetia	Micrococcales	Dermacoccaceae	Rudaeicoccus	0	2	2	1	3	4	5	3	0	0	0	0	0	0	0	0	0	0	0	0	0	0	0	0	0	0	0	0	0	0	0	1	0	0	2	0	5	5	1	1	1	0	5	4
Otu01192	Cyanobacteria		Nostocales	Calotrichaceae	Calothrix	0	0	0	0	0	0	0	0	0	0	0	0	0	0	0	0	0	0	0	0	0	0	0	0	0	0	0	0	0	0	0	0	0	0	0	1	9	13	8	11	9	5	14	10
Otu01193	Bacteroidetes	Saprospiria	Saprospirales	Lewinellaceae	Flavilitoribacter	0	0	0	0	0	0	0	0	0	0	0	0	0	0	0	0	0	0	0	0	0	0	0	0	0	0	0	0	0	0	0	0	0	0	0	0	0	0	0	0	0	0	0	0
Otu01194	Calditrichaeota				Calorithrix	0	0	0	0	0	0	0	0	0	0	0	0	0	0	0	0	0	0	0	0	0	0	0	0	0	0	0	0	0	0	0	0	0	0	0	0	0	0	0	0	0	0	0	0
Otu01195	Firmicutes	Negativicutes	Selenomonadales	Selenomonadaceae	Propionispira	2	2	0	0	0	1	1	1	0	0	0	0	0	0	0	1	0	0	0	1	0	0	3	0	1	1	6	6	0	0	0	0	0	0	1	0	13	11	0	0	10	0	9	7
Otu01196	Chloroflexi	Sphaerobacteridae	Sphaerobacterales	Sphaerobacteraceae	Nitrolancea	0	0	0	0	0	0	0	0	0	0	0	0	0	0	0	0	0	0	0	0	0	0	0	0	0	0	0	0	0	0	0	0	0	0	0	0	0	0	0	0	0	0	0	0
Otu01197	Proteobacteria	Deltaproteobacteria	Desulfovibrionales	Desulfovibrionaceae	Desulfovibrio	0	0	0	0	1	0	0	0	0	0	10	15	0	0	3	3	0	0	38	0	0	0	0	1	0	0	0	0	1	0	0	0	0	0	0	1	2	0	1	2	0	0	0	0
Otu01198	Proteobacteria	Betaproteobacteria	Burkholderiales	Comamonadaceae	Limnohabitans	12	15	19	14	0	0	0	0	0	0	0	0	0	1	0	0	0	0	0	0	0	0	0	0	0	0	0	0	0	0	0	0	0	0	0	0	0	0	0	0	0	0	0	0
Otu01199	Bacteroidetes	Cytophagia	Cytophagales	Cytophagaceae	Larkinella	0	0	0	0	0	0	0	0	0	0	0	0	1	0	0	0	0	0	0	0	0	0	0	0	0	0	0	0	0	0	0	0	0	0	0	0	0	0	0	0	0	0	0	0
Otu01200	Armatimonadetes	Fimbriimonadia	Fimbriimonadales	Fimbriimonadaceae	Fimbriimonas	22	12	23	15	0	0	0	1	0	0	0	0	0	0	0	0	0	0	0	0	0	0	0	0	0	0	0	0	0	0	0	0	0	0	0	0	0	0	0	0	0	0	0	0
Otu01201	Proteobacteria	Gammaproteobacteria	Nevskiales	Steroidobacteraceae	Povalibacter	13	28	19	16	1	0	1	0	0	0	0	0	0	0	0	0	0	0	0	0	0	0	0	0	0	0	0	0	0	0	0	0	0	0	0	0	0	0	0	0	0	0	0	0
Otu01202	Actinobacteria	Actinomycetia	Corynebacteriales	Gordoniaceae	Gordonia	0	1	0	1	2	3	3	2	2	0	7	6	2	2	3	5	2	3	1	1	0	0	0	1	1	0	1	1	3	5	0	0	1	0	6	2	0	0	0	0	0	0	0	0
Otu01203	Chloroflexi	Anaerolineae	Anaerolineales	Anaerolineaceae	Thermomarinilinea	0	0	0	0	0	0	0	0	0	0	0	0	0	0	0	0	0	0	0	0	0	0	0	0	0	0	0	0	0	0	0	0	0	0	0	0	0	0	0	0	0	0	0	0
Otu01204	Bacteroidetes	Chitinophagia	Chitinophagales	Chitinophagaceae	Heliimonas	34	37	11	3	0	0	0	0	0	0	0	0	0	0	0	0	0	0	0	0	0	0	0	0	0	0	0	0	0	0	0	0	0	0	0	0	0	0	0	0	0	0	0	0
Otu01205	Proteobacteria	Alphaproteobacteria	Hyphomicrobiales	Methylobacteriaceae	Methylobacterium	2	0	0	2	0	1	7	0	0	0	0	1	0	0	0	0	0	0	0	0	0	0	0	0	0	0	0	0	0	0	0	0	0	0	4	2	0	0	1	0	0	0	0	0
Otu01206	Bacteroidetes	Flavobacteriia	Flavobacteriales	Flavobacteriaceae	Flavobacterium	0	0	0	0	0	0	0	0	0	0	0	0	0	0	0	0	0	0	0	0	0	0	0	0	0	0	0	0	0	0	0	0	0	0	0	0	0	0	0	0	0	0	0	0
Otu01207	Proteobacteria	Alphaproteobacteria	Hyphomicrobiales	Hyphomicrobiaceae	Caenibius	0	0	1	0	0	0	0	0	0	0	0	0	0	0	0	0	0	0	4	4	18	30	9	12	2	1	6	5	0	0	0	0	0	0	0	0	0	0	0	0	0	0	0	0
Otu01208	Proteobacteria	Alphaproteobacteria	Sphingomonadales	Sphingomonadaceae	Rhizorhabdus	5	10	16	15	1	1	0	1	0	2	1	0	1	0	0	0	0	0	0	0	0	0	2	0	0	1	0	0	1	0	0	0	0	0	3	2	0	0	0	0	0	0	0	0
Otu01209	Ignavibacteriae	Ignavibacteria	Ignavibacteriales	Ignavibacteriaceae	Ignavibacterium	14	15	17	16	0	0	1	0	0	0	0	0	0	0	0	0	0	0	0	0	0	0	0	0	0	0	0	0	0	0	0	0	0	0	0	0	0	0	0	0	0	0	0	0
Otu01210	Chloroflexi	Anaerolineae	Anaerolineales	Anaerolineaceae	Ornatilinea	0	0	0	0	0	0	0	0	0	0	0	0	0	0	0	0	0	0	0	0	0	0	0	0	0	0	0	0	0	0	0	0	0	0	0	0	0	0	0	0	0	0	0	0
Otu01211	Proteobacteria	Deltaproteobacteria	Desulfobacterales	Desulfobulbaceae	Desulfobulbus	0	0	0	0	0	0	0	0	0	0	0	0	0	0	0	0	0	0	0	0	10	0	6	0	7	0	0	0	0	0	22	19	0	0	0	15	0	0	0	0	0	0	0	0
Otu01212	Proteobacteria	Alphaproteobacteria	Rhodobacterales	Rhodobacteraceae	Rhodovulum	15	16	19	15	0	0	0	2	0	0	0	0	0	0	0	0	0	0	0	0	0	0	0	0	0	0	0	0	0	0	0	0	0	0	0	0	0	0	0	0	0	0	0	0
Otu01213	Chloroflexi	Caldilineae	Caldilineales	Caldilineaceae	Caldilinea	14	9	10	7	0	0	1	0	0	0	0	0	0	0	0	0	0	0	0	0	0	0	0	0	0	0	0	0	0	0	0	0	0	0	0	0	0	0	0	0	0	0	0	0
Otu01214	Proteobacteria	Alphaproteobacteria	Hyphomicrobiales	Xanthobacteraceae	Azorhizobium	0	0	0	0	0	0	0	0	1	0	0	0	0	0	0	0	0	0	0	0	0	0	0	1	0	0	0	0	0	0	0	0	0	0	1	3	13	8	19	30	0	1	1	1
Otu01215	Proteobacteria	Betaproteobacteria	Rhodocyclales	Azonexaceae	Azonexus	18	18	13	12	2	6	1	0	0	0	0	0	0	0	0	0	0	0	0	0	0	0	1	0	0	0	0	0	0	0	0	0	0	0	0	0	0	0	0	0	0	0	0	0
Otu01216	Actinobacteria	Actinomycetia	Kineosporiales	Kineosporiaceae	Angustibacter	0	0	0	0	0	0	0	0	0	0	0	0	0	0	0	0	0	0	0	0	0	0	0	0	0	0	0	0	0	0	0	0	0	0	0	0	0	0	0	0	0	0	0	0
Otu01217	Acidobacteria	Thermoanaerobaculia	Thermoanaerobaculales	Thermoanaerobaculaceae	Thermoanaerobaculum	23	24	15	7	0	0	0	0	0	0	0	0	0	0	0	0	0	0	0	0	0	0	0	0	0	0	0	0	0	0	0	0	0	0	0	0	0	0	0	0	0	0	0	0
Otu01218	Proteobacteria	Betaproteobacteria	Neisseriales	Chromobacteriaceae	Vogesella	1	3	1	1	45	33	3	0	0	0	0	0	0	0	0	0	0	0	0	0	0	0	0	0	0	1	0	0	0	0	0	0	0	0	0	0	0	0	0	0	0	0	0	0
Otu01219	Proteobacteria	Gammaproteobacteria	Xanthomonadales	Xanthomonadaceae	Luteimonas	0	1	2	2	1	1	2	0	1	1	1	1	0	0	0	1	2	2	1	3	0	0	0	0	0	0	3	0	3	1	0	0	0	1	38	22	0	0	0	0	0	0	0	0
Otu01220	Bacteroidetes	Flavobacteriia	Flavobacteriales	Flavobacteriaceae	Flavobacterium	13	9	2	2	16	9	7	11	0	0	0	0	0	1	0	0	0	0	1	2	0	0	0	0	0	0	0	0	4	3	0	0	0	0	0	0	0	0	0	0	0	0	0	0
Otu01221	Proteobacteria	Alphaproteobacteria	Hyphomicrobiales	Rhizobiaceae	Rhizobium	0	0	0	0	0	0	0	0	0	0	0	1	0	0	0	0	0	0	0	0	0	0	0	0	0	0	0	0	0	0	0	0	0	0	2	0	0	0	0	0	0	0	0	0
Otu01222	Bacteroidetes	Sphingobacteriia	Sphingobacteriales	Sphingobacteriaceae	Daejeonella	1	0	0	0	0	0	0	0	0	0	0	0	0	0	0	0	0	0	0	0	0	0	8	5	26	24	9	15	0	0	0	0	0	0	0	1	0	0	0	0	0	0	0	0
Otu01223	Proteobacteria	Alphaproteobacteria	Hyphomicrobiales	Rhizobiaceae	Rhizobium	0	0	0	0	0	0	0	0	10	14	2	0	1	0	16	16	13	13	2	1	0	0	0	0	0	0	0	0	0	1	0	0	0	0	0	0	0	0	0	0	0	0	0	0
Otu01224	Proteobacteria	Oligoflexia	Bacteriovoracales	Bacteriovoracaceae	Bacteriovorax	0	0	0	0	20	21	3	5	0	1	0	2	2	0	0	2	0	0	8	5	10	3	0	5	0	0	1	1	0	0	0	0	0	0	0	0	0	0	0	0	0	0	0	0
Otu01225	Proteobacteria	Alphaproteobacteria	Rhodospirillales	Thalassobaculaceae	Oceanibaculum	14	7	6	3	1	0	0	0	0	0	0	0	0	0	0	0	0	0	0	0	0	0	0	0	0	0	0	0	0	0	0	0	0	0	0	0	0	0	0	0	0	0	0	0
Otu01226	Verrucomicrobia	Verrucomicrobiae	Verrucomicrobiales	Verrucomicrobiaceae	Luteolibacter	0	0	0	0	0	0	0	0	22	26	1	0	0	1	1	0	0	0	0	0	0	0	12	15	4	0	1	4	0	0	0	1	0	0	0	0	0	0	0	0	0	0	0	0
Otu01227	Proteobacteria	Gammaproteobacteria	Alteromonadales	Alteromonadaceae	Marinobacter	0	0	0	0	0	0	0	0	0	0	0	0	0	0	0	0	0	0	0	0	0	0	0	0	0	0	0	0	0	0	0	0	0	0	0	0	0	0	0	0	0	0	0	0
Otu01228	Proteobacteria	Betaproteobacteria	Nitrosomonadales	Sterolibacteriaceae	Methyloversatilis	19	20	13	11	0	0	0	0	0	0	0	0	0	0	0	0	0	0	0	0	0	0	0	0	0	0	0	0	0	0	0	0	0	0	0	0	0	0	0	0	0	0	0	0
Otu01229	Proteobacteria	Gammaproteobacteria	Cellvibrionales	Microbulbiferaceae	Microbulbifer	0	0	0	0	0	0	0	0	0	0	0	0	0	0	0	0	0	0	0	0	0	0	0	0	0	0	0	0	0	0	0	0	0	0	0	0	0	0	0	0	0	0	0	0
Otu01230	Proteobacteria	Alphaproteobacteria	Hyphomicrobiales		Pseudorhodoplanes	5	3	7	3	1	1	0	0	0	0	1	0	0	0	0	0	0	0	0	0	0	0	16	21	4	2	11	6	0	0	0	1	0	0	0	0	0	0	0	0	0	0	0	0
Otu01231	Proteobacteria	Betaproteobacteria	Neisseriales	Chromobacteriaceae	Aquitalea	0	0	3	0	31	35	9	9	0	0	0	0	0	0	0	0	0	0	0	0	0	0	0	0	0	0	0	0	0	0	0	0	0	0	0	0	0	0	0	0	0	0	0	0
Otu01233	Chloroflexi	Caldilineae	Caldilineales	Caldilineaceae	Litorilinea	16	14	15	17	0	1	0	0	1	0	0	0	0	0	0	0	0	0	0	0	0	0	0	0	0	0	0	0	0	0	0	0	0	0	0	0	0	0	0	0	0	0	0	0
Otu01234	Bacteroidetes	Chitinophagia	Chitinophagales	Chitinophagaceae	Taibaiella	1	0	0	0	0	0	0	0	0	0	5	7	37	28	4	6	0	0	0	0	0	0	0	0	0	0	0	0	0	0	0	0	0	0	0	0	0	0	0	0	0	0	0	0
Otu01235	Planctomycetes	Phycisphaerae	Tepidisphaerales	Tepidisphaeraceae	Tepidisphaera	13	13	11	19	0	1	2	1	0	0	0	0	0	0	0	0	0	0	0	0	0	0	0	0	0	0	0	0	0	0	0	0	0	0	0	0	0	0	0	0	0	0	0	0
Otu01236	Fusobacteria	Fusobacteriia	Fusobacteriales	Fusobacteriaceae	Cetobacterium	0	0	0	0	6	5	0	0	0	0	0	0	0	0	15	9	2	1	6	25	0	0	8	3	0	0	1	1	4	1	0	0	0	0	0	0	0	0	0	0	0	0	0	0
Otu01237	Bacteroidetes	Flavobacteriia	Flavobacteriales	Flavobacteriaceae	Yeosuana	0	0	0	0	0	0	0	0	0	0	0	0	0	0	0	0	0	0	0	0	0	0	0	0	0	0	0	0	0	0	0	0	0	0	0	0	0	0	0	0	0	0	0	0
Otu01238	Proteobacteria	Alphaproteobacteria	Rhodospirillales	Rhodospirillaceae	Dongia	0	1	0	0	0	0	0	1	0	0	0	0	0	0	0	0	0	0	0	0	0	0	6	3	29	29	8	4	0	0	0	0	2	1	0	0	0	0	0	0	0	0	0	0
Otu01239	Firmicutes	Clostridia	Eubacteriales	Lachnospiraceae	Lacrimispora	0	0	0	0	0	0	0	0	0	0	3	6	0	0	1	1	0	0	54	3	0	5	6	3	0	0	2	0	0	1	0	0	0	0	0	0	0	0	0	0	0	0	0	0
Otu01240	Proteobacteria	Alphaproteobacteria	Hyphomicrobiales		Nordella	21	10	7	20	3	1	0	1	0	0	0	0	0	0	0	0	0	0	0	0	0	0	0	0	0	0	0	0	0	0	0	0	0	0	0	0	0	0	0	0	0	0	0	0
Otu01241	Firmicutes	Bacilli	Lactobacillales	Streptococcaceae	Lactococcus	19	13	11	11	0	0	0	0	0	0	0	0	0	0	0	0	0	0	0	0	0	0	0	0	0	0	0	0	0	0	0	0	0	0	0	0	0	0	0	0	0	0	0	0
Otu01242	Firmicutes	Bacilli	Bacillales	Staphylococcaceae	Staphylococcus	0	0	0	0	0	0	0	0	5	1	4	2	0	2	0	0	0	1	0	14	7	0	0	0	0	0	0	0	0	0	0	0	0	0	0	0	4	0	0	0	0	0	0	0
Otu01243	Bacteroidetes	Flavobacteriia	Flavobacteriales	Weeksellaceae	Chryseobacteriumgroup	0	0	0	0	1	0	0	0	0	0	0	0	0	0	0	0	0	0	0	0	0	0	0	0	0	0	0	0	0	0	0	0	24	45	7	0	0	2	0	0	0	0	0	0
Otu01244	Bacteroidetes	Saprospiria	Saprospirales	Lewinellaceae	Flavilitoribacter	17	28	12	17	0	0	2	0	0	0	0	0	0	0	0	0	0	0	0	0	0	0	0	0	0	0	0	0	0	0	0	0	0	0	0	0	0	0	0	0	0	0	0	0
Otu01245	Verrucomicrobia	Verrucomicrobiae	Verrucomicrobiales	Verrucomicrobiaceae	Luteolibacter	0	0	0	0	0	0	0	0	12	6	9	6	0	0	1	2	0	0	5	14	7	21	1	0	1	1	0	0	1	0	0	0	0	0	0	0	0	0	0	0	0	0	0	0
Otu01246	Acidobacteria	Blastocatellia	Blastocatellales	Blastocatellaceae	Blastocatella	0	0	0	0	0	0	0	0	0	0	0	0	0	0	0	0	0	0	0	0	0	0	0	0	2	0	0	0	0	0	4	3	1	0	50	25	0	0	0	0	0	0	0	0
Otu01247	Bacteroidetes	Chitinophagia	Chitinophagales	Chitinophagaceae	Panacibacter	12	16	28	13	0	0	1	0	0	0	0	0	0	0	0	0	0	0	0	0	0	0	0	0	0	0	0	0	0	0	0	0	0	0	0	0	0	0	0	0	0	0	0	0
Otu01248	Proteobacteria	Deltaproteobacteria	Desulfobacterales	Desulfobacteraceae	Desulfofrigus	20	6	17	12	3	1	0	0	0	0	0	0	0	0	0	0	0	0	0	0	0	0	0	0	0	0	0	0	0	0	0	0	0	0	0	0	0	0	0	0	0	0	0	0
Otu01249	Proteobacteria	Gammaproteobacteria	Legionellales	Legionellaceae	Legionella	0	0	0	0	0	0	0	0	0	0	11	12	28	22	7	2	0	0	0	0	0	0	0	0	0	0	0	0	1	3	0	0	0	0	0	0	0	0	0	0	0	0	0	0
Otu01250	Firmicutes	Clostridia	Eubacteriales	Clostridiaceae	Alkaliphilus	0	0	0	0	28	18	21	16	0	0	0	0	1	0	0	0	0	0	0	0	0	0	0	0	0	0	1	0	0	0	0	0	0	0	0	0	0	0	0	0	0	0	0	0
Otu01251	Proteobacteria	Gammaproteobacteria	Oceanospirillales	Hahellaceae	Hahella	0	0	0	0	0	0	0	0	0	0	0	0	0	0	0	0	0	0	0	0	0	0	0	0	0	0	0	0	0	0	0	0	0	0	0	0	0	0	0	0	0	0	0	0
Otu01252	Verrucomicrobia	Terrimicrobia	Terrimicrobiales	Terrimicrobiaceae	Terrimicrobium	18	17	11	10	0	1	3	0	0	0	0	0	0	0	0	0	0	0	0	0	0	0	0	0	0	0	0	0	0	0	0	0	0	0	0	0	0	0	0	0	0	0	0	0
Otu01253	Proteobacteria	Gammaproteobacteria	Legionellales	Legionellaceae	Legionella	0	0	0	0	37	29	12	7	0	0	0	0	0	0	0	0	0	0	0	0	0	0	0	0	0	0	0	0	0	0	0	0	0	0	0	0	0	0	0	0	0	0	0	0
Otu01254	Proteobacteria	Alphaproteobacteria	Hyphomicrobiales	Hyphomicrobiaceae	Rhodomicrobium	0	0	0	0	0	0	0	0	0	0	0	0	0	0	11	16	13	19	10	15	0	0	1	0	0	0	0	0	1	0	0	0	0	0	0	0	0	0	0	0	0	0	0	0
Otu01255	Proteobacteria	Betaproteobacteria	Rhodocyclales	Zoogloeaceae	Thauera	0	0	0	0	0	0	0	0	0	0	0	0	0	0	0	0	0	0	0	0	0	0	0	0	0	0	0	0	0	0	0	0	0	0	0	0	0	0	0	0	0	0	0	0
Otu01256	Bacteroidetes	Sphingobacteriia	Sphingobacteriales	Sphingobacteriaceae	Sphingobacterium	0	0	0	0	0	0	0	0	0	0	0	0	0	0	0	0	0	0	0	0	0	0	0	0	0	0	0	0	0	0	0	0	0	0	0	0	0	0	0	0	0	0	0	0
Otu01257	Proteobacteria	Gammaproteobacteria	Oceanospirillales	Halomonadaceae	Halomonas	0	0	0	0	0	0	0	0	0	0	0	0	0	0	0	0	0	0	0	0	0	0	0	0	0	0	0	0	0	0	0	0	0	2	2	1	0	0	0	0	0	0	0	0
Otu01258	Verrucomicrobia	Verrucomicrobiae	Verrucomicrobiales	Verrucomicrobiasubdivision3	Limisphaera	17	15	15	7	2	0	1	3	0	0	0	0	0	0	0	0	0	0	0	0	0	0	0	0	0	0	0	0	0	0	0	0	0	0	0	0	0	0	0	0	0	0	0	0
Otu01259	Bacteroidetes	Cytophagia	Cytophagales	Cytophagaceae	Dyadobacter	0	0	0	0	15	9	38	12	4	3	1	1	1	0	1	0	0	0	0	0	0	0	0	0	0	0	0	0	0	0	0	0	0	0	0	0	0	0	0	0	0	0	0	0
Otu01260	Verrucomicrobia	Verrucomicrobiae	Verrucomicrobiales	Verrucomicrobiasubdivision3	Limisphaera	14	21	15	16	2	0	0	0	0	0	0	0	0	0	0	0	0	0	0	0	0	0	0	0	0	0	0	0	0	0	0	0	0	0	0	0	0	0	0	0	0	0	0	0
Otu01261	Bacteroidetes	Chitinophagia	Chitinophagales	Chitinophagaceae	Pseudobacter	23	16	18	14	0	0	0	0	0	0	0	0	0	0	0	0	0	0	0	0	0	0	0	0	0	0	0	0	0	0	0	0	0	0	0	0	0	0	0	0	0	0	0	0
Otu01262	Proteobacteria	Betaproteobacteria	Burkholderiales	Burkholderiaceae	Quisquiliibacterium	19	6	13	18	0	0	0	0	0	0	0	0	0	0	0	0	0	0	0	0	0	0	0	1	0	0	0	0	0	0	6	0	0	0	0	3	0	0	0	0	0	0	0	0
Otu01263	Bacteroidetes	Chitinophagia	Chitinophagales	Chitinophagaceae	Thermoflavifilum	0	0	0	0	0	0	0	0	0	0	0	0	0	0	0	0	0	0	0	0	0	0	0	0	0	0	0	0	0	0	0	0	0	0	0	0	0	0	0	0	0	0	0	0
Otu01264	Verrucomicrobia	Verrucomicrobiae	Verrucomicrobiales	Verrucomicrobiasubdivision3	Limisphaera	17	15	20	19	0	0	1	0	0	0	0	0	0	0	0	0	0	0	0	0	0	0	0	0	0	0	0	0	0	0	0	0	0	0	0	0	0	0	0	0	0	0	0	0
Otu01265	Firmicutes	Bacilli	Lactobacillales	Streptococcaceae	Streptococcus	0	4	2	1	0	0	0	0	0	0	0	0	0	0	0	0	0	0	0	2	0	0	0	0	0	0	0	0	1	0	0	0	0	0	0	0	33	0	0	0	0	0	0	0
Otu01266	Proteobacteria	Alphaproteobacteria	Rhodospirillales	Elioraeaceae	Elioraea	14	9	13	7	3	1	3	4	3	1	4	0	1	1	7	4	0	0	0	2	0	0	0	0	0	0	0	0	0	0	0	0	0	0	0	0	0	0	0	0	0	0	0	0
Otu01267	Firmicutes	Clostridia	Eubacteriales	Peptostreptococcaceae	Acetoanaerobium	5	13	20	22	5	0	0	3	0	0	0	0	0	0	0	0	0	0	0	0	0	0	0	0	0	0	0	0	0	0	0	0	0	0	0	1	0	0	0	0	0	0	0	0
Otu01268	Firmicutes	Negativicutes	Acidaminococcales	Acidaminococcaceae	Acidaminococcus	23	17	4	2	0	0	0	0	0	0	0	0	0	0	1	3	0	1	0	0	0	0	0	7	0	0	0	0	0	0	0	0	0	0	0	0	0	0	0	0	0	0	0	0
Otu01269	Bacteroidetes	Bacteroidia	Marinilabiliales	Prolixibacteraceae	Tangfeifania	0	0	0	0	0	0	0	0	0	0	0	0	0	0	1	1	0	1	0	0	0	5	0	2	0	0	0	0	0	0	1	1	0	0	0	1	0	0	0	0	0	0	0	0
Otu01270	Chloroflexi	Caldilineae	Caldilineales	Caldilineaceae	Litorilinea	0	0	0	0	0	0	0	0	0	0	0	0	0	0	0	0	0	0	0	0	0	0	0	0	0	0	0	0	0	0	0	0	0	0	0	0	0	0	0	0	0	0	0	0
Otu01271	Proteobacteria	Alphaproteobacteria	Rhodobacterales	Rhodobacteraceae	Salipiger	0	0	0	0	0	1	0	0	1	0	0	0	0	0	1	2	0	0	0	2	0	0	1	1	0	0	0	0	41	32	0	0	0	0	0	0	0	0	0	0	0	0	0	0
Otu01272	Proteobacteria	Betaproteobacteria	Nitrosomonadales	Sterolibacteriaceae	Sulfuritalea	0	0	0	0	0	0	0	0	0	0	0	0	0	0	0	0	0	0	0	0	0	0	0	0	0	0	0	0	0	0	0	0	0	0	0	0	0	0	0	0	0	0	0	0
Otu01273	Proteobacteria	Betaproteobacteria	Burkholderiales	Comamonadaceae	Comamonas	18	10	24	15	0	1	0	0	0	0	0	0	2	0	0	0	0	0	0	0	0	0	0	0	0	0	0	0	0	0	0	0	0	0	0	0	0	0	0	0	0	0	0	0
Otu01274	Firmicutes	Clostridia	Thermoanaerobacterales	Thermodesulfobiaceae	Thermodesulfobium	0	0	0	0	0	0	0	0	0	0	0	0	0	0	0	0	0	0	0	0	0	0	0	0	0	0	0	0	0	0	0	0	0	0	0	0	0	0	0	0	0	0	0	0
Otu01275	Planctomycetes	Planctomycetia	Pirellulales	Pirellulaceae	Bremerella	0	0	0	0	0	0	0	0	0	0	0	0	0	0	0	0	0	0	0	0	0	0	0	0	0	0	0	0	0	0	0	0	0	0	0	0	0	0	0	0	0	0	0	0
Otu01276	Firmicutes	Negativicutes	Acidaminococcales	Acidaminococcaceae	Succinispira	0	0	1	0	0	0	0	0	0	0	0	0	0	0	40	31	0	0	3	1	0	0	1	0	0	2	0	0	2	0	0	0	0	0	0	0	0	0	0	0	0	0	0	0
Otu01277	Proteobacteria	Gammaproteobacteria	Alteromonadales	Alteromonadaceae	Mangrovitalea	0	0	0	0	0	0	0	0	2	0	0	0	0	0	0	0	1	0	1	0	10	0	0	2	3	7	31	24	0	0	0	0	0	0	0	0	0	0	0	0	0	0	0	0
Otu01278	Proteobacteria	Alphaproteobacteria	Hyphomicrobiales	Beijerinckiaceae	Methylocapsa	20	13	22	17	0	0	0	0	0	0	2	0	0	0	0	0	0	0	0	0	0	0	0	0	0	0	0	0	0	0	0	0	0	0	0	0	0	0	0	0	0	0	0	0
Otu01279	Actinobacteria	Thermoleophilia	Solirubrobacterales	Parviterribacteraceae	Parviterribacter	11	9	17	12	3	4	1	1	1	5	0	0	0	0	1	2	0	0	0	0	0	0	0	0	0	0	0	0	0	1	0	0	0	0	0	0	0	0	0	0	0	0	0	0
Otu01280	Bacteroidetes	Chitinophagia	Chitinophagales	Chitinophagaceae	Ferruginibacter	15	9	7	16	2	1	2	4	0	0	0	0	0	0	0	0	0	0	0	0	0	0	0	0	0	0	0	0	0	0	0	0	0	0	0	0	0	0	0	0	0	0	0	0
Otu01281	Proteobacteria	Betaproteobacteria	Burkholderiales	Oxalobacteraceae	Janthinobacterium	2	0	1	2	5	8	3	3	0	0	16	0	0	0	0	0	0	0	9	10	0	10	0	0	0	0	0	0	0	0	0	0	0	0	0	0	0	0	0	0	0	0	0	0
Otu01282	Bacteroidetes	Chitinophagia	Chitinophagales	Chitinophagaceae	Ferruginibacter	9	11	20	18	2	0	2	2	0	0	0	0	0	0	0	0	0	0	0	0	0	0	0	0	0	0	0	0	0	0	0	0	0	0	0	0	0	0	0	0	0	0	0	0
Otu01283	Firmicutes	Bacilli	Bacillales	Bacillaceae	Salinibacillus	18	10	13	14	1	0	2	0	0	0	0	0	0	0	0	0	0	0	0	0	0	0	0	0	0	0	0	0	0	0	0	0	0	0	0	0	0	0	0	0	0	0	0	0
Otu01284	Chloroflexi	Anaerolineae	Anaerolineales	Anaerolineaceae	Thermanaerothrix	0	0	0	0	0	0	0	0	0	0	0	0	0	0	0	0	0	0	0	0	0	0	0	0	0	0	0	0	0	0	0	0	0	0	0	0	0	0	0	0	0	0	0	0
Otu01285	Planctomycetes	Planctomycetia	Gemmatales	Gemmataceae	Limnoglobus	14	21	24	3	0	3	1	1	0	0	0	0	0	0	0	0	0	0	0	0	0	0	0	0	0	0	0	0	0	0	0	0	0	0	0	0	0	0	0	0	0	0	0	0
Otu01286	Proteobacteria	Alphaproteobacteria	Rhodobacterales	Rhodobacteraceae	Flavimaricola	0	0	0	0	0	0	0	0	0	0	0	0	0	0	0	0	0	0	0	0	0	0	2	0	1	0	0	4	0	0	3	2	0	0	0	1	0	0	0	0	0	0	0	0
Otu01287	Verrucomicrobia	Opitutae	Opitutales	Opitutaceae	Opitutus	4	1	1	0	0	1	0	0	0	0	0	0	0	0	12	4	1	0	3	11	11	8	3	2	1	3	0	2	5	1	1	4	0	0	0	1	0	0	0	0	0	0	0	0
Otu01288	Actinobacteria	Actinomycetia	Micrococcales	Demequinaceae	Demequina	1	0	0	0	0	0	0	0	0	0	0	0	0	0	0	0	0	0	0	0	0	0	0	0	0	0	0	0	0	0	0	0	0	0	0	0	0	0	0	0	0	0	0	0
Otu01289	Chloroflexi	Caldilineae	Caldilineales	Caldilineaceae	Litorilinea	0	0	0	0	0	0	0	0	0	0	0	0	0	0	0	0	0	0	0	0	0	0	0	0	0	0	0	0	0	0	0	0	0	0	0	0	0	0	0	0	0	0	0	0
Otu01290	Bacteroidetes	Chitinophagia	Chitinophagales	Chitinophagaceae	Ilyomonas	13	8	19	15	0	0	0	0	0	0	0	0	0	0	0	0	1	0	0	0	0	0	0	0	0	0	0	0	0	0	0	0	0	0	0	0	0	0	0	0	0	0	0	0
Otu01291	Bacteroidetes	Bacteroidia	Marinilabiliales	Prolixibacteraceae	Mariniphaga	0	0	0	0	0	0	0	0	0	0	0	0	0	0	0	0	0	0	0	0	0	0	0	0	0	0	0	0	0	0	0	0	0	0	0	0	0	0	0	0	0	0	0	0
Otu01292	Proteobacteria	Deltaproteobacteria	Myxococcales	Kofleriaceae	Kofleria	13	8	28	28	0	0	0	0	0	0	0	0	0	0	0	0	0	0	0	0	0	0	0	0	0	0	0	0	0	0	0	0	0	0	0	0	0	0	0	0	0	0	0	0
Otu01293	Chloroflexi	Anaerolineae	Anaerolineales	Anaerolineaceae	Thermomarinilinea	0	0	0	0	0	0	0	0	0	0	0	0	0	0	0	0	0	0	0	0	0	0	0	0	0	0	0	0	0	0	0	0	0	0	0	0	0	0	0	0	0	0	0	0
Otu01294	Bacteroidetes	Chitinophagia	Chitinophagales	Chitinophagaceae	Sediminibacterium	11	7	19	9	2	0	1	1	1	0	0	0	0	0	0	0	0	0	0	0	0	0	0	0	0	0	0	0	0	0	0	0	0	0	0	0	0	0	0	0	0	0	0	0
Otu01295	Proteobacteria	Deltaproteobacteria	Desulfovibrionales	Desulfohalobiaceae	Desulfonatronovibrio	0	0	0	0	0	0	0	0	0	0	0	0	0	0	0	0	0	0	0	0	0	0	0	0	0	0	0	0	0	0	0	0	0	0	0	0	0	0	0	0	0	0	0	0
Otu01296	Chloroflexi	Thermoflexia	Thermoflexales	Thermoflexaceae	Thermoflexus	0	0	0	0	0	0	0	0	0	0	0	0	0	0	0	0	0	0	0	0	0	0	4	2	2	2	3	3	1	0	15	31	0	0	0	16	0	0	0	0	0	0	0	0
Otu01297	Proteobacteria	Deltaproteobacteria	Myxococcales	Kofleriaceae	Kofleria	20	15	10	16	0	0	0	0	0	0	0	0	0	0	0	0	0	0	0	0	0	0	0	0	0	0	0	0	0	0	0	0	0	0	0	0	0	0	0	0	0	0	0	0
Otu01298	Bacteroidetes	Sphingobacteriia	Sphingobacteriales	Sphingobacteriaceae	Anseongella	0	0	3	0	0	0	0	0	0	0	0	0	2	0	0	0	0	0	0	0	0	5	6	4	11	10	8	8	0	0	0	0	11	10	0	0	0	0	0	0	0	0	0	0
Otu01299	Proteobacteria	Betaproteobacteria	Burkholderiales		Rhizobacter	12	10	14	18	2	4	11	2	0	0	1	0	0	0	1	0	0	0	0	0	0	0	0	0	0	0	0	0	0	0	0	0	0	0	0	0	0	0	0	0	0	0	0	0
Otu01300	Acidobacteria	Vicinamibacteria		Vicinamibacteraceae	Vicinamibacter	18	8	17	13	0	2	0	1	0	0	0	1	0	0	0	0	1	0	0	0	0	0	0	0	0	0	0	0	0	1	0	0	0	0	0	0	0	0	0	0	0	0	0	0
Otu01302	Actinobacteria	Actinomycetia	Micrococcales	Sanguibacteraceae	Sanguibacter	0	0	0	0	0	0	0	0	0	0	0	0	0	0	1	1	4	2	3	8	0	0	0	2	0	0	0	1	0	0	0	0	0	0	9	5	0	0	0	0	0	0	2	0
Otu01303	Proteobacteria	Deltaproteobacteria	Myxococcales	Nannocystaceae	Nannocystis	17	17	18	13	0	0	0	0	0	1	0	0	0	0	0	0	0	0	0	0	0	0	0	0	0	0	0	0	0	0	0	0	0	0	0	0	0	0	0	0	0	0	0	0
Otu01305	Bacteroidetes	Flavobacteriia	Flavobacteriales	Crocinitomicaceae	Fluviicola	0	0	1	0	2	0	26	16	1	2	1	0	0	0	0	0	0	0	0	0	0	0	0	0	0	0	0	0	0	0	0	0	1	4	0	0	0	0	0	0	0	0	0	0
Otu01306	Proteobacteria	Deltaproteobacteria	Desulfuromonadales	Syntrophotaleaceae	Syntrophotalea	0	0	0	0	0	0	0	0	0	0	0	0	0	0	0	0	0	0	0	0	0	0	0	0	0	0	0	0	0	0	0	0	0	0	0	0	0	0	0	0	0	0	0	0
Otu01307	Bacteroidetes	Bacteroidia	Bacteroidales	Bacteroidaceae	Bacteroides	0	0	0	0	0	0	0	0	0	0	0	0	0	0	0	0	0	0	0	0	0	0	0	0	0	0	0	0	0	0	0	0	0	0	0	0	0	0	0	0	0	0	0	0
Otu01308	Proteobacteria	Gammaproteobacteria	Chromatiales	Thioprofundaceae	Thioprofundum	0	0	0	0	0	0	0	0	0	0	0	0	0	0	0	0	0	0	0	0	0	0	0	0	0	0	0	0	0	0	0	0	0	0	0	0	0	0	0	0	0	0	0	0
Otu01309	Proteobacteria	Gammaproteobacteria	Xanthomonadales	Xanthomonadaceae	Luteimonas	2	0	0	0	0	0	0	0	0	0	0	0	0	0	1	0	0	0	0	1	0	0	0	1	0	1	19	22	0	1	1	3	0	0	16	9	0	0	0	0	0	0	0	0
Otu01310	Chlamydiae	Chlamydiia	Parachlamydiales	Simkaniaceae	Simkania	0	0	0	0	0	0	0	0	0	0	27	12	7	15	7	9	0	0	0	0	0	0	0	0	0	0	0	0	0	0	0	0	0	0	0	0	0	0	0	0	0	0	0	0
Otu01311	Proteobacteria	Gammaproteobacteria	Alteromonadales	Shewanellaceae	Shewanella	0	0	0	0	0	0	0	0	0	0	0	0	1	0	2	0	1	0	0	0	0	0	1	0	0	0	1	2	0	0	0	0	0	0	0	0	0	0	0	0	0	0	0	0
Otu01312	Proteobacteria	Alphaproteobacteria	Rhodospirillales	Acetobacteraceae	Gluconacetobacter	14	14	18	12	1	1	1	3	0	0	0	1	0	1	2	1	0	0	0	0	0	0	0	0	0	0	0	0	0	0	0	0	0	0	0	0	0	0	0	0	0	0	0	0
Otu01313	Planctomycetes	Planctomycetia	Planctomycetales	Planctomycetaceae	Gimesia	9	10	17	14	2	1	0	0	0	0	0	0	0	0	0	0	0	0	0	0	0	0	0	0	0	0	0	0	0	0	0	0	0	0	0	0	0	0	0	0	0	0	0	0
Otu01314	Chloroflexi	Caldilineae	Caldilineales	Caldilineaceae	Litorilinea	9	11	15	20	2	0	4	1	0	0	0	0	0	0	0	0	0	0	0	0	0	0	0	0	0	0	0	0	0	0	0	0	0	0	0	0	0	0	0	0	0	0	0	0
Otu01315	Bacteroidetes	Bacteroidia	Bacteroidales	Rikenellaceae	Acetobacteroides	0	0	0	0	0	0	0	0	0	0	6	6	0	1	24	22	0	0	1	1	0	0	1	5	1	0	0	2	0	1	1	2	0	0	0	2	0	0	0	0	0	0	0	0
Otu01316	Firmicutes	Clostridia	Eubacteriales	Clostridiaceae	Clostridium	11	16	0	3	0	0	0	2	0	0	0	0	0	0	0	0	0	0	0	0	0	0	0	0	0	0	0	0	0	0	0	0	0	0	0	0	0	0	0	0	0	0	0	0
Otu01317	Proteobacteria	Alphaproteobacteria	Sphingomonadales	Erythrobacteraceae	Qipengyuania	0	0	0	0	0	0	0	0	0	0	0	0	0	0	0	0	0	0	0	0	0	0	0	0	0	0	0	0	0	0	0	0	0	0	0	0	0	0	0	0	0	0	0	0
Otu01318	Bacteroidetes	Chitinophagia	Chitinophagales	Chitinophagaceae	Ferruginibacter	31	23	7	8	0	0	0	0	1	2	0	0	0	0	0	0	0	0	0	0	0	0	0	0	0	0	0	0	0	0	0	0	0	0	0	0	0	0	0	0	0	0	0	0
Otu01319	Proteobacteria	Gammaproteobacteria	Thiotrichales	Piscirickettsiaceae	Methylophaga	0	0	0	0	0	0	0	0	0	0	0	0	0	0	0	0	0	0	0	0	0	0	0	0	0	0	0	0	0	0	0	0	0	0	0	0	0	0	0	0	0	0	0	0
Otu01320	Firmicutes	Clostridia	Eubacteriales	Clostridiaceae	Marinisporobacter	0	0	0	0	0	0	0	0	0	0	0	0	0	0	0	0	0	0	0	0	0	0	0	0	0	0	0	0	0	0	37	20	0	0	5	12	0	0	0	0	0	0	0	0
Otu01321	Proteobacteria	Alphaproteobacteria	Hyphomicrobiales	Methylocystaceae	Methylopila	16	10	12	17	2	0	3	0	0	0	0	0	0	0	0	0	0	0	0	0	0	0	0	0	0	0	0	0	0	0	0	0	0	0	0	0	0	0	0	0	0	0	0	0
Otu01322	Proteobacteria	Epsilonproteobacteria	Campylobacterales	Helicobacteraceae	Wolinella	19	16	13	9	0	0	0	0	0	0	0	0	0	0	0	0	0	0	0	0	0	0	0	0	0	0	0	0	0	0	0	0	0	0	0	0	0	0	0	0	0	0	0	0
Otu01323	Proteobacteria	Alphaproteobacteria	Sphingomonadales	Sphingosinicellaceae	Sphingosinicella	13	5	13	9	3	4	3	0	0	0	0	0	0	0	0	0	0	0	0	0	0	0	0	0	0	0	0	0	0	0	0	0	0	0	0	0	0	0	0	0	0	0	0	0
Otu01324	Proteobacteria	Gammaproteobacteria	Oceanospirillales	Alcanivoracaceae	Ketobacter	0	0	0	0	0	0	0	0	0	0	0	0	0	0	0	0	0	0	0	0	0	0	0	0	0	0	0	0	0	0	0	0	0	0	0	0	0	0	0	0	0	0	0	0
Otu01325	Acidobacteria	Blastocatellia	Blastocatellales	Blastocatellaceae	Blastocatella	9	15	24	6	0	0	1	1	0	0	0	0	0	0	0	0	0	0	0	0	0	0	0	0	0	0	0	0	0	0	0	0	0	0	0	0	0	0	0	0	0	0	0	0
Otu01326	Proteobacteria	Gammaproteobacteria	Xanthomonadales	Xanthomonadaceae	Rehaibacterium	16	25	10	8	0	0	0	0	0	0	0	0	0	0	0	0	0	0	0	0	0	0	0	0	0	0	0	0	0	0	0	0	0	0	0	0	0	0	0	0	0	0	0	0
Otu01327	Proteobacteria	Betaproteobacteria	Rhodocyclales	Rhodocyclaceae	Propionivibrio	4	9	17	8	1	4	1	1	2	0	0	1	1	1	8	2	0	0	0	0	0	0	2	0	4	1	0	2	0	0	0	0	0	0	0	0	0	0	0	0	0	0	0	0
Otu01328	Proteobacteria	Deltaproteobacteria	Desulfobacterales	Desulfobulbaceae	Desulfobulbus	14	13	25	9	0	0	0	1	0	0	0	0	0	0	0	0	0	0	0	0	0	0	0	0	0	0	0	0	0	0	0	0	0	0	0	0	0	0	0	0	0	0	0	0
Otu01329	Bacteroidetes	Flavobacteriia	Flavobacteriales	Vicingaceae	Vicingus	0	0	0	0	0	0	0	0	0	0	0	0	0	0	0	0	0	0	0	0	0	0	0	0	0	0	0	0	0	0	0	0	0	0	0	0	0	0	0	0	0	0	0	0
Otu01330	Acidobacteria	Holophagae	Holophagales	Holophagaceae	Geothrix	1	0	0	0	0	0	0	0	0	0	1	0	1	1	1	0	0	0	2	0	0	2	10	8	6	4	5	1	0	0	4	5	11	9	0	1	0	0	0	0	0	0	0	0
Otu01331	Verrucomicrobia	Verrucomicrobiae	Verrucomicrobiales	Verrucomicrobiaceae	Verrucomicrobium	13	19	17	12	0	1	0	2	0	0	0	0	0	0	0	0	0	0	0	0	0	0	0	0	0	0	0	0	0	0	0	0	0	0	0	0	0	0	0	0	0	0	0	0
Otu01332	Bacteroidetes	Flavobacteriia	Flavobacteriales	Vicingaceae	Vicingus	16	14	16	9	0	0	1	1	0	1	0	0	0	0	0	0	0	0	0	0	0	0	0	0	0	0	0	0	0	0	0	0	0	0	0	0	0	0	0	0	0	0	0	0
Otu01333	Proteobacteria	Betaproteobacteria	Burkholderiales		Piscinibacterium	17	12	6	8	1	0	0	0	0	0	0	0	0	0	0	0	0	0	0	0	0	0	0	0	0	0	0	0	0	0	0	0	0	0	0	0	0	0	0	0	0	0	0	0
Otu01334	Planctomycetes	Phycisphaerae	Tepidisphaerales	Tepidisphaeraceae	Tepidisphaera	15	16	18	9	0	0	0	0	0	0	0	0	0	0	0	0	0	0	0	0	0	0	0	0	0	0	0	0	0	0	0	0	0	0	0	0	0	0	0	0	0	0	0	0
Otu01335	Firmicutes	Clostridia	Thermoanaerobacterales	Thermoanaerobacteraceae	Caldanaerobius	10	13	13	12	0	0	0	0	0	0	0	0	0	0	0	0	0	0	0	0	0	0	0	0	0	0	0	0	0	0	0	0	0	0	0	0	0	0	0	0	0	0	0	0
Otu01336	Proteobacteria	Gammaproteobacteria	Pseudomonadales	Pseudomonadaceae	Pseudomonas	2	2	0	0	14	17	7	7	1	1	1	0	0	0	0	0	1	0	0	0	2	6	2	2	0	0	1	0	0	0	0	0	0	0	1	0	0	0	0	0	0	0	0	0
Otu01337	Planctomycetes	Planctomycetia	Pirellulales	Pirellulaceae	Pirellula	18	15	11	9	0	0	3	0	0	0	0	0	0	0	0	0	0	0	0	0	0	0	0	0	0	0	0	0	0	0	0	0	0	0	0	0	0	0	0	0	0	0	0	0
Otu01338	Proteobacteria	Deltaproteobacteria	Myxococcales		Minicystis	33	14	12	14	0	0	0	0	0	0	0	0	0	0	0	0	0	0	0	0	0	0	0	0	0	0	0	0	0	0	0	0	0	0	0	0	0	0	0	0	0	0	0	0
Otu01339	Proteobacteria	Gammaproteobacteria	Xanthomonadales	Xanthomonadaceae	Luteimonas	26	13	14	11	0	0	0	0	0	0	1	0	0	0	0	0	0	0	0	0	0	0	0	0	0	0	0	0	0	0	0	0	0	0	0	0	0	0	0	0	0	0	0	0
Otu01340	Firmicutes	Clostridia	Eubacteriales	Eubacteriaceae	Intestinibacillus	18	11	12	12	0	0	0	0	0	0	0	0	0	0	0	0	0	0	0	0	0	0	0	0	0	0	0	0	0	0	0	0	0	0	0	0	0	0	0	0	0	0	0	0
Otu01341	Bacteroidetes	Sphingobacteriia	Sphingobacteriales	Sphingobacteriaceae	Anseongella	0	0	0	0	0	0	0	0	0	0	3	2	0	0	0	0	0	1	0	0	3	0	15	12	0	0	7	5	0	0	0	1	5	5	1	0	0	0	0	0	0	0	0	0
Otu01342	Proteobacteria	Gammaproteobacteria			Acidibacter	19	12	13	18	0	0	0	0	0	0	0	0	0	0	0	0	0	0	0	0	0	0	0	0	0	0	0	0	0	0	0	0	0	0	0	0	0	0	0	0	0	0	0	0
Otu01343	Firmicutes	Clostridia	Thermoanaerobacterales	ThermoanaerobacteralesFamilyIII.IncertaeSedis	Thermoanaerobacterium	0	0	0	0	0	0	0	0	0	0	0	0	0	0	0	0	0	0	0	0	27	45	0	0	0	0	0	0	0	0	0	0	0	0	0	0	0	0	0	0	0	0	0	0
Otu01344	Bacteroidetes	Sphingobacteriia	Sphingobacteriales	Sphingobacteriaceae	Pedobacter	19	11	12	10	0	0	0	0	0	0	0	0	0	0	0	0	0	0	0	0	0	0	0	0	0	0	0	0	0	0	0	0	0	0	0	0	0	0	0	0	0	0	0	0
Otu01345	Bacteroidetes	Flavobacteriia	Flavobacteriales	Flavobacteriaceae	Flavobacterium	15	14	16	12	0	0	1	0	0	0	0	0	0	0	0	0	0	0	0	0	0	0	0	0	0	0	0	0	0	0	0	0	0	0	0	0	0	0	0	0	0	0	0	0
Otu01346	Planctomycetes	Planctomycetia	Gemmatales	Gemmataceae	Gemmata	7	11	13	14	1	2	1	0	0	0	0	0	0	0	0	0	0	0	0	0	0	0	0	0	0	0	0	0	1	0	0	0	0	0	0	0	0	0	0	0	0	0	0	0
Otu01347	Chlamydiae	Chlamydiia	Parachlamydiales	Parachlamydiaceae	Candidatus_Protochlamydia	0	0	0	0	0	0	0	0	0	0	0	0	0	0	0	0	0	0	0	0	0	0	0	0	0	0	0	0	0	0	0	0	0	0	0	0	0	0	0	0	0	0	0	0
Otu01348	Actinobacteria	Thermoleophilia	Solirubrobacterales	Conexibacteraceae	Conexibacter	0	1	1	0	0	0	1	0	0	0	0	0	0	0	0	0	0	1	0	0	10	0	3	1	0	1	6	6	0	0	6	8	0	1	8	5	0	0	0	0	0	0	1	0
Otu01349	Firmicutes	Clostridia	Eubacteriales	Clostridiaceae	Clostridium	26	28	5	9	0	0	0	0	0	0	0	0	0	0	0	0	0	0	0	0	0	0	0	0	0	0	0	0	0	0	0	0	0	0	0	0	0	0	0	0	0	0	0	0
Otu01350	Planctomycetes	Phycisphaerae	Tepidisphaerales	Tepidisphaeraceae	Tepidisphaera	9	12	17	6	0	0	0	0	0	1	0	0	0	0	0	0	0	0	0	0	0	0	0	0	0	0	0	0	0	0	0	0	0	0	0	0	0	0	0	0	0	0	0	0
Otu01351	Proteobacteria	Alphaproteobacteria	Rhodospirillales	Rhodospirillaceae	Insolitispirillum	0	0	0	0	0	0	0	0	0	0	0	0	0	0	0	0	0	0	0	0	0	0	0	0	0	0	0	0	0	0	0	0	0	0	0	0	0	0	0	0	0	0	0	0
Otu01352	Bacteroidetes	Sphingobacteriia	Sphingobacteriales	Sphingobacteriaceae	Pedobacter	0	0	0	0	2	1	1	1	10	6	6	3	0	4	9	9	0	2	2	0	3	0	0	0	1	0	0	0	1	0	5	1	1	2	0	0	0	0	0	0	0	0	0	0
Otu01353	Proteobacteria	Alphaproteobacteria	Hyphomicrobiales	Rhizobiaceae	Rhizobium	0	0	2	0	0	0	2	0	0	0	2	0	0	0	0	0	0	0	0	0	0	0	0	0	0	0	0	0	0	0	0	0	0	0	0	0	0	0	0	0	0	0	0	0
Otu01354	Chloroflexi	Anaerolineae	Anaerolineales	Anaerolineaceae	Thermomarinilinea	12	17	15	16	2	2	0	0	0	0	0	0	0	0	0	0	0	0	0	0	0	0	0	0	0	0	0	0	0	0	0	0	0	0	0	0	0	0	0	0	0	0	0	0
Otu01355	Planctomycetes	Planctomycetia	Pirellulales	Pirellulaceae	Pirellula	10	12	9	10	6	3	0	1	0	0	0	0	0	0	0	0	0	0	0	0	0	0	0	0	0	0	0	0	0	0	0	0	0	0	0	0	0	0	0	0	0	0	0	0
Otu01356	Acidobacteria	Blastocatellia	Blastocatellales	Blastocatellaceae	Aridibacter	17	14	19	11	1	0	0	0	0	0	0	0	0	0	0	0	0	0	0	0	0	0	0	0	0	0	0	0	0	0	0	0	0	0	0	0	0	0	0	0	0	0	0	0
Otu01357	Proteobacteria	Alphaproteobacteria	Hyphomicrobiales	Tepidamorphaceae	Tepidamorphus	0	0	0	0	0	0	0	0	0	0	0	0	0	0	0	0	0	0	0	0	0	0	0	0	0	0	0	0	0	0	0	0	0	0	0	0	0	0	0	0	0	0	0	0
Otu01358	Proteobacteria	Deltaproteobacteria	Desulfovibrionales	Desulfovibrionaceae	Halodesulfovibrio	0	0	0	0	0	0	0	0	0	0	0	0	0	0	0	0	0	0	11	4	2	5	6	4	10	1	9	13	3	2	0	0	0	0	0	0	0	0	0	0	0	0	0	0
Otu01359	Firmicutes	Negativicutes	Selenomonadales	Sporomusaceae	Anaerosinus	0	0	0	0	0	0	1	3	2	2	20	7	0	0	3	4	0	0	0	0	0	0	0	2	0	0	1	8	1	0	0	0	0	0	1	2	1	3	0	0	0	0	0	0
Otu01360	Proteobacteria	Betaproteobacteria	Rhodocyclales	Azonexaceae	Azonexus	0	0	0	0	0	0	0	0	0	0	0	0	3	4	0	0	0	0	0	0	0	0	1	3	3	1	1	0	0	0	0	1	0	0	3	2	0	0	1	0	0	0	0	0
Otu01361	Verrucomicrobia	Verrucomicrobiae	Verrucomicrobiales	Verrucomicrobiasubdivision3	Limisphaera	28	24	11	4	0	0	2	1	0	0	0	0	0	0	0	0	0	0	0	0	0	0	0	0	0	0	0	0	0	0	0	0	0	0	0	0	0	0	0	0	0	0	0	0
Otu01362	Proteobacteria	Gammaproteobacteria	Legionellales	Legionellaceae	Legionella	0	0	0	0	0	0	0	0	0	0	0	0	0	0	0	0	0	0	0	0	0	0	0	0	0	0	0	0	0	0	0	0	0	0	0	0	0	0	0	0	0	0	0	0
Otu01363	Proteobacteria	Alphaproteobacteria	Hyphomicrobiales	Kaistiaceae	Bauldia	8	13	9	8	3	4	2	1	0	1	0	0	0	0	0	0	0	0	0	0	0	0	0	0	0	0	0	0	1	0	0	0	0	0	0	0	0	0	0	0	0	0	0	0
Otu01364	Bacteroidetes	Sphingobacteriia	Sphingobacteriales	Sphingobacteriaceae	Solitalea	0	0	0	0	0	0	0	0	0	0	0	0	0	0	0	0	0	0	1	0	20	27	0	2	6	7	3	3	0	0	0	0	0	0	0	0	0	0	0	0	0	0	0	0
Otu01365	Planctomycetes	Phycisphaerae	Tepidisphaerales	Tepidisphaeraceae	Tepidisphaera	9	14	11	5	1	0	2	0	1	0	0	0	0	0	0	0	0	0	0	0	0	0	0	0	0	0	0	0	0	0	0	0	0	0	0	0	0	0	0	0	0	0	0	0
Otu01366	Proteobacteria	Gammaproteobacteria	Chromatiales	Chromatiaceae	Halochromatium	19	18	8	15	0	0	0	0	0	0	0	0	0	0	0	0	0	0	0	0	0	0	0	0	0	0	0	0	0	0	0	0	0	0	0	0	0	0	0	0	0	0	0	0
Otu01367	Acidobacteria	Holophagae	Holophagales	Holophagaceae	Holophaga	0	0	0	0	0	0	0	1	0	0	1	0	5	2	3	3	1	1	1	5	0	0	8	20	2	0	2	12	0	0	1	0	1	0	0	0	0	0	0	0	0	0	0	0
Otu01368	Bacteroidetes	Chitinophagia	Chitinophagales	Chitinophagaceae	Niabella	0	0	0	0	0	0	0	0	0	0	0	0	0	0	0	0	0	0	0	0	0	0	0	0	0	0	0	0	0	0	0	0	0	0	0	0	0	0	0	0	0	0	10	2
Otu01369	Bacteroidetes	Saprospiria	Saprospirales	Haliscomenobacteraceae	Phaeodactylibacter	15	6	16	10	0	0	0	0	0	0	0	0	0	0	0	0	0	0	0	0	0	0	0	0	0	0	0	0	1	0	0	0	0	0	0	0	0	0	0	0	0	0	0	0
Otu01370	Bacteroidetes	Flavobacteriia	Flavobacteriales	Flavobacteriaceae	Gramella	9	14	16	18	0	2	0	1	0	0	0	0	0	0	0	0	0	0	0	0	0	0	0	0	0	0	0	0	0	0	0	0	0	0	0	0	0	0	0	0	0	0	0	0
Otu01371	Planctomycetes	Planctomycetia	Pirellulales	Thermoguttaceae	Thermostilla	7	12	14	11	3	0	0	0	0	0	1	0	0	0	0	0	0	0	0	0	0	0	0	0	0	0	0	0	0	0	0	0	0	0	0	0	0	0	0	0	0	0	0	0
Otu01372	Proteobacteria	Epsilonproteobacteria	Campylobacterales	Campylobacteraceae	Arcobactergroup	12	11	15	9	0	0	0	0	0	0	0	0	0	0	1	0	0	0	0	0	0	0	3	2	1	0	1	1	0	0	0	0	0	0	0	0	0	0	0	0	0	0	0	0
Otu01373	Tenericutes	Mollicutes	Mycoplasmatales	Mycoplasmataceae	Mycoplasmopsis	12	18	16	6	0	0	0	0	0	0	0	0	0	0	0	0	0	0	0	0	0	0	0	0	0	0	0	0	0	0	0	0	0	0	0	0	0	0	0	0	0	0	0	0
Otu01374	Chloroflexi	Chloroflexia	Chloroflexales	Roseiflexaceae	Roseiflexus	14	19	16	14	1	0	0	0	0	0	0	0	0	0	0	0	0	0	0	0	0	0	0	0	0	0	0	0	0	0	0	0	0	0	0	0	0	0	0	0	0	0	0	0
Otu01375	Proteobacteria	Gammaproteobacteria			Acidibacter	14	10	21	12	0	0	0	0	0	0	0	0	0	0	0	0	0	0	0	0	0	0	0	0	0	0	0	0	0	0	0	0	0	0	0	0	0	0	0	0	0	0	0	0
Otu01376	Proteobacteria	Gammaproteobacteria	Pseudomonadales	Moraxellaceae	Acinetobacter	0	0	0	0	5	6	38	16	1	1	1	0	0	0	0	0	0	0	0	0	0	0	0	0	0	0	0	0	0	0	0	0	0	0	0	0	0	0	0	0	0	0	0	0
Otu01377	Bacteroidetes	Sphingobacteriia	Sphingobacteriales	Sphingobacteriaceae	Solitalea	23	25	10	1	0	0	0	0	0	0	0	0	0	0	0	0	0	0	0	0	0	0	0	0	0	0	0	0	0	0	0	0	0	0	0	0	0	0	0	0	0	0	0	0
Otu01378	Firmicutes	Clostridia	Eubacteriales	Clostridiaceae	Alkaliphilus	4	3	20	15	1	1	0	1	0	0	0	0	0	0	0	0	0	0	0	0	0	0	0	0	0	0	0	0	0	0	0	0	0	0	0	0	0	0	0	0	0	0	0	0
Otu01379	Actinobacteria	Actinomycetia	Corynebacteriales	Corynebacteriaceae	Corynebacterium	0	0	1	3	1	0	0	0	0	0	0	0	0	0	0	0	0	0	0	3	17	0	0	0	0	0	0	0	0	0	0	0	0	1	0	0	0	0	0	0	0	0	0	0
Otu01380	Planctomycetes	Planctomycetia	Planctomycetales	Planctomycetaceae	Planctopirus	9	12	16	7	1	2	0	0	0	0	0	0	0	0	0	0	0	0	0	0	0	0	0	0	0	0	0	0	0	0	0	0	0	0	0	0	0	0	0	0	0	0	0	0
Otu01381	Proteobacteria	Alphaproteobacteria	Hyphomicrobiales	Stappiaceae	Labrenzia	0	0	0	0	0	0	0	0	9	12	14	6	1	5	7	10	0	1	0	1	0	0	1	0	0	0	0	0	0	0	0	0	0	0	0	0	0	0	0	0	0	0	0	0
Otu01382	Acidobacteria	Blastocatellia	Blastocatellales	Blastocatellaceae	Stenotrophobacter	11	14	8	13	0	0	0	0	0	0	0	0	0	0	0	0	0	0	0	0	0	0	0	0	0	0	0	0	0	0	0	0	0	0	0	0	0	0	0	0	0	0	0	0
Otu01383	Chloroflexi	Anaerolineae	Anaerolineales	Anaerolineaceae	Thermanaerothrix	0	0	0	0	0	2	0	0	0	0	0	0	0	0	0	0	0	0	0	0	0	0	0	0	0	0	0	0	0	0	0	0	0	0	0	0	0	0	0	0	0	0	0	0
Otu01384	Proteobacteria	Alphaproteobacteria	Hyphomicrobiales	Rhizobiaceae	Shinella	0	0	0	0	1	0	0	1	5	2	4	1	1	0	0	1	3	1	0	1	0	0	1	0	0	1	0	0	3	1	1	1	0	0	0	0	0	0	0	0	0	0	0	0
Otu01385	Verrucomicrobia	Verrucomicrobiae	Verrucomicrobiales	Verrucomicrobiasubdivision3	Limisphaera	12	13	16	10	0	0	0	0	0	0	0	0	0	0	0	0	0	0	0	0	0	0	0	0	0	0	0	0	0	0	0	0	0	0	0	0	0	0	0	0	0	0	0	0
Otu01386	Proteobacteria	Deltaproteobacteria	Desulfobacterales	Desulfobacteraceae	Desulforegula	9	12	15	15	1	0	1	0	0	0	0	0	0	0	0	0	0	0	0	0	0	0	0	0	0	0	0	0	0	1	0	0	0	0	0	0	0	0	0	0	0	0	0	0
Otu01387	Proteobacteria	Betaproteobacteria	Rhodocyclales	Zoogloeaceae	Zoogloea	25	24	8	5	0	0	1	1	0	0	0	0	0	0	0	0	0	0	0	0	0	0	1	0	0	0	0	0	0	0	0	0	0	0	0	0	0	0	0	0	0	0	0	0
Otu01388	Proteobacteria	Deltaproteobacteria	Desulfovibrionales	Desulfonatronaceae	Desulfonatronum	0	0	0	0	0	0	0	0	0	0	0	0	0	0	0	0	0	0	0	0	0	0	0	0	0	0	0	0	0	0	0	0	0	0	0	0	0	0	0	0	0	0	0	0
Otu01389	Planctomycetes	Planctomycetia	Pirellulales	Pirellulaceae	Pirellula	0	0	0	0	0	0	0	0	0	0	0	0	0	0	0	0	0	0	0	0	0	0	0	0	0	0	0	0	0	0	0	0	0	0	0	0	0	0	0	0	0	0	0	0
Otu01390	Proteobacteria	Alphaproteobacteria	Hyphomicrobiales	Rhizobiaceae	Rhizobium	15	14	19	11	0	0	0	0	0	0	0	0	0	0	0	0	0	0	0	0	0	0	0	0	0	0	0	0	0	0	0	0	0	0	0	0	0	0	0	0	0	0	0	0
Otu01391	Chloroflexi	Anaerolineae	Anaerolineales	Anaerolineaceae	Thermanaerothrix	0	0	0	0	0	0	0	0	0	0	0	0	0	0	0	0	0	0	0	0	0	0	0	0	0	0	0	0	0	0	0	0	0	0	0	0	0	0	0	0	0	0	0	0
Otu01392	Proteobacteria	Gammaproteobacteria	Xanthomonadales	Xanthomonadaceae	Coralloluteibacterium	0	0	0	0	0	0	0	0	0	0	0	0	0	0	0	1	1	0	0	0	0	3	1	2	5	6	25	22	1	0	0	0	0	0	0	0	0	0	0	0	0	0	0	0
Otu01393	Firmicutes	Clostridia	Eubacteriales	Peptostreptococcaceae	Paraclostridium	15	19	9	16	0	0	0	0	0	0	0	0	0	0	0	0	0	0	0	0	0	0	0	0	0	0	0	0	0	0	0	0	0	0	0	0	0	0	0	0	0	0	0	0
Otu01394	Actinobacteria	Thermoleophilia	Solirubrobacterales	Conexibacteraceae	Conexibacter	15	6	12	10	0	0	1	0	0	0	0	0	0	0	0	0	0	0	0	0	0	0	0	0	0	0	0	0	0	0	0	0	0	0	0	0	0	0	0	0	0	0	0	0
Otu01395	Actinobacteria	Actinomycetia	Corynebacteriales	Corynebacteriaceae	Corynebacterium	1	0	0	0	0	0	1	0	0	0	0	0	0	2	0	0	0	0	2	0	5	0	0	0	0	0	0	1	0	0	0	0	0	0	0	0	0	0	0	1	0	0	0	0
Otu01396	Cyanobacteria	Oscillatoriophycideae	Oscillatoriales	Coleofasciculaceae	Cephalothrix	0	0	0	0	0	0	0	0	0	0	0	0	0	0	0	0	0	0	0	0	0	0	0	0	0	0	0	0	0	0	0	0	0	0	0	0	2	1	0	0	0	0	0	0
Otu01397	Planctomycetes	Planctomycetia	Gemmatales	Gemmataceae	Gemmata	7	4	16	9	2	3	0	1	0	0	0	0	0	0	0	0	0	0	0	0	0	0	0	0	0	0	0	0	0	0	0	0	0	0	0	0	0	0	0	0	0	0	0	0
Otu01398	Firmicutes	Clostridia	Eubacteriales	ClostridialesFamilyXIII.IncertaeSedis	Aminipila	0	0	0	0	0	0	0	0	0	0	8	3	0	0	1	0	0	0	0	0	0	0	0	0	0	2	0	1	0	0	0	0	0	0	0	0	0	0	0	0	0	0	0	0
Otu01399	Proteobacteria	Betaproteobacteria	Burkholderiales	Oxalobacteraceae	Massilia	17	8	11	10	2	0	0	0	0	0	0	0	0	0	0	0	0	0	0	0	0	0	0	0	0	0	0	0	0	0	0	0	0	0	0	0	0	0	0	0	0	0	0	0
Otu01400	Actinobacteria	Actinomycetia	Propionibacteriales	Nocardioidaceae	Marmoricola	6	0	11	10	9	9	2	6	0	1	1	0	0	0	0	0	0	0	0	0	0	0	0	0	0	0	0	0	3	0	0	0	0	0	0	0	0	0	0	0	0	0	0	0
Otu01401	Ignavibacteriae	Ignavibacteria	Ignavibacteriales	Ignavibacteriaceae	Ignavibacterium	0	0	0	0	0	0	0	0	0	0	0	0	0	0	0	0	0	0	0	0	0	0	0	0	0	0	0	0	0	0	0	0	0	0	0	0	0	0	0	0	0	0	0	0
Otu01402	Bacteroidetes	Flavobacteriia	Flavobacteriales	Flavobacteriaceae	Flavobacterium	3	1	1	2	0	1	0	1	0	0	0	1	0	0	2	1	1	0	4	11	0	0	0	0	0	0	0	0	27	8	0	0	0	0	0	0	0	0	0	0	0	0	0	0
Otu01403	Proteobacteria	Betaproteobacteria	Burkholderiales	Alcaligenaceae	Derxia	16	18	11	13	0	0	0	0	0	0	0	0	0	0	0	0	0	0	0	0	0	0	0	0	0	0	0	0	0	0	0	0	0	0	0	0	0	0	0	0	0	0	0	0
Otu01404	Proteobacteria	Gammaproteobacteria	Pseudomonadales	Moraxellaceae	Acinetobacter	0	0	0	0	17	16	22	7	2	0	0	0	0	0	1	0	0	0	0	0	0	0	0	0	0	0	0	0	0	0	0	0	0	0	0	0	0	0	0	0	0	0	0	0
Otu01405	Proteobacteria	Betaproteobacteria	Burkholderiales	Comamonadaceae	Comamonas	8	6	7	1	8	6	11	4	1	0	0	0	0	0	0	0	0	0	0	0	0	0	0	0	0	0	0	0	0	0	0	0	0	0	0	0	0	0	0	0	0	0	0	0
Otu01406	Proteobacteria	Gammaproteobacteria	Enterobacterales	Enterobacteriaceae	Escherichia	1	0	0	1	0	0	0	0	1	4	0	0	1	0	1	0	0	0	15	2	5	7	0	0	0	0	0	1	1	0	0	0	0	0	0	0	0	0	0	0	0	0	0	0
Otu01407	Proteobacteria	Gammaproteobacteria	Legionellales	Coxiellaceae	Coxiella	17	13	8	3	1	0	0	0	0	0	0	0	0	0	0	0	0	0	0	0	0	0	0	0	0	0	0	0	0	0	0	0	0	0	0	0	0	0	0	0	0	0	0	0
Otu01408	Bacteroidetes	Chitinophagia	Chitinophagales	Chitinophagaceae	Niabella	0	0	0	0	0	0	0	0	0	0	0	0	0	0	1	3	2	2	0	0	0	0	16	17	5	2	9	5	2	0	0	0	0	0	0	0	0	0	0	0	0	0	0	0
Otu01409	Verrucomicrobia	Spartobacteria	Chthoniobacterales	Chthoniobacteraceae	Chthoniobacter	10	8	15	14	0	0	0	0	0	0	0	0	0	0	0	0	0	0	0	0	0	0	0	0	0	0	0	0	0	0	0	0	0	0	0	0	0	0	0	0	0	0	0	0
Otu01410	Bacteroidetes	Cytophagia	Cytophagales	Cytophagaceae	Dyadobacter	0	0	0	0	0	0	0	0	11	12	15	11	3	2	4	2	0	0	0	3	0	0	0	0	0	0	0	0	1	0	0	0	0	0	0	0	0	0	0	0	0	0	0	0
Otu01411	Actinobacteria	Actinomycetia	Micrococcales	Brevibacterium	Brevibacterium	0	0	0	0	0	0	0	0	0	0	0	1	0	0	2	0	1	0	0	0	0	0	6	7	3	3	6	4	2	0	2	1	3	0	3	2	0	0	0	0	0	0	0	0
Otu01412	Bacteroidetes	Chitinophagia	Chitinophagales	Chitinophagaceae	Taibaiella	0	0	0	0	0	0	0	0	0	0	1	2	28	23	4	5	0	0	0	0	0	0	0	0	0	0	0	0	0	0	0	0	0	0	0	0	0	0	0	0	0	0	0	0
Otu01413	Verrucomicrobia	Verrucomicrobiae	Verrucomicrobiales	Verrucomicrobiaceae	Prosthecobacter	0	0	0	0	0	0	0	0	0	0	3	1	15	17	10	7	0	0	3	4	0	0	0	0	0	0	0	0	0	0	0	0	0	0	0	0	0	0	0	0	0	0	0	0
Otu01414	Actinobacteria	Actinomycetia	Micrococcales	Micrococcaceae	Pseudarthrobacter	0	2	1	0	0	0	0	0	0	0	0	0	0	0	1	2	0	1	0	0	17	3	6	1	1	4	2	6	4	3	0	0	0	0	0	2	0	0	0	0	0	0	0	0
Otu01415	Bacteroidetes	Bacteroidia	Bacteroidales	Bacteroidaceae	Bacteroides	0	0	0	0	0	0	0	0	0	0	2	1	0	0	1	0	0	0	2	0	0	0	8	19	3	0	7	4	0	0	0	0	0	0	0	0	3	0	0	1	0	0	0	2
Otu01416	Bacteroidetes	Chitinophagia	Chitinophagales	Chitinophagaceae	Ferruginibacter	1	3	2	0	10	10	6	7	0	1	5	2	0	2	5	5	0	1	0	0	0	0	0	0	0	0	0	0	0	0	0	0	0	0	0	0	0	0	0	0	0	0	0	0
Otu01417	Planctomycetes	Planctomycetia	Planctomycetales	Planctomycetaceae	Gimesia	0	0	0	0	0	0	0	0	0	0	0	0	0	0	0	0	0	0	0	0	0	0	0	0	0	0	0	0	0	0	0	0	0	0	0	0	0	0	0	0	0	0	0	0
Otu01418	Bacteroidetes	Saprospiria	Saprospirales	Lewinellaceae	Flavilitoribacter	12	15	15	15	1	0	0	0	0	2	0	0	0	0	0	0	0	0	0	0	0	0	0	0	0	0	0	0	0	0	0	0	0	0	0	0	0	0	0	0	0	0	0	0
Otu01419	Proteobacteria	Betaproteobacteria	Burkholderiales	Comamonadaceae	Polaromonas	8	7	8	9	4	4	3	2	0	0	1	0	0	0	0	0	0	0	0	0	0	0	0	0	0	0	0	0	0	0	0	0	0	0	0	0	0	0	0	0	0	0	0	0
Otu01420	Proteobacteria	Deltaproteobacteria	Myxococcales		Minicystis	0	0	0	0	0	0	0	0	0	0	0	0	0	0	0	0	0	0	0	0	0	0	7	8	2	1	17	19	1	0	5	1	0	0	0	1	0	0	0	0	0	0	0	0
Otu01421	Proteobacteria	Deltaproteobacteria	Desulfobacterales	Desulfobacteraceae	Desulfofrigus	17	8	9	11	4	2	0	1	0	0	0	0	0	0	0	0	0	0	0	0	0	0	0	0	0	0	0	0	0	0	0	0	0	0	0	0	0	0	0	0	0	0	0	0
Otu01422	Proteobacteria	Alphaproteobacteria	Hyphomicrobiales	Hyphomicrobiaceae	Hyphomicrobium	7	3	13	8	4	0	5	2	0	1	0	0	0	0	0	0	0	0	0	0	0	0	0	0	0	0	0	0	0	0	0	0	0	0	0	0	0	0	0	0	0	0	0	0
Otu01423	Proteobacteria	Gammaproteobacteria	Cellvibrionales	Microbulbiferaceae	Microbulbifer	0	0	0	0	0	0	0	0	0	0	0	0	0	0	0	0	0	0	0	0	0	0	0	0	0	0	0	0	0	0	0	0	0	0	0	0	0	0	0	0	0	0	0	0
Otu01424	Gemmatimonadetes	Gemmatimonadetes	Gemmatimonadales	Gemmatimonadaceae	Gemmatimonas	18	12	8	9	1	0	0	1	0	0	0	0	0	0	0	0	0	0	0	0	0	0	0	0	0	0	0	0	0	0	0	0	0	0	0	0	0	0	0	0	0	0	0	0
Otu01425	Bacteroidetes	Chitinophagia	Chitinophagales	Chitinophagaceae	Terrimonas	0	0	0	0	1	0	1	0	0	1	6	12	2	3	14	10	2	0	0	0	0	1	0	0	0	0	0	0	1	3	0	0	0	0	0	0	0	0	0	0	0	0	0	0
Otu01426	Proteobacteria	Betaproteobacteria	Burkholderiales	Oxalobacteraceae	Herbaspirillum	13	9	10	8	2	2	0	0	0	0	0	0	0	0	0	0	0	0	0	0	0	0	0	0	0	0	0	0	0	0	0	0	0	0	0	0	0	0	0	0	0	0	0	0
Otu01427	Unclassified					13	10	7	5	0	1	0	0	0	0	0	0	0	0	0	0	0	0	0	0	0	0	0	0	0	0	0	0	0	0	0	0	0	0	0	0	0	0	0	0	0	0	0	0
Otu01428	Synergistetes	Synergistia	Synergistales	Synergistaceae	Aminomonas	0	0	0	0	0	0	0	0	0	0	0	0	0	0	0	0	0	0	0	0	0	0	0	0	0	0	0	0	0	0	0	0	0	0	0	0	0	0	0	0	0	0	0	0
Otu01429	Proteobacteria	Gammaproteobacteria	Xanthomonadales	Xanthomonadaceae	Stenotrophomonas	0	0	1	0	7	8	7	2	0	0	0	0	0	0	0	0	0	0	0	0	0	0	0	0	0	0	0	0	0	0	0	0	1	0	2	1	0	0	0	0	3	1	12	5
Otu01430	Proteobacteria	Gammaproteobacteria	Xanthomonadales	Xanthomonadaceae	Lysobacter	2	2	4	5	10	7	8	7	2	0	1	1	0	0	2	1	1	0	0	0	0	0	0	0	0	0	0	0	0	1	0	0	0	0	0	0	0	0	0	0	0	0	0	0
Otu01431	Proteobacteria	Gammaproteobacteria	Pseudomonadales	Moraxellaceae	Acinetobacter	0	0	0	0	2	0	1	0	0	0	10	6	1	1	1	0	0	0	0	0	15	15	0	0	0	0	0	0	4	1	0	0	0	0	0	0	0	0	0	0	0	0	0	0
Otu01432	Proteobacteria	Gammaproteobacteria	Pseudomonadales	Moraxellaceae	Acinetobacter	0	0	0	0	5	0	2	0	1	0	21	14	8	6	0	1	0	0	0	0	0	2	0	0	0	0	0	0	1	0	0	0	0	0	0	0	0	0	0	0	0	0	0	0
Otu01433	Proteobacteria	Betaproteobacteria	Nitrosomonadales	Methylophilaceae	Methylobacillus	0	0	0	0	0	0	0	0	0	0	4	6	2	1	14	13	3	3	5	7	0	0	0	0	0	0	0	0	1	2	0	0	0	0	0	0	0	0	0	0	0	0	0	0
Otu01434	Bacteroidetes	Cytophagia	Cytophagales	Cytophagaceae	Runella	8	11	11	8	0	0	8	0	0	0	0	0	0	0	0	0	0	0	0	0	0	0	0	0	0	0	0	0	0	0	0	0	0	0	0	0	0	0	0	0	0	0	0	0
Otu01435	Proteobacteria	Gammaproteobacteria	Pseudomonadales	Moraxellaceae	Acinetobacter	0	0	0	0	1	1	39	20	0	0	0	0	0	0	0	0	0	0	0	0	0	0	0	0	0	0	0	0	0	0	0	0	0	0	0	0	0	0	0	0	0	0	0	0
Otu01436	Proteobacteria	Gammaproteobacteria			Methylohalomonas	0	0	1	0	0	0	0	0	0	0	0	0	0	0	1	2	0	0	5	1	11	12	5	2	3	0	3	3	0	0	4	2	0	0	0	3	0	0	0	0	0	0	0	0
Otu01437	Bacteroidetes	Saprospiria	Saprospirales	Lewinellaceae	Lewinella	21	16	8	10	0	0	0	0	0	0	0	0	0	0	0	0	0	0	0	0	0	0	0	0	0	0	0	0	0	0	0	0	0	0	0	0	0	0	0	0	0	0	0	0
Otu01438	Acidobacteria	Blastocatellia	Blastocatellales	Blastocatellaceae	Aridibacter	14	10	12	9	0	0	0	0	0	0	0	0	0	0	0	0	0	0	0	0	0	0	0	0	0	0	0	0	0	0	0	0	0	0	0	0	0	0	0	0	0	0	0	0
Otu01439	Planctomycetes	Planctomycetia	Pirellulales	Thermoguttaceae	Thermostilla	0	0	0	0	0	0	0	0	0	0	0	0	0	0	0	0	0	0	0	0	0	0	0	0	0	0	0	0	0	0	0	0	0	0	0	0	0	0	0	0	0	0	0	0
Otu01440	Proteobacteria	Gammaproteobacteria	Pseudomonadales	Pseudomonadaceae	Pseudomonas	0	0	0	0	0	0	0	0	0	0	0	0	0	0	0	0	0	0	0	0	0	0	0	0	0	0	0	0	0	0	0	0	0	0	0	0	0	0	0	0	0	0	0	0
Otu01441	Bacteroidetes	Chitinophagia	Chitinophagales	Chitinophagaceae	Taibaiella	0	0	0	0	0	0	0	0	0	0	2	2	25	27	1	2	0	0	0	0	0	0	0	0	0	0	0	0	0	1	0	0	0	0	0	0	0	0	0	0	0	0	0	0
Otu01442	Firmicutes	Clostridia	Eubacteriales	ClostridialesFamilyXII.IncertaeSedis	Fusibacter	0	0	1	0	1	0	0	0	0	0	0	0	0	0	0	1	0	0	14	4	5	0	0	0	0	0	0	0	18	15	0	0	0	0	0	0	0	0	0	0	0	0	0	0
Otu01443	Proteobacteria	Alphaproteobacteria	Rhodospirillales	Geminicoccaceae	Arboricoccus	5	5	2	4	5	6	6	7	2	4	0	1	0	0	0	2	0	0	0	0	0	0	0	0	0	0	0	0	0	0	0	0	0	0	0	0	0	0	0	0	0	0	0	0
Otu01444	Proteobacteria	Deltaproteobacteria	Myxococcales	Archangiaceae	Vitiosangium	11	19	13	11	0	0	0	0	0	0	0	0	0	0	0	0	0	0	0	0	0	0	0	0	0	0	0	0	0	0	0	0	0	0	0	0	0	0	0	0	0	0	0	0
Otu01445	Verrucomicrobia	Verrucomicrobiae	Verrucomicrobiales	Verrucomicrobiasubdivision3	Limisphaera	11	13	12	15	1	0	1	3	0	0	0	0	0	0	0	0	0	0	0	0	0	0	0	0	0	0	0	0	0	0	1	1	0	0	0	0	0	0	0	0	0	0	0	0
Otu01446	Proteobacteria	Alphaproteobacteria	Hyphomicrobiales	Bradyrhizobiaceae	Nitrobacter	15	11	17	12	0	0	0	0	0	0	0	0	0	0	0	0	0	0	0	0	0	0	0	0	0	0	0	0	0	0	0	0	0	0	0	0	0	0	0	0	0	0	0	0
Otu01447	Proteobacteria	Gammaproteobacteria	Xanthomonadales	Rhodanobacteraceae	Chiayiivirga	0	0	0	0	0	0	0	0	0	0	0	0	0	0	0	0	0	0	0	0	0	0	0	1	1	0	15	23	0	0	5	9	0	0	0	6	0	0	0	0	0	0	0	0
Otu01448	Elusimicrobia	Endomicrobia	Endomicrobiales	Endomicrobiaceae	Endomicrobium	0	0	0	0	0	0	0	0	0	0	0	0	0	0	0	0	0	0	0	0	0	0	0	0	0	0	0	0	0	0	0	0	0	0	0	0	0	0	0	0	0	0	0	0
Otu01449	Planctomycetes	Phycisphaerae	Tepidisphaerales	Tepidisphaeraceae	Tepidisphaera	10	11	13	6	0	1	1	0	0	0	0	0	0	0	0	0	0	0	0	0	0	0	0	0	0	0	0	0	0	0	0	0	0	0	0	0	0	0	0	0	0	0	0	0
Otu01450	Bacteroidetes	Chitinophagia	Chitinophagales	Chitinophagaceae	Taibaiella	0	0	0	0	0	0	0	0	0	0	2	2	32	20	1	2	0	0	1	0	0	0	0	0	0	0	0	0	0	0	0	0	0	0	0	0	0	0	0	0	0	0	0	0
Otu01451	Bacteroidetes	Sphingobacteriia	Sphingobacteriales	Sphingobacteriaceae	Mucilaginibacter	27	21	2	4	0	0	1	0	0	0	0	0	0	0	0	0	0	0	0	0	0	0	0	0	0	0	0	0	0	0	0	0	0	0	0	0	0	0	0	0	0	0	0	0
Otu01452	Chloroflexi	Caldilineae	Caldilineales	Caldilineaceae	Litorilinea	11	17	8	9	0	0	1	0	0	0	0	0	0	0	0	0	0	0	0	0	0	0	0	0	0	0	0	0	0	0	0	0	0	0	0	0	0	0	0	0	0	0	0	0
Otu01453	Proteobacteria	Alphaproteobacteria	Hyphomicrobiales	Phyllobacteriaceae	Phyllobacterium	0	0	0	0	0	0	0	0	0	0	0	0	0	0	0	0	0	0	0	0	0	0	0	0	0	0	0	0	0	0	0	0	0	0	0	0	0	0	0	0	0	0	0	0
Otu01454	Proteobacteria	Betaproteobacteria	Burkholderiales	Comamonadaceae	Ramlibacter	0	0	0	0	0	0	0	0	3	0	6	0	2	5	8	9	2	0	2	6	0	0	0	0	1	0	3	1	7	4	0	0	0	0	0	0	0	0	0	0	0	0	0	0
Otu01455	Proteobacteria	Deltaproteobacteria	Myxococcales	Polyangiaceae	Racemicystis	22	17	14	6	0	0	0	0	0	0	0	0	0	0	0	0	0	0	0	0	0	0	0	0	0	0	0	0	0	0	0	0	0	0	0	0	0	0	0	0	0	0	0	0
Otu01456	Proteobacteria	Betaproteobacteria	Burkholderiales	Comamonadaceae	Acidovorax	0	0	0	0	2	0	0	1	1	0	2	1	0	0	0	1	16	12	2	0	0	1	1	1	0	0	0	3	1	1	0	8	0	0	0	1	0	0	0	4	0	0	0	0
Otu01457	Acidobacteria	Acidobacteriia	Bryobacterales	Bryobacteraceae	Paludibaculum	4	8	14	14	0	0	1	2	0	0	4	0	0	0	0	0	0	0	0	0	0	0	0	0	0	0	0	0	0	0	0	0	0	0	0	0	0	0	0	0	0	0	0	0
Otu01458	Planctomycetes	Planctomycetia	Planctomycetales	Planctomycetaceae	Gimesia	7	10	11	10	0	0	0	0	0	0	0	0	0	0	0	0	0	0	0	0	0	0	0	0	0	0	0	0	0	0	0	0	0	0	0	0	0	0	0	0	0	0	0	0
Otu01459	Gemmatimonadetes	Gemmatimonadetes	Gemmatimonadales	Gemmatimonadaceae	Roseisolibacter	10	12	16	11	0	0	0	0	0	0	0	0	0	0	0	0	0	0	0	0	0	0	0	0	0	0	0	0	0	0	0	0	0	0	0	0	0	0	0	0	0	0	0	0
Otu01460	Proteobacteria	Betaproteobacteria	Burkholderiales	Comamonadaceae	Acidovorax	12	9	7	10	0	0	0	0	0	0	0	0	0	0	0	0	0	0	0	0	0	0	0	0	0	0	0	0	0	0	0	0	0	0	0	0	0	0	0	0	0	0	0	0
Otu01461	Proteobacteria	Betaproteobacteria	Rhodocyclales	Rhodocyclaceae	Propionivibrio	4	0	0	0	0	0	0	0	0	0	4	3	2	0	0	2	0	2	0	6	0	0	3	1	0	1	2	3	1	2	2	6	0	0	4	9	0	0	0	0	0	0	0	0
Otu01462	Actinobacteria	Actinomycetia	Bifidobacteriales	Bifidobacteriaceae	Bifidobacterium	10	9	13	9	0	0	1	0	0	0	0	0	0	0	0	0	0	0	0	0	0	0	0	0	0	0	0	0	0	0	0	0	0	0	0	0	0	0	0	0	0	0	0	0
Otu01463	Actinobacteria	Actinomycetia	Kineosporiales	Kineosporiaceae	Angustibacter	15	6	13	12	0	0	0	0	1	0	0	0	0	0	0	0	0	0	0	0	0	0	0	0	0	0	0	0	0	0	0	0	0	0	0	0	0	0	0	0	0	0	0	0
Otu01464	Bacteroidetes	Sphingobacteriia	Sphingobacteriales	Sphingobacteriaceae	Pedobacter	0	0	0	0	0	0	0	0	0	2	2	0	0	2	17	6	0	0	3	3	0	0	0	0	2	1	0	0	2	1	0	1	10	7	0	0	0	0	0	0	0	0	0	0
Otu01465	Proteobacteria	Betaproteobacteria	Burkholderiales	Comamonadaceae	Pseudorhodoferax	0	0	0	0	0	0	1	1	10	12	7	1	4	1	2	0	0	0	1	0	0	1	0	0	0	0	1	2	3	0	1	1	0	0	4	2	0	0	0	0	0	0	0	0
Otu01466	Proteobacteria	Betaproteobacteria	Nitrosomonadales	Nitrosomonadaceae	Nitrosomonas	8	9	12	10	0	0	0	0	0	0	0	0	0	0	0	0	0	0	0	0	0	0	0	0	0	0	0	0	0	0	0	0	0	0	0	0	0	0	0	0	0	0	0	0
Otu01467	Firmicutes	Clostridia	Eubacteriales	Peptococcaceae	Peptococcus	0	0	0	0	0	0	0	0	0	0	0	0	0	0	0	0	0	0	0	0	0	0	0	0	0	0	0	0	0	0	0	0	0	0	0	0	0	0	0	0	0	0	0	0
Otu01468	Proteobacteria	Alphaproteobacteria	Rhodospirillales	Thalassospiraceae	Thalassospira	0	0	0	0	0	0	0	0	0	0	1	0	0	0	0	0	0	0	0	0	4	0	4	5	8	8	16	12	0	0	0	0	0	0	0	0	0	0	0	0	0	0	0	0
Otu01469	Planctomycetes	Planctomycetia	Pirellulales	Pirellulaceae	Bremerella	0	0	0	0	0	0	0	0	0	0	0	0	0	0	0	0	0	0	0	0	0	0	0	0	0	0	0	0	0	0	0	0	0	0	0	0	0	0	0	0	0	0	0	0
Otu01470	Proteobacteria	Alphaproteobacteria	Rhodospirillales	Azospirillaceae	Azospirillum	0	0	0	0	0	0	0	0	0	0	0	0	0	0	0	0	0	0	1	2	0	0	0	0	30	20	3	2	0	0	0	0	0	0	0	0	0	0	0	0	0	0	0	0
Otu01471	Planctomycetes	Planctomycetia	Gemmatales	Gemmataceae	Tuwongella	14	13	17	4	0	0	1	1	0	0	0	0	0	0	0	0	0	0	0	0	0	0	0	0	0	0	0	0	0	0	0	0	0	0	0	0	0	0	0	0	0	0	0	0
Otu01472	Proteobacteria	Alphaproteobacteria	Rhodospirillales	Azospirillaceae	Azospirillum	0	0	0	0	0	0	0	0	0	0	0	0	0	0	0	0	0	0	0	0	0	0	0	0	0	0	0	0	0	0	0	0	22	36	0	0	0	0	0	0	0	0	0	0
Otu01473	Planctomycetes	Planctomycetia	Planctomycetales	Planctomycetaceae	Planctopirus	15	10	14	4	1	1	0	0	0	0	0	0	0	0	0	0	0	0	0	0	0	0	0	0	0	0	0	0	0	0	0	0	0	0	0	0	0	0	0	0	0	0	0	0
Otu01474	Chloroflexi	Anaerolineae	Anaerolineales	Anaerolineaceae	Leptolinea	0	0	0	0	0	0	0	0	0	0	0	0	0	0	0	0	0	0	0	0	0	0	0	0	0	0	0	0	0	0	0	0	0	0	0	0	0	0	0	0	0	0	0	0
Otu01475	Bacteroidetes	Cytophagia	Cytophagales	Hymenobacteraceae	Rufibacter	18	9	10	9	0	0	0	0	0	0	0	0	0	0	0	0	0	0	0	0	0	0	0	0	0	0	0	0	0	0	0	0	0	0	0	0	0	0	0	0	0	0	0	0
Otu01476	Bacteroidetes	Saprospiria	Saprospirales	Lewinellaceae	Lewinella	25	16	7	5	0	0	0	0	0	0	0	0	0	0	0	0	0	0	0	0	0	0	0	0	0	0	0	0	0	0	0	0	0	0	0	0	0	0	0	0	0	0	0	0
Otu01477	Proteobacteria	Deltaproteobacteria	Myxococcales	Kofleriaceae	Kofleria	8	6	13	8	0	0	0	0	0	0	0	0	0	0	0	0	0	0	0	0	0	0	0	0	0	0	0	0	0	0	0	0	0	0	0	0	0	0	0	0	0	0	0	0
Otu01478	Proteobacteria	Alphaproteobacteria	Hyphomicrobiales	Boseaceae	Bosea	0	0	0	0	0	0	0	0	0	0	0	0	1	0	2	3	5	2	7	21	0	0	0	0	4	1	0	0	1	0	2	0	1	0	0	0	0	0	1	0	0	0	0	0
Otu01479	Planctomycetes	Planctomycetia	Gemmatales	Gemmataceae	Fimbriiglobus	13	10	10	7	1	0	1	0	0	0	0	0	0	0	0	0	0	0	0	0	0	0	0	0	0	0	0	0	0	0	0	0	0	0	0	0	0	0	0	0	0	0	0	0
Otu01480	Chloroflexi	Anaerolineae	Anaerolineales	Anaerolineaceae	Thermomarinilinea	0	0	0	0	0	0	0	0	0	0	0	0	0	0	0	0	0	0	0	0	0	0	0	0	0	0	0	0	0	0	0	0	0	0	0	0	0	0	0	0	0	0	0	0
Otu01481	Proteobacteria	Betaproteobacteria	Burkholderiales	Comamonadaceae	Pelomonas	2	0	0	1	6	6	19	10	2	0	1	0	1	1	0	4	0	1	2	0	0	0	0	0	0	0	0	0	0	1	0	0	0	0	0	0	0	0	0	0	0	0	0	0
Otu01482	Spirochaetes	Spirochaetia	Leptospirales	Leptospiraceae	Leptospira	0	0	0	0	0	0	0	0	0	0	0	0	0	0	0	0	0	0	0	0	0	0	0	0	0	0	0	0	0	0	0	0	0	0	0	0	0	0	0	0	0	0	0	0
Otu01483	Proteobacteria	Alphaproteobacteria	Rhodospirillales	Acetobacteraceae	Caldovatus	2	4	6	4	1	1	0	0	0	0	0	0	0	0	0	0	0	0	0	0	0	0	0	0	0	0	0	0	0	0	0	0	0	0	0	0	0	0	0	0	0	0	0	0
Otu01484	Proteobacteria	Betaproteobacteria	Burkholderiales	Comamonadaceae	Kinneretia	13	8	8	3	2	1	2	0	0	0	1	0	0	0	0	2	0	0	1	0	0	0	0	0	0	0	0	0	0	1	0	0	0	0	0	0	0	0	0	0	0	0	0	0
Otu01485	Verrucomicrobia	Verrucomicrobiae	Verrucomicrobiales	Verrucomicrobiasubdivision3	Limisphaera	0	0	0	0	0	0	0	0	0	0	0	0	0	0	0	1	0	0	0	1	0	0	20	18	4	6	2	5	0	0	0	0	0	0	0	0	0	0	0	0	0	0	0	0
Otu01486	Proteobacteria	Epsilonproteobacteria	Campylobacterales	Thiovulaceae	Sulfurimonas	0	0	0	0	0	0	0	0	0	0	0	0	0	0	0	0	0	0	0	0	0	0	0	0	0	0	0	0	0	0	0	0	0	0	0	0	0	0	0	0	0	0	0	0
Otu01487	Bacteroidetes	Chitinophagia	Chitinophagales	Chitinophagaceae	Taibaiella	0	0	0	0	0	0	0	0	0	0	2	3	20	22	5	4	0	0	0	1	0	0	0	0	0	0	0	0	0	0	0	0	0	0	0	0	0	0	0	0	0	0	0	0
Otu01488	Proteobacteria	Gammaproteobacteria			Acidibacter	14	7	16	5	2	1	0	1	0	0	0	0	0	0	0	0	0	0	0	0	0	0	0	0	0	0	0	0	0	0	0	0	0	0	0	0	0	0	0	0	0	0	0	0
Otu01489	Firmicutes	Bacilli	Bacillales	Paenibacillaceae	Paenibacillus	9	8	12	4	4	1	0	1	0	0	0	0	0	0	0	0	0	0	0	0	0	0	0	0	0	0	0	0	0	0	0	0	0	0	0	0	0	0	0	0	0	0	0	0
Otu01490	Proteobacteria	Gammaproteobacteria	Pasteurellales	Pasteurellaceae	Haemophilus	0	0	0	0	0	0	0	0	0	0	0	0	0	0	0	0	0	0	0	0	56	0	0	0	0	0	0	0	0	0	0	0	0	0	0	0	0	0	0	0	0	0	0	0
Otu01491	Bacteroidetes	Bacteroidia	Bacteroidales	Lentimicrobiaceae	Lentimicrobium	6	10	16	12	0	0	1	0	0	0	0	0	0	0	0	0	0	0	0	0	0	0	0	0	0	0	0	0	0	0	0	0	0	0	0	0	0	0	0	0	0	0	0	0
Otu01492	Proteobacteria	Gammaproteobacteria	Cellvibrionales	Cellvibrionaceae	Cellvibrio	16	9	17	12	0	0	0	0	0	0	0	0	0	0	0	0	0	0	0	0	0	0	0	0	0	0	0	0	0	0	0	0	0	0	0	0	0	0	0	0	0	0	0	0
Otu01493	Firmicutes	Clostridia	Eubacteriales	Eubacteriaceae	Alkalibacter	1	0	1	0	0	0	0	0	0	0	1	0	0	0	9	6	1	1	5	5	0	8	0	0	0	0	2	1	0	6	6	2	0	0	1	0	0	0	0	0	0	0	0	0
Otu01494	Proteobacteria	Gammaproteobacteria	Cellvibrionales	Microbulbiferaceae	Microbulbifer	0	0	0	0	0	0	0	0	0	0	0	0	0	0	0	0	0	0	0	0	0	0	0	0	0	0	0	0	0	0	0	0	0	0	0	0	0	0	0	0	0	0	0	0
Otu01495	Synergistetes	Synergistia	Synergistales	Synergistaceae	Thermovirga	0	0	0	0	0	0	0	0	0	0	0	0	0	0	0	0	0	0	0	0	0	0	0	0	0	0	0	0	0	0	0	0	0	0	0	0	0	0	0	0	0	0	0	0
Otu01496	Proteobacteria	Alphaproteobacteria	Hyphomicrobiales	Hyphomicrobiaceae	Hyphomicrobium	4	8	17	11	1	1	0	0	0	0	0	0	0	0	0	0	0	0	0	0	0	0	0	0	0	0	0	0	0	0	0	0	0	0	0	0	0	0	0	0	0	0	0	0
Otu01497	Proteobacteria	Betaproteobacteria	Burkholderiales	Oxalobacteraceae	Noviherbaspirillum	16	10	14	9	0	0	0	0	0	0	0	0	0	0	0	0	0	0	0	0	0	0	0	0	0	0	0	0	0	0	0	0	0	0	0	0	0	0	0	0	0	0	0	0
Otu01498	Actinobacteria	Rubrobacteria	Gaiellales	Gaiellaceae	Gaiella	0	0	1	0	0	0	0	0	0	0	0	0	0	0	0	0	0	0	0	0	0	0	0	0	0	0	0	0	0	0	0	0	0	0	0	0	0	0	0	0	0	0	0	0
Otu01499	Proteobacteria	Deltaproteobacteria	Myxococcales	Polyangiaceae	Racemicystis	19	9	12	15	0	0	0	0	0	0	0	0	0	0	0	0	0	0	0	0	0	0	0	0	0	0	0	0	0	0	0	0	0	0	0	0	0	0	0	0	0	0	0	0
Otu01500	Verrucomicrobia	Opitutae	Opitutales	Opitutaceae	Lacunisphaera	14	15	10	8	2	0	0	0	0	0	1	0	0	0	0	0	0	0	0	0	0	0	0	0	0	0	0	0	0	0	0	0	0	0	0	0	0	0	0	0	0	0	0	0
Otu01501	Bacteroidetes	Flavobacteriia	Flavobacteriales	Weeksellaceae	Chryseobacteriumgroup	0	0	1	0	0	0	0	0	0	0	19	12	7	12	0	1	0	0	3	0	0	0	0	0	0	0	0	0	0	0	0	0	0	0	0	0	0	0	0	0	0	0	0	0
Otu01502	Bacteroidetes	Sphingobacteriia	Sphingobacteriales	Sphingobacteriaceae	Sphingobacterium	0	0	0	0	0	0	0	0	0	0	0	0	0	0	1	1	0	0	0	0	0	0	0	0	0	0	0	1	2	0	0	0	0	0	0	0	0	0	0	0	0	0	0	0
Otu01503	Firmicutes	Clostridia	Eubacteriales	Clostridiaceae	Caloramator	0	0	0	0	0	0	0	0	0	0	0	0	0	0	0	0	0	0	0	0	0	0	0	0	1	0	0	0	0	1	22	23	0	0	0	8	0	0	0	0	0	0	0	0
Otu01504	Proteobacteria	Alphaproteobacteria	Maricaulales	Maricaulaceae	Hyphobacterium	0	2	2	0	0	0	0	0	4	4	3	7	6	0	5	3	0	0	0	0	0	0	0	0	6	3	0	1	0	0	0	0	0	0	3	5	0	0	0	0	0	0	0	0
Otu01505	Bacteroidetes	Chitinophagia	Chitinophagales	Chitinophagaceae	Sediminibacterium	14	13	16	11	0	0	0	0	0	0	0	0	0	0	0	0	0	0	0	0	0	0	0	0	0	0	0	0	0	0	0	0	0	0	0	0	0	0	0	0	0	0	0	0
Otu01506	Bacteroidetes	Bacteroidia	Marinilabiliales	Prolixibacteraceae	Sunxiuqinia	5	15	4	3	0	0	1	0	0	0	0	0	0	0	1	3	0	0	0	1	0	0	2	9	3	0	3	2	0	0	0	0	0	0	0	0	0	0	0	0	0	0	0	0
Otu01507	Bacteroidetes	Flavobacteriia	Flavobacteriales	Weeksellaceae	Empedobacter	0	0	0	1	2	0	1	0	0	0	0	0	0	0	12	9	3	1	5	1	0	0	0	0	0	0	0	1	10	8	0	0	0	0	0	1	0	0	0	0	0	0	0	0
Otu01508	Proteobacteria	Betaproteobacteria	Burkholderiales	Burkholderiaceae	Paraburkholderia	7	7	10	9	3	4	3	4	0	1	3	1	0	0	0	0	0	0	0	0	0	0	0	0	0	0	0	0	0	0	0	0	0	0	0	0	0	0	0	0	0	0	0	0
Otu01509	Proteobacteria	Alphaproteobacteria	Rhodobacterales	Rhodobacteraceae	Albimonas	0	0	0	0	0	0	0	0	0	0	0	0	0	0	0	0	0	0	0	0	0	0	0	0	0	0	0	0	0	0	0	0	0	0	0	0	0	0	0	0	0	0	0	0
Otu01510	Planctomycetes	Planctomycetia	Pirellulales	Lacipirellulaceae	Bythopirellula	0	0	0	0	0	0	0	0	0	0	0	0	0	0	0	0	0	0	0	0	0	0	0	0	0	0	0	0	0	0	0	0	0	0	0	0	0	0	0	0	0	0	0	0
Otu01511	Actinobacteria	Actinomycetia	Corynebacteriales	Mycobacteriaceae	Mycolicibacterium	7	4	3	3	3	7	1	0	0	0	0	0	0	0	0	0	0	0	0	0	0	0	0	0	0	0	0	0	0	0	0	0	0	0	0	0	0	0	0	0	0	0	0	0
Otu01512	Firmicutes	Bacilli	Lactobacillales	Streptococcaceae	Streptococcus	11	4	5	8	0	0	1	0	0	0	0	0	0	0	0	0	0	0	0	5	0	0	0	0	0	0	0	0	0	0	0	0	0	0	0	0	0	0	0	0	0	0	0	0
Otu01513	Proteobacteria	Gammaproteobacteria	Enterobacterales	Yersiniaceae	Serratia	0	0	0	0	0	0	0	0	0	0	0	0	0	0	0	0	0	0	0	0	0	0	0	0	0	0	0	0	0	0	0	2	0	0	1	0	18	30	0	0	0	0	0	0
Otu01514	Verrucomicrobia	Verrucomicrobiae	Verrucomicrobiales	Verrucomicrobiaceae	Roseimicrobium	9	7	10	14	1	0	1	1	0	0	0	0	0	0	0	0	0	0	0	0	0	0	0	0	0	0	0	0	0	0	0	0	0	0	0	0	0	0	0	0	0	0	0	0
Otu01515	Planctomycetes	Planctomycetia	Isosphaerales	Isosphaeraceae	Aquisphaera	0	0	0	0	0	0	0	0	0	0	0	0	0	0	5	2	4	2	9	15	4	0	0	1	0	0	0	0	5	6	0	0	0	0	0	0	0	0	0	0	0	0	0	0
Otu01516	Proteobacteria	Deltaproteobacteria	Desulfobacterales	Desulfobulbaceae	Desulfobulbus	13	4	18	9	0	0	0	0	0	0	0	0	0	0	0	0	0	0	0	0	0	0	0	0	0	0	0	0	0	0	0	0	0	0	0	0	0	0	0	0	0	0	0	0
Otu01517	Synergistetes	Synergistia	Synergistales	Synergistaceae	Cloacibacillus	0	0	0	0	0	0	0	0	0	0	0	0	0	0	0	0	0	0	0	0	0	0	0	0	0	0	0	0	0	0	1	0	0	0	0	0	0	0	0	0	0	0	0	0
Otu01518	Proteobacteria	Alphaproteobacteria	Hyphomonadales	Hyphomonadaceae	Asprobacter	10	11	13	6	0	0	1	0	0	0	0	0	0	0	0	0	0	0	0	0	0	0	0	0	0	0	0	0	0	0	0	0	0	0	0	0	0	0	0	0	0	0	0	0
Otu01519	Proteobacteria	Alphaproteobacteria	Rhodospirillales	Rhodospirillaceae	Dongia	0	0	1	0	0	0	0	0	0	0	0	0	0	0	0	0	0	0	1	3	0	0	14	15	3	2	1	13	0	0	0	0	0	0	0	0	0	0	0	0	0	0	0	0
Otu01520	Firmicutes	Clostridia	Eubacteriales	Clostridiaceae	Hathewaya	9	11	14	10	0	0	0	0	0	0	0	0	0	0	0	0	0	1	0	0	0	0	0	0	0	0	0	0	0	0	0	0	0	0	0	0	0	0	0	0	0	0	0	0
Otu01521	Proteobacteria	Alphaproteobacteria	Rhodospirillales	Azospirillaceae	Nitrospirillum	14	4	14	4	0	3	3	1	0	0	0	0	0	0	0	0	0	0	0	0	0	0	0	0	0	0	0	0	0	0	0	0	0	0	0	0	0	0	0	0	0	0	0	0
Otu01522	Planctomycetes	Planctomycetia	Gemmatales	Gemmataceae	Gemmata	0	0	0	0	0	0	0	0	0	0	0	0	0	0	0	0	0	0	0	0	0	0	0	0	0	0	0	0	0	0	0	0	0	0	0	0	0	0	0	0	0	0	0	0
Otu01523	Proteobacteria	Alphaproteobacteria	Rhodobacterales	Rhodobacteraceae	Paracoccus	6	10	19	8	0	0	1	0	0	0	0	0	0	0	0	0	0	0	0	0	0	0	0	0	0	0	0	0	0	0	0	0	0	0	0	0	0	0	0	0	0	0	0	0
Otu01524	Firmicutes	Clostridia	Eubacteriales	Lachnospiraceae	Fusicatenibacter	13	7	7	2	0	0	0	0	0	0	0	0	0	0	0	0	0	0	0	0	0	0	0	0	0	0	0	0	0	0	0	0	0	0	0	0	0	0	0	0	0	0	0	0
Otu01525	Proteobacteria	Gammaproteobacteria	Xanthomonadales	Xanthomonadaceae	Vulcaniibacterium	12	7	17	8	0	0	0	0	0	0	0	1	0	0	0	0	0	0	0	0	0	0	0	0	0	0	0	0	0	0	0	0	0	0	0	0	0	0	0	0	0	0	0	0
Otu01526	Actinobacteria	Acidimicrobiia	Acidimicrobiales	Acidimicrobiaceae	Aciditerrimonas	7	9	11	15	1	1	0	0	0	0	0	0	0	0	0	0	0	0	0	0	0	0	0	0	0	0	0	0	0	0	0	0	0	0	0	0	0	0	0	0	0	0	0	0
Otu01527	Actinobacteria	Actinomycetia	Acidothermales	Acidothermaceae	Acidothermus	12	8	14	7	3	0	0	0	0	0	0	0	0	0	0	0	0	0	0	0	0	0	0	0	0	0	0	0	0	0	0	0	0	0	0	0	0	0	0	0	0	0	0	0
Otu01528	Actinobacteria	Thermoleophilia	Solirubrobacterales	Solirubrobacteraceae	Solirubrobacter	7	10	6	11	4	3	3	0	0	0	0	0	0	0	0	0	0	0	0	0	0	0	0	0	0	1	0	0	0	0	0	0	0	0	0	0	0	0	0	0	0	0	0	0
Otu01529	Proteobacteria	Betaproteobacteria	Burkholderiales	Alcaligenaceae	Pigmentiphaga	0	0	0	0	0	0	0	0	0	0	0	0	0	0	0	0	0	0	0	0	0	0	0	0	0	0	0	0	0	0	0	0	0	0	2	1	0	0	0	0	0	0	0	0
Otu01530	Proteobacteria	Alphaproteobacteria	Sphingomonadales	Sphingomonadaceae	Sphingomicrobium	0	0	0	0	5	4	0	1	0	0	13	4	19	6	0	0	0	0	0	0	0	0	0	0	0	0	0	0	0	0	0	0	0	0	0	0	0	0	0	0	0	0	0	0
Otu01531	Proteobacteria	Epsilonproteobacteria	Campylobacterales	Campylobacteraceae	Arcobactergroup	0	0	0	0	0	0	0	0	0	0	0	0	0	0	0	0	0	0	0	0	0	0	0	0	0	1	0	0	0	0	23	17	0	0	0	11	0	0	0	0	0	0	0	0
Otu01532	Proteobacteria	Gammaproteobacteria	Chromatiales	Ectothiorhodospiraceae	Inmirania	0	0	0	0	0	0	0	0	0	0	0	0	0	0	0	0	0	0	0	0	0	0	0	0	0	0	0	0	0	0	0	0	0	0	0	0	0	0	0	0	0	0	0	0
Otu01533	Proteobacteria	Gammaproteobacteria	Chromatiales	Granulosicoccaceae	Sulfuriflexus	0	0	0	0	0	1	0	0	0	11	8	3	1	4	0	3	2	3	0	0	9	2	0	0	0	0	1	1	1	2	0	0	0	0	0	0	0	0	0	0	0	0	0	0
Otu01534	Proteobacteria	Betaproteobacteria	Burkholderiales	Comamonadaceae	Diaphorobacter	4	1	2	4	4	5	3	5	0	0	0	0	0	0	1	1	0	0	0	0	0	0	2	3	0	1	4	8	0	0	0	0	0	0	0	0	0	0	0	0	0	0	0	0
Otu01535	Nitrospirae	Nitrospira	Nitrospirales	Nitrospiraceae	Nitrospira	14	11	12	9	0	0	1	1	0	0	0	0	0	0	0	0	0	0	0	0	0	0	0	0	0	0	0	0	0	0	0	0	0	0	0	0	0	0	0	0	0	0	0	0
Otu01536	Actinobacteria	Thermoleophilia	Solirubrobacterales	Conexibacteraceae	Conexibacter	12	8	5	7	6	5	0	3	0	0	0	0	0	0	0	0	0	0	0	0	0	0	0	0	0	0	0	0	0	0	0	0	0	0	0	0	0	0	0	0	0	0	0	0
Otu01537	Bacteroidetes	Sphingobacteriia	Sphingobacteriales	Sphingobacteriaceae	Olivibacter	23	12	5	5	0	0	0	0	0	0	0	0	0	0	0	0	0	0	0	0	0	0	0	0	0	0	0	0	0	0	0	0	0	0	0	0	0	0	0	0	0	0	0	0
Otu01538	Proteobacteria	Deltaproteobacteria	Myxococcales	Sandaracinaceae	Sandaracinus	20	19	5	6	0	0	0	0	0	0	0	0	0	0	0	0	0	0	0	0	0	0	0	0	0	0	0	0	0	0	0	0	0	0	0	0	0	0	0	0	0	0	0	0
Otu01539	Proteobacteria	Betaproteobacteria	Rhodocyclales	Zoogloeaceae	Thauera	4	13	11	9	0	0	0	0	0	0	0	0	0	0	0	0	0	0	0	0	0	0	0	0	0	0	0	0	0	0	0	0	0	0	0	0	0	0	0	0	0	0	0	0
Otu01540	Firmicutes	Clostridia	Eubacteriales	Clostridiaceae	Clostridium	0	0	0	0	0	0	0	0	0	0	0	0	0	0	0	0	0	0	0	0	0	0	0	0	0	0	0	0	0	0	0	0	0	0	0	0	0	0	0	0	0	0	0	0
Otu01541	Acidobacteria	Vicinamibacteria		Vicinamibacteraceae	Vicinamibacter	10	11	10	6	0	0	0	0	0	0	0	0	0	0	0	0	0	0	0	0	0	0	0	0	0	0	0	0	0	0	0	0	0	0	0	0	0	0	0	0	0	0	0	0
Otu01542	Proteobacteria	Alphaproteobacteria	Hyphomicrobiales	Xanthobacteraceae	Pseudolabrys	2	8	4	3	0	1	1	0	0	0	0	0	0	0	0	0	0	0	0	0	0	0	0	0	0	0	0	0	0	0	0	0	0	0	1	0	0	0	0	0	0	0	0	0
Otu01543	Bacteroidetes	Chitinophagia	Chitinophagales	Chitinophagaceae	Taibaiella	0	0	0	0	0	0	0	0	0	0	2	1	21	22	2	3	0	0	0	0	0	0	0	0	0	0	0	0	0	0	0	0	0	0	0	0	0	0	0	0	0	0	0	0
Otu01544	Bacteroidetes	Chitinophagia	Chitinophagales	Chitinophagaceae	Taibaiella	0	0	0	0	0	0	0	0	0	0	1	1	29	14	2	2	0	0	1	0	0	0	0	0	0	0	0	0	1	0	0	0	0	0	0	0	0	0	0	0	0	0	0	0
Otu01545	Proteobacteria	Alphaproteobacteria	Caulobacterales	Caulobacteraceae	Aquidulcibacter	5	0	0	0	0	0	0	0	0	0	0	0	0	0	0	0	0	0	0	0	0	0	0	0	0	0	0	0	0	0	0	0	0	0	0	0	0	0	0	0	0	0	0	0
Otu01546	Proteobacteria	Gammaproteobacteria	Pseudomonadales	Moraxellaceae	Acinetobacter	0	0	0	0	0	0	0	0	0	0	0	0	0	0	0	0	0	0	0	0	0	0	0	0	0	0	0	0	0	0	0	0	0	0	0	0	0	0	0	0	0	0	0	0
Otu01547	Proteobacteria	Betaproteobacteria	Burkholderiales	Oxalobacteraceae	Oxalicibacterium	7	7	10	3	0	0	0	0	0	0	0	0	0	0	0	0	0	0	0	0	0	1	0	0	0	0	0	2	0	0	0	0	0	0	0	0	0	0	0	0	0	0	0	0
Otu01548	Firmicutes	Clostridia	Eubacteriales	Clostridiaceae	Clostridium	10	4	3	3	4	6	2	6	2	0	0	0	0	0	0	0	0	0	0	0	0	0	0	0	0	0	0	0	0	0	0	0	0	0	0	0	0	0	0	0	0	0	0	0
Otu01549	Chloroflexi	Chloroflexia	Chloroflexales	Roseiflexaceae	Roseiflexus	8	8	12	13	1	0	1	0	0	0	0	0	0	0	0	0	0	0	0	0	0	0	0	0	0	0	0	0	0	0	0	0	0	0	0	0	0	0	0	0	0	0	0	0
Otu01550	Bacteroidetes	Flavobacteriia	Flavobacteriales	Flavobacteriaceae	Flavobacterium	21	5	12	10	0	0	0	0	0	0	0	0	0	0	0	0	0	0	0	0	0	0	0	0	0	0	0	0	0	0	0	0	0	0	0	0	0	0	0	0	0	0	0	0
Otu01551	Proteobacteria	Alphaproteobacteria	Rhodospirillales	Thalassospiraceae	Thalassospira	0	0	0	0	0	0	0	0	0	0	1	2	1	1	12	11	2	2	8	7	0	0	0	0	0	0	0	0	2	0	0	0	0	0	0	0	0	0	0	0	0	0	0	0
Otu01552	Armatimonadetes	Fimbriimonadia	Fimbriimonadales	Fimbriimonadaceae	Fimbriimonas	17	4	4	9	0	0	0	0	0	0	0	0	0	0	0	0	0	0	0	0	0	0	0	0	0	0	0	0	0	0	0	0	0	0	0	0	0	0	0	0	0	0	0	0
Otu01553	Actinobacteria	Actinomycetia	Micrococcales	Intrasporangiaceae	Tetrasphaera	3	2	12	13	0	0	1	0	0	0	0	1	0	0	0	0	0	0	0	0	0	0	0	0	0	0	0	0	0	0	0	0	0	0	0	0	0	0	0	0	0	0	0	0
Otu01554	Proteobacteria	Betaproteobacteria	Burkholderiales		Rhizobacter	3	6	7	5	0	0	3	1	0	0	0	0	2	6	3	1	0	0	2	1	0	0	0	0	1	0	1	3	0	0	0	1	0	0	0	0	0	0	0	0	0	0	0	0
Otu01555	Bacteroidetes	Saprospiria	Saprospirales	Lewinellaceae	Flavilitoribacter	0	0	0	0	0	0	0	0	0	0	0	0	0	0	0	0	0	0	0	0	0	0	0	0	0	0	0	0	0	0	0	0	0	0	0	0	0	0	0	0	0	0	0	0
Otu01556	Proteobacteria	Gammaproteobacteria	Xanthomonadales	Xanthomonadaceae	Pseudoxanthomonas	0	0	0	0	1	0	1	1	6	1	6	7	3	0	5	8	0	0	1	1	0	0	0	0	0	0	1	0	3	3	1	0	0	0	0	0	0	0	0	0	0	0	0	0
Otu01557	Bacteroidetes	Saprospiria	Saprospirales	Haliscomenobacteraceae	Phaeodactylibacter	0	0	0	0	0	0	0	0	0	0	0	0	0	0	0	0	0	0	0	0	0	0	0	0	0	0	0	0	0	0	0	0	0	0	0	0	0	0	0	0	0	0	0	0
Otu01558	Proteobacteria	Gammaproteobacteria			Gallaecimonas	0	0	0	0	0	0	0	0	0	0	0	0	0	0	0	0	0	0	0	0	0	0	0	0	0	0	0	0	0	0	0	0	0	0	0	0	0	0	0	0	0	0	0	0
Otu01559	Proteobacteria	Betaproteobacteria	Burkholderiales	Burkholderiaceae	Paraburkholderia	15	8	6	8	1	1	3	1	0	0	0	0	0	0	0	0	0	0	0	0	0	0	0	0	0	0	0	0	0	0	0	0	0	0	0	0	0	0	0	0	0	0	0	0
Otu01560	Chloroflexi	Caldilineae	Caldilineales	Caldilineaceae	Caldilinea	10	12	7	6	0	0	0	0	0	0	0	0	0	0	0	0	0	0	0	0	0	0	0	0	0	0	0	0	0	0	0	0	0	0	0	0	0	0	0	0	0	0	0	0
Otu01561	Chloroflexi	Anaerolineae	Anaerolineales	Anaerolineaceae	Thermomarinilinea	0	0	0	0	0	0	0	0	0	0	1	0	0	0	0	1	2	0	1	0	0	0	5	5	3	0	2	1	1	0	9	7	0	0	4	0	0	0	0	0	0	0	0	0
Otu01562	Chloroflexi	Thermoflexia	Thermoflexales	Thermoflexaceae	Thermoflexus	9	7	6	4	3	2	1	0	0	0	0	0	0	0	1	0	0	0	0	0	0	0	0	0	0	0	0	0	1	0	0	0	0	0	0	0	0	0	0	0	1	0	0	0
Otu01563	Chloroflexi	Caldilineae	Caldilineales	Caldilineaceae	Caldilinea	0	0	0	0	0	0	0	0	0	0	0	0	0	0	0	0	0	0	0	0	0	0	0	0	0	0	0	0	0	0	24	21	0	0	0	4	0	0	0	0	0	0	0	0
Otu01564	Proteobacteria	Alphaproteobacteria	Hyphomicrobiales	Phyllobacteriaceae	Hoeflea	0	1	1	0	0	2	0	0	5	1	1	2	0	0	1	0	0	1	0	0	0	0	0	0	0	1	0	1	0	1	0	0	0	0	0	0	0	0	0	0	0	0	0	0
Otu01565	Proteobacteria	Alphaproteobacteria	Rhodospirillales	Rhodospirillaceae	Haematospirillum	2	1	0	0	0	0	0	0	0	0	0	0	0	0	0	0	0	0	0	0	0	0	0	0	0	0	0	0	0	0	0	0	0	0	0	0	0	0	0	0	0	0	0	0
Otu01566	Chloroflexi	Caldilineae	Caldilineales	Caldilineaceae	Litorilinea	0	0	0	0	0	0	0	0	0	0	0	0	0	0	0	0	0	0	0	0	0	0	0	0	0	0	0	0	0	0	0	0	0	0	0	0	0	0	0	0	0	0	0	0
Otu01567	Proteobacteria	Gammaproteobacteria	Methylococcales	Methylococcaceae	Methylomonas	12	5	9	16	0	0	0	0	0	0	0	0	0	0	0	0	0	0	0	0	0	0	0	0	0	0	0	0	0	0	0	0	0	0	0	0	0	0	0	0	0	0	0	0
Otu01569	Acidobacteria	Vicinamibacteria		Vicinamibacteraceae	Luteitalea	0	0	0	0	0	0	0	0	0	0	0	0	0	0	0	0	0	0	0	0	0	0	0	0	0	0	0	0	0	0	0	0	0	0	0	0	0	0	0	0	0	0	0	0
Otu01570	Proteobacteria	Gammaproteobacteria	Pseudomonadales	Moraxellaceae	Amnimonas	0	0	0	0	0	0	0	0	0	0	0	0	0	0	0	0	0	0	0	0	0	0	0	0	0	0	0	0	0	0	0	0	16	33	0	0	0	0	0	0	0	0	0	0
Otu01571	Proteobacteria	Gammaproteobacteria	Chromatiales	Wenzhouxiangellaceae	Wenzhouxiangella	0	0	0	0	0	0	0	0	0	0	1	0	0	0	0	0	1	0	0	0	0	0	0	0	0	0	0	0	9	6	0	0	0	0	25	6	0	0	0	0	0	0	0	0
Otu01572	Bacteroidetes	Chitinophagia	Chitinophagales	Chitinophagaceae	Taibaiella	0	0	0	0	0	0	0	0	0	0	0	0	0	0	0	0	0	0	0	0	0	0	0	0	0	0	0	0	0	0	0	0	0	0	0	0	0	0	0	0	0	0	0	0
Otu01573	Bacteroidetes	Flavobacteriia	Flavobacteriales	Weeksellaceae	Chryseobacteriumgroup	0	0	0	0	0	0	0	0	0	0	1	0	27	14	1	2	0	0	1	2	0	0	0	0	0	0	0	0	0	0	0	0	0	0	0	0	0	0	0	0	0	0	0	0
Otu01574	Planctomycetes	Planctomycetia	Pirellulales	Pirellulaceae	Pirellula	3	6	10	11	1	0	1	0	0	0	0	0	0	0	0	0	0	0	0	0	0	0	0	0	0	0	0	0	0	0	0	0	0	0	0	0	0	0	0	0	0	0	0	0
Otu01575	Proteobacteria	Gammaproteobacteria	Pseudomonadales	Moraxellaceae	Acinetobacter	0	0	0	0	0	0	0	0	0	0	0	0	0	0	0	0	0	0	0	0	0	0	0	0	0	0	0	0	0	0	0	0	0	0	0	0	0	0	0	0	0	0	0	0
Otu01576	Planctomycetes	Planctomycetia	Gemmatales	Gemmataceae	Fimbriiglobus	4	3	10	6	1	2	0	0	0	0	0	0	0	0	0	0	0	0	0	0	0	0	0	0	0	0	0	0	0	1	0	0	0	0	0	0	0	0	0	0	0	0	0	0
Otu01577	Proteobacteria	Gammaproteobacteria			Acidibacter	11	4	15	11	0	0	0	0	0	0	0	0	0	0	0	0	0	0	0	0	0	0	0	0	0	0	0	0	0	0	0	0	0	0	0	0	0	0	0	0	0	0	0	0
Otu01578	Proteobacteria	Alphaproteobacteria	Micropepsales	Micropepsaceae	Rhizomicrobium	8	5	7	6	0	0	0	0	0	0	0	0	0	0	0	0	0	0	0	0	0	0	0	0	0	0	0	0	0	0	0	0	0	0	0	0	0	0	0	0	0	0	0	0
Otu01579	Chlamydiae	Chlamydiia	Parachlamydiales	Parachlamydiaceae	Candidatus_Protochlamydia	1	0	0	0	0	0	0	0	7	8	9	9	2	2	3	3	1	0	0	1	1	0	0	0	0	0	0	0	1	0	0	0	0	0	0	0	0	0	0	0	0	0	0	0
Otu01580	Proteobacteria	Deltaproteobacteria	Myxococcales	Archangiaceae	Vitiosangium	5	11	13	10	0	0	0	0	0	0	0	0	0	0	0	0	0	0	0	0	0	0	0	0	0	0	0	0	0	0	0	0	0	0	0	0	0	0	0	0	0	0	0	0
Otu01581	Chlamydiae	Chlamydiia	Parachlamydiales	Parachlamydiaceae	Neochlamydia	0	0	0	0	0	0	0	0	0	0	0	0	0	0	0	0	0	0	0	0	0	0	0	0	0	0	0	0	0	0	2	0	0	0	32	13	0	0	0	0	0	0	0	0
Otu01582	Planctomycetes	Phycisphaerae	Phycisphaerales	Phycisphaeraceae	Algisphaera	12	0	8	8	1	0	1	0	0	0	0	0	0	0	0	0	0	0	0	0	0	0	0	0	0	0	0	0	0	0	0	0	0	0	0	0	0	0	0	0	0	0	0	0
Otu01583	Proteobacteria	Alphaproteobacteria	Hyphomicrobiales	Hyphomicrobiaceae	Rhodomicrobium	0	1	0	0	0	1	1	0	1	9	8	8	2	0	4	3	0	1	0	6	0	0	0	0	0	0	0	0	0	2	0	0	0	0	0	0	0	0	0	0	0	0	0	0
Otu01584	Proteobacteria	Alphaproteobacteria	Hyphomicrobiales	Phyllobacteriaceae	Mesorhizobium	0	0	0	0	0	0	0	0	1	1	0	3	0	0	0	1	0	0	1	0	0	1	6	3	4	1	11	8	0	0	3	1	0	0	0	0	0	0	0	0	0	0	0	0
Otu01585	Chloroflexi	Sphaerobacteridae	Sphaerobacterales	Sphaerobacteraceae	Chloroflexi	12	1	8	17	2	2	0	1	0	0	0	0	0	0	0	0	0	0	0	0	0	0	0	0	0	0	0	0	1	0	0	0	0	0	0	0	0	0	0	0	0	0	0	0
Otu01586	Proteobacteria	Oligoflexia	Bdellovibrionales	Bdellovibrionaceae	Bdellovibrio	0	0	0	0	2	0	1	1	1	0	0	0	0	0	0	1	0	0	0	0	0	0	0	0	13	21	1	6	0	0	0	0	0	0	0	0	0	0	0	0	0	0	0	0
Otu01587	Bacteroidetes	Bacteroidia	Marinilabiliales	Prolixibacteraceae	Maribellus	0	0	0	0	0	0	0	0	0	0	0	0	0	0	1	1	0	0	0	0	0	0	1	0	0	0	0	0	0	0	9	2	0	0	0	2	0	0	0	0	0	0	0	0
Otu01588	Proteobacteria	Betaproteobacteria	Rhodocyclales	Rhodocyclaceae	Rhodocyclus	11	7	9	1	0	0	0	0	0	0	0	1	0	0	0	2	0	0	0	3	0	0	0	1	0	0	0	0	1	0	0	0	1	0	3	0	0	0	0	0	0	0	0	0
Otu01589	Bacteroidetes	Chitinophagia	Chitinophagales	Chitinophagaceae	Mucibacter	0	0	0	0	0	0	0	0	0	0	0	0	0	0	1	0	0	0	0	0	0	0	0	0	0	0	0	0	0	0	0	0	0	0	0	0	0	0	0	0	0	0	0	0
Otu01590	Proteobacteria	Deltaproteobacteria	Desulfobacterales	Desulfobacteraceae	Desulfatiglans	12	8	8	8	0	0	0	0	0	0	0	0	0	0	0	0	0	0	0	0	0	0	0	0	0	0	0	0	0	0	0	0	0	0	0	0	0	0	0	0	0	0	0	0
Otu01591	Firmicutes	Clostridia	Eubacteriales	Clostridiaceae	Clostridium	4	5	11	10	1	0	1	0	0	0	0	0	0	0	0	0	0	0	0	0	0	0	0	0	0	0	0	0	0	0	0	0	0	0	0	0	0	0	0	0	0	0	0	0
Otu01592	Bacteroidetes	Sphingobacteriia	Sphingobacteriales	Sphingobacteriaceae	Pedobacter	0	0	0	0	0	0	0	0	4	0	2	0	2	1	0	4	0	0	4	11	0	0	7	9	0	0	2	1	0	0	0	0	0	0	0	0	0	0	0	0	0	0	0	0
Otu01593	Proteobacteria	Gammaproteobacteria	Cellvibrionales	Microbulbiferaceae	Microbulbifer	0	0	0	0	0	0	0	0	0	0	0	0	0	0	0	0	0	0	0	0	0	0	0	0	0	0	0	0	0	0	0	0	0	0	0	0	0	0	0	0	0	0	0	0
Otu01594	Planctomycetes	Planctomycetia	Gemmatales	Gemmataceae	Gemmata	7	9	5	8	2	1	1	0	0	0	0	0	0	0	0	0	0	0	0	0	0	0	0	0	0	0	0	0	0	0	0	0	0	0	0	0	0	0	0	0	0	0	0	0
Otu01595	Acidobacteria	Acidobacteriia	Bryobacterales	Bryobacteraceae	Paludibaculum	10	9	12	9	0	0	0	1	0	0	0	0	0	0	0	0	0	0	0	0	0	0	0	0	0	0	0	0	0	0	0	0	0	0	0	0	0	0	0	0	0	0	0	0
Otu01596	Planctomycetes	Planctomycetia	Pirellulales	Pirellulaceae	Rhodopirellula	0	0	0	0	0	0	0	0	0	0	0	0	0	0	0	0	0	0	0	0	0	0	0	0	0	0	0	0	0	0	0	0	0	0	0	0	0	0	0	0	0	0	0	0
Otu01597	Proteobacteria	Gammaproteobacteria	Xanthomonadales	Xanthomonadaceae	Lysobacter	6	5	7	2	1	2	1	1	0	1	0	0	0	0	0	0	0	0	0	0	0	0	0	0	0	0	0	0	0	0	0	0	0	0	0	0	0	0	0	0	0	0	0	0
Otu01598	Gemmatimonadetes	Gemmatimonadetes	Gemmatimonadales	Gemmatimonadaceae	Roseisolibacter	19	17	4	6	0	0	0	0	0	0	0	0	0	0	0	0	0	0	0	0	0	0	0	0	0	0	0	0	0	0	0	0	0	0	0	0	0	0	0	0	0	0	0	0
Otu01599	Bacteroidetes	Chitinophagia	Chitinophagales	Chitinophagaceae	Taibaiella	0	0	0	0	0	0	0	0	0	0	1	3	12	24	2	4	0	0	0	0	0	0	0	0	0	0	0	0	0	0	0	0	0	0	0	0	0	0	0	0	0	0	0	0
Otu01600	Firmicutes	Clostridia	Eubacteriales	Clostridiaceae	Butyricicoccus	0	0	0	0	0	0	0	0	0	0	0	0	0	0	0	0	1	2	42	0	0	0	0	0	0	0	0	1	0	0	0	0	0	0	0	0	0	0	0	0	0	0	0	0
Otu01601	Bacteroidetes	Bacteroidia	Bacteroidales	Dysgonomonadaceae	Dysgonomonas	0	0	0	0	0	0	0	0	0	0	0	0	0	0	0	0	0	0	0	0	0	0	10	11	1	0	1	1	0	0	0	0	0	0	0	0	0	0	0	0	0	0	0	0
Otu01602	Bacteroidetes	Bacteroidia	Bacteroidales	Lentimicrobiaceae	Lentimicrobium	15	15	7	7	0	0	0	0	0	0	0	0	0	0	0	0	0	0	0	0	0	0	0	0	0	0	0	0	0	0	0	0	0	0	0	0	0	0	0	0	0	0	0	0
Otu01603	Proteobacteria	Gammaproteobacteria	Pseudomonadales	Moraxellaceae	Fluviicoccus	18	14	6	3	0	0	0	0	0	0	0	0	0	0	0	0	0	0	0	0	0	0	0	0	0	0	0	0	0	0	0	0	0	0	0	0	0	0	0	0	0	0	0	0
Otu01604	Proteobacteria	Gammaproteobacteria	Chromatiales	Chromatialesincertaesedis	Thiohalobacter	0	0	0	0	0	0	0	0	0	0	0	0	0	0	0	0	0	0	0	0	0	0	0	0	0	0	0	0	0	0	0	0	0	0	0	0	0	0	0	0	0	0	0	0
Otu01605	Unclassified					8	6	2	8	0	0	0	0	0	0	0	0	0	0	0	0	0	0	0	0	0	0	0	0	0	0	0	0	0	0	0	0	0	0	0	0	0	0	0	0	0	0	0	0
Otu01606	Proteobacteria	Deltaproteobacteria	Myxococcales	Labilitrichaceae	Labilithrix	4	10	6	8	0	0	0	0	0	0	0	0	0	0	0	0	0	0	0	0	0	0	0	0	0	0	0	0	0	0	0	0	0	0	0	0	0	0	0	0	0	0	0	0
Otu01607	Proteobacteria	Betaproteobacteria	Burkholderiales	Comamonadaceae	Caldimonas	5	4	5	7	1	2	2	1	0	0	2	0	0	0	2	2	0	0	1	2	0	0	0	0	0	0	0	0	0	1	0	0	0	0	0	0	0	0	0	0	0	0	0	0
Otu01608	Firmicutes	Clostridia	Eubacteriales	Clostridiaceae	Thermotalea	0	0	0	0	0	0	0	0	0	0	0	0	0	0	18	19	2	1	0	0	0	0	0	0	0	0	0	0	2	3	0	0	0	0	0	0	0	0	0	0	0	0	0	0
Otu01609	Proteobacteria	Gammaproteobacteria	Pseudomonadales	Moraxellaceae	Acinetobacter	0	0	0	0	0	0	0	0	0	0	0	0	0	0	0	0	0	0	0	0	0	0	0	0	0	0	0	0	0	0	0	0	9	10	2	0	0	0	0	0	0	0	0	0
Otu01610	Proteobacteria	Betaproteobacteria	Burkholderiales	Comamonadaceae	Xenophilus	0	0	0	0	0	0	0	0	1	0	1	0	0	0	0	0	0	0	0	0	0	0	0	0	0	0	0	0	0	0	0	0	0	0	1	4	4	3	9	5	2	3	6	3
Otu01611	Actinobacteria	Actinomycetia	Micrococcales	Microbacteriaceae	Humibacter	0	0	0	3	4	8	3	3	0	0	0	0	0	0	1	0	0	0	0	0	0	0	0	0	0	0	0	0	0	0	0	0	0	0	0	0	0	0	1	0	5	2	9	3
Otu01612	Bacteroidetes	Bacteroidia	Marinilabiliales	Marinilabiliaceae	Mangroviflexus	0	0	0	0	0	0	0	0	0	0	0	0	1	0	0	0	0	0	0	0	33	2	1	0	0	0	1	5	0	0	0	0	1	1	0	0	0	0	0	0	0	0	0	0
Otu01613	Planctomycetes	Planctomycetia	Gemmatales	Gemmataceae	Limnoglobus	9	3	7	5	0	1	0	0	0	0	0	1	0	0	0	0	0	0	0	0	0	0	0	0	0	0	0	0	0	0	0	0	0	0	0	0	0	0	0	0	0	0	0	0
Otu01614	Actinobacteria	Actinomycetia	Micrococcales	Microbacteriaceae	Cryobacterium	10	5	10	7	0	1	0	0	0	0	0	0	0	0	0	0	0	0	0	0	0	0	0	0	0	0	0	0	0	0	0	0	0	0	0	0	0	0	0	0	0	0	0	0
Otu01616	Actinobacteria	Actinomycetia	Micrococcales	Dermatophilaceae	Piscicoccus	5	8	4	11	2	4	0	0	0	0	0	0	0	0	0	0	0	0	0	0	0	0	0	0	0	0	1	0	0	0	0	0	0	0	0	0	0	0	0	0	0	0	0	0
Otu01617	Proteobacteria	Gammaproteobacteria	Cellvibrionales	Halieaceae	Parahaliea	10	8	0	10	5	3	0	0	0	0	0	0	0	0	0	0	0	0	0	0	0	0	0	0	0	0	0	0	0	0	0	0	0	0	0	0	0	0	0	0	0	0	0	0
Otu01618	Acidobacteria	Blastocatellia	Blastocatellales	Blastocatellaceae	Blastocatella	9	5	7	8	0	0	0	0	0	0	2	0	0	0	0	1	0	0	0	0	0	0	0	0	0	0	0	0	0	1	0	0	0	0	0	0	0	0	0	0	0	0	0	0
Otu01619	Bacteroidetes	Saprospiria	Saprospirales	Haliscomenobacteraceae	Haliscomenobacter	12	11	4	9	0	0	0	0	0	2	0	0	0	0	0	0	0	0	0	0	0	0	0	0	0	0	0	0	0	0	0	0	0	0	0	0	0	0	0	0	0	0	0	0
Otu01620	Proteobacteria	Deltaproteobacteria	Myxococcales	Labilitrichaceae	Labilithrix	0	0	1	1	0	0	0	0	0	0	0	0	0	0	0	0	0	0	0	0	0	0	1	0	1	1	22	17	0	0	0	0	0	0	0	0	0	0	0	0	0	0	0	0
Otu01621	Planctomycetes	Planctomycetia	Pirellulales	Pirellulaceae	Pirellula	11	11	10	4	0	0	0	0	0	0	0	0	0	0	0	0	0	0	0	0	0	0	0	0	0	0	0	0	0	0	0	0	0	0	0	0	0	0	0	0	0	0	0	0
Otu01622	Proteobacteria	Betaproteobacteria	Rhodocyclales	Rhodocyclaceae	Propionivibrio	6	6	1	1	0	0	0	0	0	0	0	1	0	0	2	5	0	0	2	1	0	0	0	0	0	0	2	2	0	0	1	0	0	0	1	1	0	0	0	0	0	0	0	0
Otu01623	Proteobacteria	Alphaproteobacteria	Hyphomicrobiales	Rhodovibrionaceae	Rhodovibrio	6	6	6	7	1	3	1	1	0	0	0	0	0	0	0	0	0	0	0	0	0	0	0	0	0	0	0	0	1	1	0	0	0	0	0	0	0	0	0	0	0	0	0	0
Otu01624	Proteobacteria	Betaproteobacteria	Burkholderiales	Oxalobacteraceae	Herminiimonas	0	0	0	0	0	0	0	0	0	0	0	0	0	0	0	0	4	3	2	0	0	0	0	0	0	0	0	0	2	7	0	0	0	2	4	3	0	2	2	0	0	3	1	2
Otu01625	Proteobacteria	Gammaproteobacteria	Pseudomonadales	Moraxellaceae	Acinetobacter	0	0	0	0	14	4	11	4	0	0	0	0	0	0	0	0	0	0	0	0	0	0	1	0	0	0	0	0	0	0	0	0	0	0	1	1	0	0	2	0	0	0	0	0
Otu01626	Proteobacteria	Gammaproteobacteria	Chromatiales	Granulosicoccaceae	Granulosicoccus	7	9	10	8	2	0	0	0	0	0	0	0	0	0	0	0	0	0	0	0	0	0	0	0	0	0	0	0	0	0	0	0	0	0	0	0	0	0	0	0	0	0	0	0
Otu01627	Proteobacteria	Alphaproteobacteria	Hyphomicrobiales	Rhizobiaceae	Sinorhizobium/Ensifergroup	0	0	0	0	0	0	0	0	0	0	0	0	2	1	0	0	0	0	0	0	0	0	0	0	0	0	0	0	0	0	0	0	0	0	0	0	0	0	0	0	0	0	0	0
Otu01628	Proteobacteria	Gammaproteobacteria			Acidibacter	12	5	3	9	0	0	0	0	0	0	0	0	0	0	0	0	0	0	0	0	0	0	0	0	0	0	0	0	0	0	0	0	0	0	0	0	0	0	0	0	0	0	0	0
Otu01629	Verrucomicrobia	Verrucomicrobiae	Verrucomicrobiales	Verrucomicrobiasubdivision3	Limisphaera	7	4	3	9	1	1	1	0	0	0	0	0	0	0	0	0	0	0	0	0	0	0	0	0	0	0	0	0	0	0	0	0	0	0	0	3	0	0	0	1	0	0	0	0
Otu01630	Verrucomicrobia	Verrucomicrobiae	Verrucomicrobiales	Verrucomicrobiasubdivision3	Limisphaera	10	6	6	6	1	0	0	1	0	0	0	0	0	0	0	0	0	0	0	0	0	0	0	0	0	0	0	0	0	0	0	0	0	0	0	0	0	0	0	0	0	0	0	0
Otu01631	Planctomycetes	Phycisphaerae	Sedimentisphaerales	Sedimentisphaeraceae	Sedimentisphaera	0	0	0	0	0	0	0	0	0	0	0	0	0	0	0	0	0	0	0	0	0	0	0	0	0	0	0	0	0	0	0	0	0	0	0	0	0	0	0	0	0	0	0	0
Otu01632	Proteobacteria	Alphaproteobacteria	Hyphomicrobiales	Bradyrhizobiaceae	Afipia	3	2	5	2	0	1	4	1	1	0	3	2	0	0	4	1	0	0	1	1	0	0	1	0	0	0	0	0	0	0	0	0	0	0	1	0	0	0	0	0	0	0	0	0
Otu01633	Bacteroidetes	Sphingobacteriia	Sphingobacteriales	Sphingobacteriaceae	Mucilaginibacter	21	10	4	4	0	0	0	0	0	0	0	0	0	0	0	0	0	0	0	0	0	0	0	0	0	0	0	0	0	0	0	0	0	0	0	0	0	0	0	0	0	0	0	0
Otu01634	Bacteroidetes	Flavobacteriia	Flavobacteriales	Weeksellaceae	Chryseobacteriumgroup	4	1	2	1	7	3	6	8	0	0	1	0	0	0	0	0	0	1	2	3	0	0	0	0	0	0	0	0	0	0	0	0	0	0	0	0	0	0	0	0	0	0	0	0
Otu01635	Proteobacteria	Gammaproteobacteria	Xanthomonadales	Rhodanobacteraceae	Dokdonella	3	6	2	10	1	5	3	3	0	0	0	2	1	0	0	0	0	0	0	1	0	0	0	0	1	0	0	0	1	0	0	0	0	0	0	1	0	0	0	0	0	0	0	0
Otu01636	Proteobacteria	Deltaproteobacteria	Desulfuromonadales	Syntrophotaleaceae	Syntrophotalea	0	0	0	0	0	0	0	0	0	0	0	0	0	0	0	0	0	0	0	0	0	0	0	0	0	0	0	0	0	0	0	0	0	0	0	0	0	0	0	0	0	0	0	0
Otu01637	Acidobacteria	Vicinamibacteria		Vicinamibacteraceae	Vicinamibacter	5	7	12	7	0	0	0	0	0	0	0	0	0	0	0	0	0	0	0	0	0	0	0	0	0	0	0	0	0	0	0	0	0	0	0	0	0	0	0	0	0	0	0	0
Otu01638	Bacteroidetes	Flavobacteriia	Flavobacteriales	Flavobacteriaceae	Flavobacterium	11	10	8	4	1	0	0	2	0	0	0	0	0	0	0	0	0	0	0	0	0	0	0	0	0	0	0	0	0	0	0	0	0	0	0	0	0	0	0	0	0	0	0	0
Otu01639	Chloroflexi	Anaerolineae	Anaerolineales	Anaerolineaceae	Ornatilinea	0	0	0	0	0	0	0	0	0	0	0	0	0	0	0	0	0	0	0	0	0	0	0	0	0	0	0	0	0	0	0	0	0	0	0	0	0	0	0	0	0	0	0	0
Otu01640	Spirochaetes	Spirochaetia	Spirochaetales	Sphaerochaetaceae	Pleomorphochaeta	0	0	0	0	0	0	0	0	0	0	0	0	0	0	0	0	0	0	0	0	0	0	0	0	0	0	0	0	0	0	0	0	0	0	0	0	0	0	0	0	0	0	0	0
Otu01641	Proteobacteria	Deltaproteobacteria	Myxococcales	Polyangiaceae	Racemicystis	8	6	18	8	0	0	0	0	0	0	0	0	0	0	0	0	0	0	0	0	0	0	0	0	0	0	0	0	0	0	0	0	0	0	0	0	0	0	0	0	0	0	0	0
Otu01642	Synergistetes	Synergistia	Synergistales	Synergistaceae	Aminivibrio	0	0	0	0	0	0	0	0	0	0	0	0	0	0	0	0	0	0	0	0	0	0	0	0	0	0	0	0	0	0	0	0	0	0	0	0	0	0	0	0	0	0	0	0
Otu01643	Proteobacteria	Betaproteobacteria	Burkholderiales	Comamonadaceae	Schlegelella	10	3	8	20	0	0	0	0	0	0	0	0	0	0	0	0	0	0	0	0	0	0	0	0	0	0	0	0	0	0	0	0	0	0	0	0	0	0	0	0	0	0	0	0
Otu01644	Proteobacteria	Betaproteobacteria	Burkholderiales	Comamonadaceae	Acidovorax	6	10	4	5	1	1	5	3	0	0	0	0	0	0	0	0	0	0	0	0	0	0	0	0	0	0	0	0	0	0	0	0	0	0	0	0	0	0	0	0	0	0	0	0
Otu01645	Bacteroidetes	Chitinophagia	Chitinophagales	Chitinophagaceae	Ferruginibacter	5	4	6	4	4	2	7	3	0	0	0	1	0	0	0	0	0	0	0	0	0	0	0	0	0	0	0	0	0	0	0	0	0	0	0	0	0	0	0	0	0	0	0	0
Otu01646	Bacteroidetes	Flavobacteriia	Flavobacteriales	Flavobacteriaceae	Flavobacterium	0	0	0	0	0	0	0	0	0	0	0	0	0	0	0	0	0	0	0	0	0	0	0	0	0	0	0	0	0	0	0	0	0	0	2	0	0	0	0	0	0	0	0	0
Otu01647	Proteobacteria	Alphaproteobacteria	Rhodospirillales	Rhodospirillaceae	Lacibacterium	0	0	0	0	0	0	0	0	0	0	0	0	0	0	0	0	0	0	0	0	0	0	0	0	0	0	0	0	0	0	0	0	0	0	0	0	0	0	0	0	0	0	0	0
Otu01648	Proteobacteria	Deltaproteobacteria	Desulfobacterales	Desulfobacteraceae	Desulfatiferula	0	0	0	0	0	0	0	0	0	0	0	0	0	0	0	0	0	0	0	0	0	0	0	0	0	0	0	0	0	0	0	0	0	0	0	0	0	0	0	0	0	0	0	0
Otu01649	Firmicutes	Clostridia	Eubacteriales	Vallitaleaceae	Petrocella	0	0	0	0	0	0	0	0	0	0	0	0	0	0	0	1	4	0	0	0	0	0	0	0	11	17	0	0	1	0	1	4	0	0	0	4	0	0	0	0	0	0	0	0
Otu01650	Planctomycetes	Phycisphaerae	Tepidisphaerales	Tepidisphaeraceae	Tepidisphaera	5	6	7	7	0	0	0	0	0	0	0	0	0	0	0	0	0	0	0	0	0	0	0	0	0	0	0	0	0	0	0	0	0	0	0	0	0	0	0	0	0	0	0	0
Otu01651	Proteobacteria	Deltaproteobacteria	Myxococcales	Kofleriaceae	Kofleria	13	8	7	5	0	0	0	0	0	0	0	0	0	0	0	0	0	0	0	0	0	0	0	0	0	0	0	0	0	0	0	0	0	0	0	0	0	0	0	0	0	0	0	0
Otu01652	Proteobacteria	Alphaproteobacteria	Rhodospirillales	Thalassobaculaceae	Oceanibaculum	0	0	0	0	0	0	0	0	0	0	0	0	0	0	0	0	0	0	0	0	0	0	0	0	0	0	0	0	0	0	0	0	0	0	0	0	0	0	0	0	0	0	0	0
Otu01653	Chloroflexi	Anaerolineae	Anaerolineales	Anaerolineaceae	Thermomarinilinea	0	0	0	0	0	0	0	0	0	0	0	0	0	0	0	0	0	0	0	0	0	0	0	0	0	0	0	0	0	0	0	0	0	0	0	0	0	0	0	0	0	0	0	0
Otu01654	Proteobacteria	Gammaproteobacteria	Pseudomonadales	Moraxellaceae	Cavicella	0	0	0	0	0	0	0	0	0	3	0	0	2	0	13	8	1	0	5	6	0	0	0	0	1	1	2	0	0	1	0	0	0	0	0	0	0	0	0	0	0	0	0	0
Otu01655	Bacteroidetes	Sphingobacteriia	Sphingobacteriales	Sphingobacteriaceae	Pedobacter	1	0	0	0	1	0	0	0	0	0	0	2	0	0	1	2	0	0	0	0	0	0	3	2	16	12	1	1	0	0	0	0	0	0	0	0	0	0	0	0	0	0	0	0
Otu01656	Proteobacteria	Alphaproteobacteria	Rhodospirillales	Azospirillaceae	Skermanella	0	0	0	0	0	0	0	0	0	0	0	0	0	0	0	0	0	0	0	0	0	0	0	0	0	0	0	0	0	0	0	0	0	0	0	0	0	0	0	0	0	0	0	0
Otu01657	Acidobacteria	Acidobacteriia	Bryobacterales	Bryobacteraceae	Paludibaculum	17	3	14	8	0	0	0	0	0	0	0	0	0	0	0	0	0	0	0	0	0	0	0	0	0	0	0	0	0	0	0	0	0	0	0	0	0	0	0	0	0	0	0	0
Otu01658	Firmicutes	Clostridia	Eubacteriales	Oscillospiraceae	Oscillibacter	0	0	0	0	0	0	0	0	0	0	0	0	0	0	0	0	0	0	39	0	0	0	0	2	0	0	0	1	0	0	0	0	0	0	0	0	0	0	0	0	0	0	0	0
Otu01659	Bacteroidetes	Chitinophagia	Chitinophagales	Chitinophagaceae	Panacibacter	6	5	9	13	0	0	0	0	0	0	0	0	0	0	0	0	0	0	0	0	0	0	0	0	0	0	0	0	0	0	0	0	0	0	0	0	0	0	0	0	0	0	0	0
Otu01660	Planctomycetes	Planctomycetia	Gemmatales	Gemmataceae	Gemmata	6	4	10	5	1	1	0	1	0	0	0	0	0	0	0	0	0	0	0	0	0	0	0	0	0	0	0	0	0	0	0	0	0	0	0	0	0	0	0	0	0	0	0	0
Otu01661	Proteobacteria	Alphaproteobacteria	Rhodobacterales	Rhodobacteraceae	Oceanicella	0	0	0	0	1	2	22	12	0	2	1	2	0	0	0	0	0	0	0	0	0	0	0	0	0	0	0	0	0	0	0	0	0	0	0	0	0	0	0	0	0	0	0	0
Otu01662	Proteobacteria	Alphaproteobacteria	Rhodospirillales	Rhodospirillaceae	Lacibacterium	6	2	2	3	2	6	1	1	4	3	1	1	0	1	5	4	0	0	0	0	0	0	0	0	0	0	0	0	0	0	0	0	0	0	0	0	0	0	0	0	0	0	0	0
Otu01663	Proteobacteria	Gammaproteobacteria			Acidibacter	8	6	9	12	0	0	0	0	0	0	0	0	0	0	0	0	0	0	0	0	0	0	0	0	0	0	0	0	0	0	0	0	0	0	0	0	0	0	0	0	0	0	0	0
Otu01664	Actinobacteria	Actinomycetia	Propionibacteriales	Nocardioidaceae	Micropruina	4	2	3	3	2	3	3	2	1	1	1	1	0	0	3	2	1	1	0	1	0	0	0	0	0	0	0	0	0	0	0	0	0	0	0	0	0	0	0	0	0	0	0	0
Otu01665	Armatimonadetes	Chthonomonadetes	Chthonomonadales	Chthonomonadaceae	Chthonomonas	9	11	5	8	0	0	1	0	0	0	0	0	0	0	0	0	0	0	0	0	0	0	0	0	0	0	0	0	0	0	0	0	0	0	0	0	0	0	0	0	0	0	0	0
Otu01666	Chloroflexi	Anaerolineae	Anaerolineales	Anaerolineaceae	Thermomarinilinea	0	1	0	2	0	0	0	0	0	0	0	0	0	0	0	0	0	0	0	0	0	0	0	1	0	0	0	0	0	0	15	18	0	0	0	5	0	0	0	0	0	0	0	0
Otu01667	Proteobacteria	Betaproteobacteria	Burkholderiales		Thiobacter	0	0	0	0	0	0	0	0	0	0	0	0	0	0	0	0	0	0	0	0	0	0	0	0	0	0	0	0	0	0	0	0	0	0	0	0	0	0	0	0	0	0	0	0
Otu01668	Chloroflexi	Anaerolineae	Anaerolineales	Anaerolineaceae	Pelolinea	0	0	0	0	0	0	0	0	0	0	0	0	0	0	0	0	0	0	0	0	0	0	0	0	0	0	0	0	0	0	0	0	0	0	0	0	0	0	0	0	0	0	0	0
Otu01669	Bacteroidetes	Chitinophagia	Chitinophagales	Chitinophagaceae	Chitinophaga	0	0	0	0	0	0	0	0	5	2	2	4	3	1	4	2	0	0	0	0	0	0	0	0	0	0	0	0	4	14	0	0	0	0	0	0	0	0	0	0	0	0	0	0
Otu01670	Proteobacteria	Alphaproteobacteria	Hyphomicrobiales	Pleomorphomonadaceae	Pleomorphomonas	0	0	0	0	0	0	0	0	0	0	2	2	0	0	15	12	0	1	0	6	0	0	1	0	0	0	0	0	1	0	0	0	0	0	0	0	0	0	0	0	0	0	0	0
Otu01671	Bacteroidetes	Sphingobacteriia	Sphingobacteriales	Sphingobacteriaceae	Mucilaginibacter	18	9	7	3	0	0	0	0	0	0	0	0	0	0	0	0	0	0	0	0	0	0	0	0	0	0	0	0	0	0	0	0	0	0	0	0	0	0	0	0	0	0	0	0
Otu01672	Actinobacteria	Actinomycetia	Micrococcales	Intrasporangiaceae	Tetrasphaera	5	4	8	3	0	0	0	0	1	0	0	0	0	0	0	0	0	0	0	0	0	0	0	0	0	0	0	0	0	0	0	0	0	0	0	0	0	0	0	0	0	0	0	0
Otu01673	Bacteroidetes	Bacteroidia	Bacteroidales	Dysgonomonadaceae	Dysgonomonas	0	0	0	0	0	0	0	0	0	0	0	0	0	0	0	0	0	0	0	0	0	0	13	19	1	1	5	2	0	0	0	0	0	0	0	0	0	0	0	0	0	0	0	0
Otu01674	Planctomycetes	Planctomycetia	Pirellulales	Lacipirellulaceae	Bythopirellula	7	5	8	7	0	0	2	0	0	0	2	0	0	0	0	0	0	0	0	0	0	0	0	0	0	0	0	0	0	0	0	0	0	0	0	0	0	0	0	0	0	0	0	0
Otu01675	Actinobacteria	Actinomycetia	Propionibacteriales	Nocardioidaceae	Nocardioides	6	4	8	10	5	0	0	1	0	0	1	0	0	0	0	0	0	0	0	0	0	0	0	0	0	0	0	0	0	0	0	0	0	0	0	0	0	0	0	0	0	0	0	0
Otu01676	Actinobacteria	Actinomycetia	Corynebacteriales	Mycobacteriaceae	Mycolicibacterium	2	1	0	2	6	5	7	2	0	0	3	0	0	0	2	1	0	0	0	2	0	0	0	0	0	0	0	0	0	1	0	0	0	0	2	0	0	0	0	0	0	0	1	0
Otu01677	Proteobacteria	Alphaproteobacteria	Rhodospirillales	Azospirillaceae	Niveispirillum	0	0	0	0	0	0	0	0	0	0	0	0	0	0	0	0	0	0	0	0	0	0	0	0	0	0	0	0	0	0	0	0	10	24	3	4	0	0	0	0	0	0	0	0
Otu01678	Acidobacteria	Blastocatellia	Blastocatellales	Pyrinomonadaceae	Brevitalea	0	0	0	0	0	0	0	0	0	0	0	0	0	0	0	0	0	0	0	0	0	0	0	0	0	0	0	0	0	0	0	0	0	0	0	0	0	0	0	0	0	0	0	0
Otu01679	Actinobacteria	Actinomycetia	Pseudonocardiales	Pseudonocardiaceae	Amycolatopsis	2	28	8	1	0	0	0	0	0	0	0	0	0	0	0	0	0	0	0	0	0	0	0	0	0	0	0	0	0	0	0	0	0	0	0	0	0	0	0	0	0	0	0	0
Otu01680	Proteobacteria	Alphaproteobacteria	Sphingomonadales	Sphingosinicellaceae	Sphingosinicella	1	0	0	0	3	3	3	0	0	0	0	0	0	0	0	0	0	0	0	0	0	0	0	0	0	1	0	1	0	0	0	0	0	0	2	0	1	1	0	0	0	0	7	4
Otu01681	Proteobacteria	Gammaproteobacteria	Aeromonadales	Aeromonadaceae	Aeromonas	0	2	2	2	2	0	4	4	0	2	1	0	0	0	7	2	1	0	0	0	0	0	0	0	0	0	0	0	0	0	0	0	0	0	0	0	0	0	0	0	0	0	0	0
Otu01682	Actinobacteria	Actinomycetia	Corynebacteriales	Gordoniaceae	Gordonia	0	0	0	0	2	1	5	1	0	0	2	0	0	0	1	1	1	5	1	0	0	0	0	0	0	0	0	0	1	0	0	0	0	0	0	0	0	0	0	0	0	0	0	0
Otu01683	Proteobacteria	Alphaproteobacteria	Hyphomicrobiales	Kaistiaceae	Bauldia	0	0	0	0	0	0	0	0	0	0	0	0	0	0	0	0	0	0	0	0	0	0	0	0	0	0	0	0	0	0	0	0	0	0	0	0	0	0	0	0	0	0	0	0
Otu01684	Bacteroidetes	Bacteroidia	Bacteroidales	Bacteroidaceae	Bacteroides	0	0	0	0	0	0	0	0	0	0	9	6	3	2	2	2	0	0	0	6	0	0	3	3	0	0	0	3	0	1	0	0	0	0	0	0	0	0	0	0	0	0	0	0
Otu01685	Proteobacteria	Betaproteobacteria	Burkholderiales	Comamonadaceae	Diaphorobacter	0	0	0	1	1	0	0	0	4	3	8	1	0	2	2	0	7	4	0	2	0	0	0	0	0	0	0	0	1	2	0	0	0	0	0	0	0	0	0	0	0	0	0	0
Otu01687	Bacteroidetes	Chitinophagia	Chitinophagales	Chitinophagaceae	Flavihumibacter	5	5	5	0	0	0	2	0	0	4	0	0	0	0	0	0	0	0	0	0	0	0	0	0	0	0	0	0	0	0	0	0	0	0	0	0	0	0	0	0	0	0	0	0
Otu01688	Proteobacteria	Alphaproteobacteria	Rhodospirillales	Rhodospirillaceae	Aliidongia	0	0	0	0	0	0	0	0	0	0	0	0	0	0	0	0	0	0	0	0	0	0	0	0	0	0	0	0	0	0	0	0	0	0	0	0	0	0	0	0	0	0	0	0
Otu01689	Proteobacteria	Gammaproteobacteria	Xanthomonadales	Xanthomonadaceae	Vulcaniibacterium	11	9	6	9	0	0	0	0	0	0	0	0	0	0	0	0	0	0	0	0	0	0	0	0	0	0	0	0	0	0	0	0	0	0	0	0	0	0	0	0	0	0	0	0
Otu01690	Proteobacteria	Gammaproteobacteria	Chromatiales	Chromatialesincertaesedis	Thiohalobacter	0	0	0	0	0	0	0	0	0	0	2	0	0	0	5	0	6	7	1	17	0	0	0	0	0	0	0	0	1	1	0	0	0	0	0	0	0	0	0	0	0	0	0	0
Otu01691	Acidobacteria	Acidobacteriia	Bryobacterales	Bryobacteraceae	Paludibaculum	0	0	0	0	0	0	0	0	0	0	0	0	0	0	2	1	0	0	1	0	14	9	0	1	1	1	5	5	0	0	0	0	0	0	0	0	0	0	0	0	0	0	0	0
Otu01692	Proteobacteria	Betaproteobacteria	Burkholderiales	Oxalobacteraceae	Herbaspirillum	0	0	0	0	0	0	0	0	13	15	3	3	1	1	0	0	0	0	0	4	0	0	0	0	0	0	0	0	0	0	0	0	0	0	0	0	0	0	0	0	0	0	0	0
Otu01693	Proteobacteria	Alphaproteobacteria	Rhodospirillales	Geminicoccaceae	Arboricoccus	3	3	9	6	4	4	0	2	0	0	2	0	0	0	1	0	1	0	0	0	0	0	0	0	0	0	0	0	2	0	0	0	0	0	0	0	0	0	0	0	0	0	0	0
Otu01694	Actinobacteria	Thermoleophilia	Solirubrobacterales	Solirubrobacteraceae	Solirubrobacter	0	0	0	0	0	0	0	0	0	0	0	0	0	0	0	0	0	0	0	0	0	0	0	0	0	0	0	0	0	0	0	0	0	0	0	0	0	0	0	0	0	0	0	0
Otu01695	Bacteroidetes	Bacteroidia	Bacteroidales	Prevotellaceae	Prevotella	16	2	7	2	0	0	0	0	0	0	0	0	0	0	0	0	0	0	0	0	0	0	0	0	0	0	0	0	0	0	0	0	0	0	0	0	0	0	0	0	0	0	0	0
Otu01696	Actinobacteria	Acidimicrobiia	Acidimicrobiales	Iamiaceae	Aquihabitans	4	5	7	9	2	3	1	1	0	0	0	0	0	0	0	0	0	0	0	0	0	0	0	0	0	0	0	0	0	0	0	0	0	0	0	0	0	0	0	0	0	0	0	0
Otu01697	Proteobacteria	Gammaproteobacteria	Pseudomonadales	Moraxellaceae	Acinetobacter	0	0	0	0	9	8	4	8	0	1	2	0	0	0	0	0	0	0	0	0	0	0	0	0	0	1	0	0	0	1	0	0	0	0	4	0	0	0	0	0	0	0	0	0
Otu01698	Proteobacteria	Betaproteobacteria	Burkholderiales	Oxalobacteraceae	Rugamonas	5	3	10	12	7	0	1	1	0	0	0	0	0	0	0	0	0	0	0	0	0	0	0	0	0	0	0	0	0	0	0	0	0	0	0	0	0	0	0	0	0	0	0	0
Otu01699	Chloroflexi	Anaerolineae	Anaerolineales	Anaerolineaceae	Thermomarinilinea	0	0	0	0	0	0	0	0	0	0	0	0	0	0	0	0	0	0	0	0	0	0	0	0	0	0	0	0	0	0	0	0	0	0	0	0	0	0	0	0	0	0	0	0
Otu01700	Proteobacteria	Alphaproteobacteria	Rhodospirillales	Stellaceae	Constrictibacter	0	0	0	0	0	0	0	0	0	0	0	0	0	0	0	0	0	0	0	0	0	0	0	0	0	0	0	0	0	0	0	0	0	0	0	0	0	0	0	0	0	0	0	0
Otu01701	Proteobacteria	Deltaproteobacteria	Desulfuromonadales	Geobacteraceae	Geobacter	7	7	11	10	0	0	1	0	0	0	0	0	0	0	0	0	0	0	0	0	0	0	0	0	0	0	0	0	0	0	0	0	0	0	0	0	0	0	0	0	0	0	0	0
Otu01702	Bacteroidetes	Bacteroidia	Bacteroidales	Paludibacteraceae	Paludibacter	16	8	6	1	0	0	0	0	0	0	0	0	0	0	0	0	0	0	0	0	0	0	0	0	0	0	0	0	0	0	0	0	0	0	0	0	0	0	0	0	0	0	0	0
Otu01703	Planctomycetes	Planctomycetia	Gemmatales	Gemmataceae	Fimbriiglobus	9	6	12	5	0	2	0	0	0	0	0	0	0	0	0	0	0	0	0	0	0	0	0	0	0	0	0	0	0	0	0	0	0	0	0	0	0	0	0	0	0	0	0	0
Otu01704	Planctomycetes	Planctomycetia	Pirellulales	Thermoguttaceae	Thermostilla	0	0	0	0	0	0	0	0	0	0	0	0	0	0	0	0	0	0	0	0	0	0	0	0	0	0	0	0	0	0	0	0	0	0	0	0	0	0	0	0	0	0	0	0
Otu01705	Proteobacteria	Epsilonproteobacteria	Campylobacterales	Campylobacteraceae	Arcobactergroup	0	0	0	0	0	0	0	0	2	0	1	0	0	0	0	0	4	1	1	1	0	0	0	0	0	0	0	0	1	0	1	0	0	0	10	0	0	0	0	0	0	0	0	0
Otu01706	Proteobacteria	Deltaproteobacteria	Myxococcales	Archangiaceae	Vitiosangium	13	5	8	10	0	0	1	0	0	0	0	0	0	0	0	0	0	0	0	0	0	0	0	0	0	0	0	0	0	0	0	0	0	0	0	0	0	0	0	0	0	0	0	0
Otu01707	Firmicutes	Clostridia	Eubacteriales	Clostridiaceae	Clostridium	0	0	0	0	0	0	0	0	0	0	0	0	1	0	18	12	0	0	3	5	0	0	0	0	0	0	0	0	0	0	0	0	0	0	0	0	0	0	0	0	0	0	0	0
Otu01708	Verrucomicrobia	Verrucomicrobiae	Verrucomicrobiales	Verrucomicrobiaceae	Luteolibacter	0	0	0	0	0	0	0	0	0	0	0	0	0	0	0	0	0	0	0	0	0	0	1	1	17	9	4	0	0	0	7	0	0	0	0	0	0	0	0	0	0	0	0	0
Otu01709	Proteobacteria	Oligoflexia	Bacteriovoracales	Bacteriovoracaceae	Bacteriovorax	0	0	0	0	2	4	0	1	1	0	0	1	0	0	0	1	0	0	0	0	0	0	12	1	5	5	3	1	1	0	0	0	0	0	0	0	0	0	0	0	0	0	0	0
Otu01710	Verrucomicrobia	Verrucomicrobiae	Verrucomicrobiales	Verrucomicrobiasubdivision3	Limisphaera	11	15	9	3	0	0	0	0	0	0	0	0	0	0	0	0	0	0	0	0	0	0	0	0	0	0	0	0	0	0	0	0	0	0	0	0	0	0	0	0	0	0	0	0
Otu01711	Firmicutes	Bacilli	Lactobacillales	Lactobacillaceae	Ligilactobacillus	0	0	0	0	0	0	0	0	0	0	39	0	0	0	0	0	0	0	0	0	0	0	0	0	0	0	0	0	0	0	0	0	0	0	0	0	0	0	0	0	0	0	0	0
Otu01712	Proteobacteria	Betaproteobacteria	Rhodocyclales	Zoogloeaceae	Azoarcus	3	1	0	0	0	0	0	0	0	0	0	0	0	0	0	1	0	0	0	0	2	0	7	5	5	4	2	8	0	0	0	0	1	0	0	0	0	0	0	0	0	0	0	0
Otu01713	Bacteroidetes	Bacteroidia	Bacteroidales	Paludibacteraceae	Paludibacter	11	6	4	6	0	0	0	0	0	0	0	0	0	0	0	0	0	0	0	0	0	0	0	0	0	0	0	0	0	0	0	0	0	0	0	0	0	0	0	0	0	0	0	0
Otu01714	Proteobacteria	Betaproteobacteria	Rhodocyclales	Zoogloeaceae	Thauera	8	7	8	13	0	0	0	0	0	0	0	0	0	0	0	0	0	0	0	0	0	0	0	0	0	0	0	0	0	0	0	0	0	0	0	0	0	0	0	0	0	0	0	0
Otu01715	Planctomycetes	Planctomycetia	Pirellulales	Lacipirellulaceae	Bythopirellula	0	0	0	0	0	0	0	0	0	0	0	0	0	0	0	0	0	0	0	0	0	0	0	0	0	0	0	0	0	0	0	0	0	0	0	0	0	0	0	0	0	0	0	0
Otu01716	Acidobacteria	Holophagae	Holophagales	Holophagaceae	Geothrix	2	0	0	0	0	0	0	0	0	0	0	0	0	0	0	0	0	0	0	0	0	0	3	1	1	0	2	6	0	0	0	0	0	1	11	7	0	0	0	0	0	0	0	0
Otu01717	Proteobacteria	Deltaproteobacteria	Desulfovibrionales	Desulfonatronaceae	Desulfonatronum	0	0	0	0	0	0	0	0	0	0	0	0	0	0	4	7	4	2	1	0	0	0	0	0	0	0	0	0	6	14	0	0	0	0	0	0	0	0	0	0	0	0	0	0
Otu01718	Proteobacteria	Gammaproteobacteria	Alteromonadales	Shewanellaceae	Shewanella	0	0	0	0	0	0	0	0	0	0	0	0	0	0	0	0	0	0	0	0	0	0	0	0	0	0	0	0	0	0	0	0	0	0	0	0	0	0	0	0	0	0	0	0
Otu01719	Proteobacteria	Betaproteobacteria	Rhodocyclales	Azonexaceae	Dechloromonas	9	7	4	2	4	1	0	0	1	0	0	0	0	1	0	0	0	0	0	0	0	0	0	0	0	0	0	0	0	0	0	0	0	0	0	0	0	0	0	0	0	0	0	0
Otu01720	Actinobacteria	Acidimicrobiia	Acidimicrobiales	Acidimicrobiaceae	Aciditerrimonas	8	7	10	3	0	0	0	0	0	0	0	0	0	0	0	0	0	0	0	0	0	0	0	0	0	0	0	0	0	0	0	0	0	0	0	0	0	0	0	0	0	0	0	0
Otu01721	Proteobacteria	Alphaproteobacteria	Rhodospirillales	Rhodospirillaceae	Defluviicoccus	10	3	2	7	1	0	0	2	0	0	0	1	0	0	0	0	0	0	0	0	0	0	0	0	0	0	0	0	0	0	0	0	0	0	0	0	0	0	0	0	0	0	0	0
Otu01722	Ignavibacteriae	Ignavibacteria	Ignavibacteriales	Melioribacteraceae	Melioribacter	11	7	8	7	0	0	0	0	0	0	0	0	0	0	0	0	0	0	0	0	0	0	0	0	0	0	0	0	0	0	0	0	0	0	0	0	0	0	0	0	0	0	0	0
Otu01723	Proteobacteria	Alphaproteobacteria	Hyphomicrobiales	Devosiaceae	Pelagibacterium	0	0	0	0	0	0	0	0	0	0	0	0	0	0	0	0	0	0	0	0	0	0	0	0	0	0	0	0	0	0	0	0	0	0	0	0	0	0	0	0	0	0	0	0
Otu01724	Chloroflexi	Anaerolineae	Anaerolineales	Anaerolineaceae	Levilinea	0	0	0	0	0	0	0	0	0	0	0	0	0	0	0	0	0	0	0	0	0	0	0	0	0	0	0	0	0	0	0	0	0	0	0	0	0	0	0	0	0	0	0	0
Otu01725	Bacteroidetes	Chitinophagia	Chitinophagales	Chitinophagaceae	Ferruginibacter	0	0	0	1	1	0	1	2	0	1	0	2	0	0	5	3	0	0	0	0	0	0	0	0	0	1	0	0	0	2	0	4	0	0	13	2	0	0	0	0	0	0	0	0
Otu01726	Proteobacteria	Alphaproteobacteria	Hyphomicrobiales	Hyphomicrobiaceae	Pedomicrobium	0	0	0	0	0	0	0	0	0	0	0	0	0	0	2	1	0	0	0	0	0	0	0	0	16	14	1	4	0	0	0	0	0	0	0	0	0	0	0	0	0	0	0	0
Otu01728	Verrucomicrobia	Verrucomicrobiae	Verrucomicrobiales	Verrucomicrobiasubdivision3	Limisphaera	9	13	7	7	0	0	1	1	0	0	0	0	0	0	0	0	0	0	0	0	0	0	0	0	0	0	0	0	0	0	0	0	0	0	0	0	0	0	0	0	0	0	0	0
Otu01729	Chloroflexi	Caldilineae	Caldilineales	Caldilineaceae	Caldilinea	0	0	0	0	0	0	0	0	0	0	0	0	0	0	0	0	0	0	0	0	0	0	0	0	0	0	0	0	0	0	0	0	0	0	0	0	0	0	0	0	0	0	0	0
Otu01730	Firmicutes	Tissierellia	Tissierellales	Peptoniphilaceae	Peptoniphilus	7	1	4	4	8	7	1	0	0	0	0	0	0	0	0	0	0	0	0	0	0	0	0	0	0	0	0	0	3	0	0	0	0	0	0	0	0	0	0	0	0	0	0	0
Otu01731	Proteobacteria	Epsilonproteobacteria	Campylobacterales		Thiofractor	0	0	0	0	0	0	0	0	0	0	0	0	0	0	0	0	0	0	0	0	0	0	0	0	0	0	0	0	0	0	0	0	0	0	0	0	0	0	0	0	0	0	0	0
Otu01732	Proteobacteria	Betaproteobacteria	Neisseriales	Neisseriaceae	Vitreoscilla	5	3	3	3	0	1	0	0	0	0	0	0	0	0	0	0	0	0	0	0	0	0	0	0	0	0	0	0	0	0	0	0	0	0	0	0	0	0	0	0	0	0	0	0
Otu01733	Proteobacteria	Gammaproteobacteria	Pseudomonadales	Pseudomonadaceae	Pseudomonas	0	0	0	0	0	0	0	0	0	0	0	0	0	0	0	0	0	0	0	0	0	0	0	0	0	0	0	0	0	0	0	0	0	0	0	0	0	0	0	0	0	0	0	0
Otu01734	Proteobacteria	Alphaproteobacteria	Hyphomicrobiales	Rhizobiaceae	Sinorhizobium/Ensifergroup	0	0	0	0	0	0	0	0	0	0	0	0	0	0	0	0	0	0	1	0	2	0	6	1	15	9	1	3	0	0	0	0	0	0	0	0	0	0	0	0	0	0	0	0
Otu01735	Proteobacteria	Epsilonproteobacteria	Campylobacterales	Helicobacteraceae	Helicobacter	0	0	0	0	0	0	0	0	0	0	1	0	0	0	0	0	0	0	0	0	0	7	0	0	0	0	0	0	14	15	0	0	0	0	0	0	0	0	0	0	0	0	0	0
Otu01736	Bacteroidetes	Bacteroidia	Marinilabiliales	Prolixibacteraceae	Maribellus	1	0	0	1	0	0	0	0	0	0	0	0	0	0	0	0	0	0	0	0	0	0	0	0	0	0	0	0	0	0	0	0	0	0	0	0	0	0	0	0	0	0	0	0
Otu01737	Gemmatimonadetes	Gemmatimonadetes	Gemmatimonadales	Gemmatimonadaceae	Roseisolibacter	2	9	3	4	0	0	0	0	0	0	3	0	0	0	0	0	0	0	1	0	0	0	7	0	1	2	1	1	0	0	1	1	0	0	0	0	0	0	0	0	0	0	0	0
Otu01738	Synergistetes	Synergistia	Synergistales	Synergistaceae	Aminobacterium	0	0	0	0	0	0	0	0	0	0	0	0	0	0	0	0	0	0	0	0	0	0	0	0	0	0	0	0	0	0	0	0	0	0	0	0	0	0	0	0	0	0	0	0
Otu01739	Proteobacteria	Gammaproteobacteria	Xanthomonadales	Xanthomonadaceae	Lysobacter	1	0	1	0	6	4	5	5	3	7	1	0	0	0	1	0	0	0	0	0	0	0	0	0	0	0	0	0	0	0	0	0	0	0	0	0	0	0	0	0	0	0	0	0
Otu01740	Actinobacteria	Thermoleophilia	Solirubrobacterales	Conexibacteraceae	Conexibacter	0	0	0	0	0	0	0	0	0	0	0	0	0	0	0	0	0	0	0	0	0	0	0	0	0	0	0	0	0	0	0	0	0	0	0	0	0	0	0	0	0	0	0	0
Otu01741	Proteobacteria	Alphaproteobacteria	Hyphomicrobiales	Pleomorphomonadaceae	Pleomorphomonas	0	0	0	0	0	0	0	0	0	0	0	0	0	0	0	0	0	0	0	0	0	0	0	0	0	0	0	0	0	0	0	0	0	0	0	0	0	0	0	0	0	0	0	0
Otu01742	Actinobacteria	Thermoleophilia	Solirubrobacterales	Parviterribacteraceae	Parviterribacter	7	5	7	9	0	1	1	0	0	0	0	0	0	0	0	0	0	0	0	0	0	0	0	0	0	0	0	0	0	0	0	0	0	0	0	0	0	0	0	0	0	0	0	0
Otu01743	Bacteroidetes	Sphingobacteriia	Sphingobacteriales	Sphingobacteriaceae	Pedobacter	0	0	0	0	0	0	0	0	2	2	2	1	0	1	13	6	0	0	4	3	0	0	0	0	0	0	0	0	0	2	0	0	0	0	0	0	0	0	0	0	0	0	0	0
Otu01744	Chloroflexi	Chloroflexia	Chloroflexales	Roseiflexaceae	Roseiflexus	4	7	12	7	0	0	0	2	0	0	0	0	0	0	0	0	0	0	0	0	0	0	0	0	0	0	0	0	0	0	0	0	0	0	0	0	0	0	0	0	0	0	0	0
Otu01745	Proteobacteria	Gammaproteobacteria	Pseudomonadales	Pseudomonadaceae	Pseudomonas	0	0	0	0	0	1	0	0	0	0	3	0	4	5	3	0	1	0	4	3	0	0	0	2	1	0	1	0	0	0	2	3	1	0	0	2	0	0	0	0	0	0	0	0
Otu01746	Actinobacteria	Acidimicrobiia	Acidimicrobiales	Acidimicrobiaceae	Acidimicrobium	0	0	0	0	0	0	0	0	0	0	0	0	0	0	0	1	0	1	0	0	0	0	1	2	3	0	10	7	4	3	0	0	0	0	2	2	0	0	0	0	0	0	0	0
Otu01747	Proteobacteria	Betaproteobacteria	Burkholderiales	Burkholderiaceae	Paraburkholderia	0	0	1	2	1	1	1	2	0	1	2	0	0	0	1	0	0	0	0	0	0	0	0	0	0	0	0	0	1	0	0	0	0	0	0	0	1	0	0	1	5	0	4	5
Otu01748	Chloroflexi	Caldilineae	Caldilineales	Caldilineaceae	Litorilinea	0	0	0	0	0	0	0	0	0	0	0	0	0	0	0	0	0	0	0	0	0	0	0	0	0	0	0	0	0	0	0	0	0	0	0	0	0	0	0	0	0	0	0	0
Otu01749	Actinobacteria	Acidimicrobiia	Acidimicrobiales	Ilumatobacteraceae	Ilumatobacter	2	10	3	6	2	2	0	0	0	0	0	0	0	0	0	0	0	0	0	0	0	0	0	0	0	0	0	0	0	0	0	0	0	0	0	0	0	0	0	0	0	0	0	0
Otu01750	Firmicutes	Clostridia	Eubacteriales	Clostridiaceae	Clostridium	3	2	1	4	0	2	0	0	0	0	0	0	0	0	0	0	0	0	0	0	0	0	0	0	0	0	0	0	0	0	0	0	0	0	0	0	0	0	0	0	0	0	0	0
Otu01751	Bacteroidetes	Flavobacteriia	Flavobacteriales	Flavobacteriaceae	Flavobacterium	9	6	7	3	0	0	0	0	0	0	0	0	0	0	0	0	0	0	0	0	0	0	0	0	0	0	0	0	0	0	0	0	0	0	0	0	0	0	0	0	0	0	0	0
Otu01752	Proteobacteria	Alphaproteobacteria	Hyphomicrobiales	Bradyrhizobiaceae	Afipia	7	4	7	8	1	1	0	0	0	0	0	0	0	0	0	0	0	0	0	0	0	0	0	0	0	0	0	0	0	0	0	0	0	0	0	0	0	0	0	0	0	0	0	0
Otu01753	Firmicutes	Clostridia	Eubacteriales	Peptostreptococcaceae	Terrisporobacter	6	6	7	2	2	0	1	1	0	0	0	0	0	0	0	0	0	0	0	0	0	0	0	0	0	0	0	0	0	0	0	0	0	0	0	0	0	0	0	0	0	0	0	0
Otu01754	Actinobacteria	Acidimicrobiia	Acidimicrobiales	Acidimicrobiaceae	Aciditerrimonas	4	6	7	9	3	2	0	0	0	0	0	0	0	0	0	0	0	0	0	0	0	0	0	0	0	0	0	0	0	0	0	0	0	0	0	0	0	0	0	0	0	0	0	0
Otu01755	Proteobacteria	Betaproteobacteria	Burkholderiales	Oxalobacteraceae	Herbaspirillum	15	6	4	1	0	0	0	0	0	0	0	0	0	0	0	0	0	0	0	0	0	0	0	0	0	0	0	0	0	0	0	0	0	0	0	0	0	0	0	0	0	0	0	0
Otu01756	Bacteroidetes	Flavobacteriia	Flavobacteriales	Weeksellaceae	Chryseobacteriumgroup	9	1	2	0	2	2	2	1	0	0	0	0	0	0	0	0	0	0	0	0	0	0	0	0	0	0	0	0	0	0	0	0	0	0	0	0	0	0	0	0	0	0	0	0
Otu01757	Proteobacteria	Betaproteobacteria	Burkholderiales	Burkholderiaceae	Paraburkholderia	4	7	8	6	0	0	0	1	0	0	0	0	0	0	0	0	0	0	0	0	0	0	0	0	0	0	0	0	0	0	0	0	0	0	0	0	0	0	0	0	0	0	0	0
Otu01758	Proteobacteria	Alphaproteobacteria	Rhodospirillales	Rhodospirillaceae	Aestuariispira	0	0	0	0	0	0	0	0	0	0	0	0	0	1	1	1	0	0	0	0	0	0	10	12	0	1	5	5	0	0	0	0	0	0	0	0	0	0	0	0	0	0	0	0
Otu01759	Proteobacteria	Betaproteobacteria	Burkholderiales	Oxalobacteraceae	Herminiimonas	4	2	1	7	0	0	0	0	0	0	0	0	0	0	0	0	0	0	0	0	0	0	0	0	0	0	0	0	0	0	0	0	0	0	0	0	0	0	0	0	0	0	0	0
Otu01760	Bacteroidetes	Flavobacteriia	Flavobacteriales	Flavobacteriaceae	Flavobacterium	0	1	3	0	1	1	2	1	0	0	1	0	0	2	1	0	1	0	1	0	0	0	0	0	0	0	0	0	10	10	0	0	0	0	0	0	0	0	0	0	0	0	0	0
Otu01761	Ignavibacteriae	Ignavibacteria	Ignavibacteriales	Ignavibacteriaceae	Ignavibacterium	4	6	6	8	0	0	0	0	0	0	0	0	0	0	0	0	0	0	0	0	0	0	0	0	0	0	0	0	0	0	0	0	0	0	0	0	0	0	0	0	0	0	0	0
Otu01762	Proteobacteria	Deltaproteobacteria	Myxococcales	Kofleriaceae	Kofleria	3	10	3	5	0	0	0	0	0	0	0	0	0	0	0	0	0	0	0	0	0	0	0	0	0	0	0	0	0	0	0	0	0	0	0	0	0	0	0	0	0	0	0	0
Otu01763	Proteobacteria	Betaproteobacteria	Burkholderiales	Comamonadaceae	Ottowia	5	3	6	3	2	4	1	0	0	0	0	0	0	0	0	0	0	0	0	0	0	0	0	0	0	0	0	0	0	0	0	0	0	0	0	0	0	0	0	0	0	0	0	0
Otu01764	Bacteroidetes	Chitinophagia	Chitinophagales	Chitinophagaceae	Ferruginibacter	2	4	10	11	0	1	1	0	0	2	0	0	0	0	0	0	0	0	0	0	0	0	0	0	0	0	0	0	0	0	0	0	0	0	0	0	0	0	0	0	0	0	0	0
Otu01765	Chloroflexi	Anaerolineae	Anaerolineales	Anaerolineaceae	Thermomarinilinea	10	5	6	5	0	1	1	0	0	0	1	0	0	0	0	0	0	0	0	0	0	0	0	0	0	0	0	0	0	0	0	0	0	0	0	0	0	0	0	0	0	0	0	0
Otu01766	Chlamydiae	Chlamydiia	Parachlamydiales	Parachlamydiaceae	Candidatus_Protochlamydia	0	0	0	0	0	0	0	0	3	0	10	6	2	1	5	1	0	0	0	0	0	0	0	0	0	0	0	0	0	2	2	0	1	0	0	0	0	0	0	0	0	0	0	0
Otu01767	Firmicutes	Negativicutes	Veillonellales	Veillonellaceae	Dialister	9	7	4	5	0	0	0	0	0	0	0	0	0	0	0	0	0	0	0	0	0	0	0	0	0	0	0	0	0	0	0	0	0	0	0	0	0	0	0	0	0	0	0	0
Otu01768	Planctomycetes	Phycisphaerae	Tepidisphaerales	Tepidisphaeraceae	Tepidisphaera	5	7	10	1	0	0	0	0	0	0	0	0	0	0	0	0	0	0	0	0	0	0	0	0	0	0	0	0	0	0	0	0	0	0	0	0	0	0	0	0	0	0	0	0
Otu01769	Actinobacteria	Acidimicrobiia	Acidimicrobiales	Acidimicrobiaceae	Aciditerrimonas	0	0	0	0	0	0	0	0	0	0	0	0	0	0	0	0	0	0	0	0	0	0	0	0	0	0	0	0	0	0	0	0	0	0	0	0	0	0	0	0	0	0	0	0
Otu01770	Actinobacteria	Actinomycetia	Actinomycetales	Actinomycetaceae	Schaalia	0	0	2	0	0	0	0	0	0	0	0	0	0	0	0	0	4	3	0	1	0	0	4	10	1	0	6	0	0	0	0	0	0	0	0	0	0	0	0	0	0	0	1	1
Otu01771	Bacteroidetes	Chitinophagia	Chitinophagales	Chitinophagaceae	Flavitalea	0	0	0	0	0	1	0	0	0	0	0	0	0	0	0	0	0	0	0	0	0	0	0	0	0	0	0	0	0	0	0	0	0	0	1	0	0	0	3	3	0	0	0	0
Otu01772	Proteobacteria	Gammaproteobacteria	Xanthomonadales	Xanthomonadaceae	Lysobacter	0	0	0	0	0	0	0	0	18	12	1	0	0	0	2	2	0	0	0	0	0	0	0	0	0	0	0	0	0	0	0	0	0	0	0	0	0	0	0	0	0	0	0	0
Otu01773	Proteobacteria	Alphaproteobacteria	Rhodospirillales	Acetobacteraceae	Roseomonas	7	1	11	6	1	0	1	2	0	0	0	2	0	1	0	1	0	0	0	0	0	0	0	0	0	0	0	0	0	0	0	0	0	0	0	0	0	0	0	0	0	0	0	0
Otu01774	Verrucomicrobia	Verrucomicrobiae	Verrucomicrobiales	Verrucomicrobiasubdivision3	Limisphaera	11	3	8	4	0	0	0	0	0	0	0	0	0	0	0	0	0	0	0	0	0	0	0	0	0	0	0	0	0	0	0	0	0	0	0	0	0	0	0	0	0	0	0	0
Otu01775	Proteobacteria	Betaproteobacteria	Burkholderiales	Comamonadaceae	Comamonas	4	4	8	4	1	1	0	0	0	0	0	0	0	0	0	0	0	0	0	0	0	0	0	0	0	0	0	0	0	0	1	0	0	0	0	0	0	0	0	0	0	0	0	0
Otu01776	Proteobacteria	Alphaproteobacteria	Rhodospirillales	Rhodospirillaceae	Elstera	10	5	3	5	0	0	0	0	0	0	0	0	0	0	0	0	0	0	0	0	0	0	0	1	1	0	0	1	0	0	0	0	0	0	0	0	0	0	0	0	0	0	0	0
Otu01777	Proteobacteria	Betaproteobacteria	Burkholderiales	Comamonadaceae	Rhodoferax	6	3	12	7	0	0	1	0	0	0	0	0	0	0	0	0	0	0	0	0	0	0	0	0	0	0	0	0	0	0	0	0	0	0	0	0	0	0	0	0	0	0	0	0
Otu01778	Proteobacteria	Alphaproteobacteria	Rhodobacterales	Rhodobacteraceae	Rhodovulum	1	7	3	3	1	1	1	1	0	2	3	0	0	0	0	2	0	0	1	0	0	0	0	0	0	0	0	0	0	0	0	0	0	0	0	0	0	0	0	0	0	0	0	0
Otu01779	Actinobacteria	Actinomycetia	Streptomycetales	Streptomycetaceae	Streptomyces	0	0	0	0	0	0	0	0	0	0	1	0	2	0	0	1	0	0	0	0	0	0	0	0	1	1	2	0	0	0	10	9	0	0	0	7	0	0	0	0	0	0	0	0
Otu01780	Bacteroidetes	Flavobacteriia	Flavobacteriales	Weeksellaceae	Chryseobacteriumgroup	0	0	0	0	0	0	0	0	0	0	0	0	0	0	0	0	0	0	0	0	0	0	0	0	0	0	0	0	0	0	0	0	0	0	0	0	0	0	0	1	0	0	2	0
Otu01781	Spirochaetes	Spirochaetia	Spirochaetales	Spirochaetaceae	Marispirochaeta	0	0	0	0	0	0	0	0	0	0	0	0	0	0	0	0	0	0	0	0	0	0	0	0	0	0	0	0	0	0	0	0	0	0	0	0	0	0	0	0	0	0	0	0
Otu01782	Actinobacteria	Actinomycetia	Micrococcales	Intrasporangiaceae	Arsenicicoccus	2	1	5	1	3	4	3	4	0	1	0	0	0	0	0	0	0	0	0	0	0	0	0	0	0	0	0	0	0	0	0	0	0	0	0	0	0	0	0	0	0	0	0	0
Otu01783	Proteobacteria	Gammaproteobacteria	Legionellales	Legionellaceae	Legionella	0	0	0	0	0	0	0	0	1	3	15	16	0	0	0	0	0	0	0	0	0	0	0	0	0	0	0	0	0	0	0	0	0	0	0	0	0	0	0	0	0	0	0	0
Otu01784	Proteobacteria	Gammaproteobacteria	Pseudomonadales	Moraxellaceae	Acinetobacter	0	0	0	0	0	0	0	0	2	1	1	4	1	0	0	2	0	0	0	0	0	0	0	0	0	0	0	0	0	0	0	0	0	0	8	3	0	0	0	0	0	0	0	0
Otu01785	Proteobacteria	Deltaproteobacteria	Myxococcales	Kofleriaceae	Kofleria	14	4	5	7	0	0	0	0	0	0	0	0	0	0	0	0	0	0	0	0	0	0	0	0	0	0	0	0	0	0	0	0	0	0	0	0	0	0	0	0	0	0	0	0
Otu01787	Firmicutes	Negativicutes	Veillonellales	Veillonellaceae	Veillonella	3	1	0	0	0	0	0	0	0	0	2	0	2	0	6	8	0	0	3	1	0	0	1	0	0	0	3	3	1	0	0	0	0	0	0	1	0	0	0	0	0	0	0	0
Otu01788	Firmicutes	Bacilli	Lactobacillales	Carnobacteriaceae	Carnobacterium	1	1	1	0	0	0	0	0	3	0	2	1	0	0	0	0	1	0	0	0	14	8	0	0	0	0	0	2	1	0	0	0	0	0	0	0	0	0	0	0	0	0	0	0
Otu01789	Actinobacteria	Actinomycetia	Corynebacteriales	Mycobacteriaceae	Mycolicibacterium	0	0	0	0	0	0	0	0	0	0	1	0	0	0	0	0	0	0	0	0	0	0	0	0	0	0	0	0	1	0	0	0	0	0	7	4	0	0	0	0	0	1	1	0
Otu01790	Firmicutes	Erysipelotrichia	Erysipelotrichales	Erysipelotrichaceae	Holdemanella	8	4	10	1	0	0	0	0	0	0	0	0	0	0	0	0	0	0	0	0	0	0	0	0	0	0	0	0	0	0	0	0	0	0	0	0	0	0	0	0	0	0	0	0
Otu01791	Actinobacteria	Actinomycetia	Corynebacteriales	Gordoniaceae	Gordonia	0	0	0	0	0	0	0	0	0	0	0	0	0	0	0	0	0	0	0	0	0	0	0	0	0	0	0	0	0	0	0	0	0	0	0	0	12	12	1	0	1	2	2	1
Otu01792	Proteobacteria	Alphaproteobacteria	Rhodobacterales	Rhodobacteraceae	Paracoccus	0	0	0	0	0	0	0	0	0	0	0	0	0	0	0	0	0	0	0	0	0	0	0	0	0	0	0	0	0	0	0	0	0	0	0	0	0	0	0	0	0	0	0	0
Otu01793	Proteobacteria	Oligoflexia	Bdellovibrionales	Bdellovibrionaceae	Bdellovibrio	11	10	3	5	0	0	0	0	0	0	0	0	0	0	0	0	0	0	0	0	0	0	0	0	0	0	0	0	0	0	0	0	0	0	0	0	0	0	0	0	0	0	0	0
Otu01794	Bacteroidetes	Chitinophagia	Chitinophagales	Chitinophagaceae	Taibaiella	0	0	0	0	0	0	0	0	0	0	0	1	13	15	3	2	0	0	0	0	0	0	0	0	0	0	0	0	0	0	0	0	0	0	0	0	0	0	0	0	0	0	0	0
Otu01795	Proteobacteria	Betaproteobacteria	Burkholderiales	Comamonadaceae	Simplicispira	0	0	0	0	0	0	0	0	0	0	0	0	7	7	1	4	5	4	2	1	0	0	1	0	0	0	0	0	1	1	0	0	0	0	0	0	0	0	0	0	0	0	0	0
Otu01796	Planctomycetes	Planctomycetia	Gemmatales	Gemmataceae	Gemmata	6	2	6	3	4	0	1	0	0	0	0	0	0	0	0	0	0	0	0	0	0	0	0	0	0	0	0	0	0	0	0	0	0	0	0	0	0	0	0	0	0	0	0	0
Otu01797	Proteobacteria	Alphaproteobacteria	Rhodospirillales	Rhodospirillaceae	Dongia	12	4	5	7	0	0	0	0	0	0	0	0	0	0	0	0	0	0	0	0	0	0	0	0	0	0	0	0	0	0	0	0	0	0	0	0	0	0	0	0	0	0	0	0
Otu01798	Proteobacteria	Deltaproteobacteria	Myxococcales		Minicystis	0	0	0	0	0	0	0	0	0	0	0	0	0	0	0	0	0	0	0	0	0	0	0	0	0	0	0	0	0	0	0	0	0	0	0	0	0	0	0	0	0	0	0	0
Otu01799	Proteobacteria	Alphaproteobacteria	Holosporales	Caedimonadaceae	Caedimonas	0	0	0	0	0	0	0	0	0	0	0	1	0	0	0	0	0	1	0	0	0	0	0	0	11	8	1	0	0	0	0	0	0	3	0	0	0	0	0	0	0	0	0	0
Otu01800	Proteobacteria	Betaproteobacteria	Burkholderiales		Leptothrix	1	3	3	0	8	3	4	6	0	0	0	0	0	0	0	1	1	0	0	0	2	0	0	0	0	0	1	0	0	0	0	0	0	0	0	0	0	0	0	0	0	0	0	0
Otu01801	Proteobacteria	Alphaproteobacteria	Rhodospirillales	Rhodospirillaceae	Phaeospirillum	6	6	6	5	0	0	1	0	0	0	0	0	0	0	0	0	0	0	0	0	0	0	0	0	0	0	0	0	0	0	0	0	0	0	0	0	0	0	0	0	0	0	0	0
Otu01802	Proteobacteria	Gammaproteobacteria	Xanthomonadales	Xanthomonadaceae	Luteimonas	16	6	6	4	0	0	0	1	0	0	0	0	0	0	0	0	0	0	0	0	0	0	0	0	0	0	0	0	0	0	0	0	0	0	0	0	0	0	0	0	0	0	0	0
Otu01803	Verrucomicrobia	Opitutae	Puniceicoccales	Puniceicoccaceae	Ruficoccus	0	0	0	0	0	0	0	0	0	0	0	0	0	0	0	0	0	0	0	0	0	0	0	0	0	0	0	0	0	0	0	0	0	0	0	0	0	0	0	0	0	0	0	0
Otu01804	Acidobacteria	Blastocatellia	Blastocatellales	Blastocatellaceae	Stenotrophobacter	3	4	2	2	0	0	0	0	0	0	0	0	0	0	0	0	0	0	0	0	0	0	0	0	0	0	0	0	0	1	4	5	0	0	1	1	0	0	0	0	0	0	0	0
Otu01805	Actinobacteria	Actinomycetia	Micrococcales	Microbacteriaceae	Agromyces	0	0	0	1	1	0	0	0	0	0	0	0	0	0	0	0	0	0	0	0	0	0	0	0	0	0	0	0	0	0	0	0	0	0	0	0	0	0	0	0	0	0	0	0
Otu01806	Proteobacteria	Betaproteobacteria	Burkholderiales	Comamonadaceae	Variovorax	0	0	0	0	0	0	0	0	0	0	0	0	0	0	0	0	0	0	0	0	0	0	0	0	0	0	0	0	0	0	0	0	0	0	27	7	0	0	0	0	0	0	0	0
Otu01807	Proteobacteria	Deltaproteobacteria	Desulfobacterales	Desulfobacteraceae	Desulfatiglans	0	0	0	0	0	0	0	0	0	0	0	0	0	0	0	0	0	0	0	0	0	0	0	0	0	0	0	0	0	0	0	0	0	0	0	0	0	0	0	0	0	0	0	0
Otu01808	Proteobacteria	Alphaproteobacteria	Sphingomonadales	Sphingomonadaceae	Sphingobium	0	0	0	1	3	2	1	2	0	0	0	0	0	0	0	1	1	2	0	0	0	0	1	1	0	0	1	0	2	4	0	0	0	0	0	0	1	1	1	0	1	0	0	0
Otu01809	Proteobacteria	Alphaproteobacteria	Sphingomonadales	Sphingosinicellaceae	Sandarakinorhabdus	5	3	4	8	0	0	0	0	0	0	0	0	0	0	0	0	0	0	0	0	0	0	0	0	0	0	0	0	0	0	0	0	0	0	0	0	0	0	0	0	0	0	0	0
Otu01810	Firmicutes	Clostridia	Eubacteriales		Gemmiger	2	3	2	8	0	0	0	0	0	0	0	0	0	0	0	0	0	0	0	0	0	0	0	0	0	0	0	0	0	0	0	0	0	0	0	0	0	0	0	0	0	0	0	0
Otu01811	Actinobacteria	Acidimicrobiia	Acidimicrobiales	Ilumatobacteraceae	Ilumatobacter	6	5	7	11	0	1	0	0	0	0	0	0	0	0	0	0	0	0	0	0	0	0	0	0	0	0	0	0	0	0	0	0	0	0	0	0	0	0	0	0	0	0	0	0
Otu01812	Proteobacteria	Alphaproteobacteria	Rhodobacterales	Rhodobacteraceae	Paracoccus	0	0	0	0	0	0	0	0	0	0	0	0	0	0	0	0	0	0	0	0	0	0	0	0	0	0	0	0	0	0	0	0	0	0	0	0	0	0	0	0	0	0	0	0
Otu01813	Proteobacteria	Gammaproteobacteria	Xanthomonadales	Xanthomonadaceae	Chujaibacter	6	3	4	3	5	2	2	4	0	0	0	0	0	0	0	0	0	0	0	0	0	0	0	0	0	0	0	0	0	0	0	0	0	0	0	0	0	0	0	0	0	0	0	0
Otu01814	Proteobacteria	Gammaproteobacteria	Nevskiales	Steroidobacteraceae	Steroidobacter	9	2	11	2	0	1	0	0	0	0	0	0	0	0	0	0	0	0	0	0	0	0	0	0	0	0	0	0	0	0	0	0	0	0	0	0	0	0	0	0	0	0	0	0
Otu01815	Actinobacteria	Actinomycetia	Frankiales	Frankiaceae	Frankia	0	1	0	0	0	0	0	0	0	0	1	0	0	0	0	0	0	0	0	0	0	0	0	0	0	0	0	0	0	0	0	0	0	0	0	0	0	0	0	1	2	5	5	12
Otu01816	Acidobacteria	Thermoanaerobaculia	Thermoanaerobaculales	Thermoanaerobaculaceae	Thermoanaerobaculum	3	7	12	7	0	1	0	0	0	0	0	0	0	0	0	0	0	0	0	0	0	0	0	0	0	0	0	0	0	0	0	0	0	0	0	0	0	0	0	0	0	0	0	0
Otu01817	Bacteroidetes	Flavobacteriia	Flavobacteriales	Weeksellaceae	Chryseobacteriumgroup	5	9	10	8	0	0	0	0	1	1	0	0	0	0	0	0	0	0	0	0	0	0	0	0	0	0	0	0	0	0	0	0	0	0	0	0	0	0	0	0	0	0	0	0
Otu01818	Firmicutes	Clostridia	Eubacteriales	ClostridialesFamilyXII.IncertaeSedis	Acidaminobacter	0	0	0	0	0	0	0	0	0	0	2	1	0	0	0	3	0	0	0	0	0	0	1	0	0	1	0	4	0	0	0	1	5	11	0	0	0	0	0	0	0	0	0	0
Otu01819	Proteobacteria	Oligoflexia	Bdellovibrionales	Bdellovibrionaceae	Bdellovibrio	16	6	4	5	0	0	0	0	1	0	0	0	0	0	0	0	0	0	0	0	0	0	0	0	0	0	0	0	0	0	0	0	0	0	0	0	0	0	0	0	0	0	0	0
Otu01820	Proteobacteria	Gammaproteobacteria	Pseudomonadales	Pseudomonadaceae	Pseudomonas	0	0	0	0	0	0	0	0	0	0	1	0	19	13	0	1	0	0	0	0	0	0	0	0	0	0	0	0	0	0	0	0	0	0	0	0	0	0	0	0	0	0	0	0
Otu01821	Proteobacteria	Betaproteobacteria	Burkholderiales	Burkholderiaceae	Cupriavidus	0	0	0	0	7	6	3	6	0	0	0	0	0	0	0	0	0	0	0	0	0	0	0	0	1	0	0	0	0	0	0	0	0	0	0	0	0	0	0	0	0	0	0	0
Otu01822	Bacteroidetes	Chitinophagia	Chitinophagales	Chitinophagaceae	Ferruginibacter	0	1	0	0	0	0	0	0	5	11	4	5	1	0	4	2	0	0	0	0	0	0	0	0	0	0	0	0	0	0	0	0	0	0	0	0	0	0	0	0	0	0	0	0
Otu01823	Planctomycetes	Planctomycetia	Planctomycetales	Planctomycetaceae	Schlesneria	8	5	6	3	0	0	0	0	0	0	0	0	0	0	0	0	0	0	0	0	0	0	0	0	0	0	1	0	1	0	0	0	0	0	0	0	0	0	0	0	0	0	0	0
Otu01824	Proteobacteria	Alphaproteobacteria	Hyphomicrobiales	Rhizobiaceae	Rhizobium	0	0	0	0	0	0	0	0	0	0	0	0	0	0	0	0	0	0	0	0	0	0	0	0	0	0	0	0	0	0	0	0	0	0	0	0	0	0	0	0	0	1	0	0
Otu01825	Fibrobacteres	Fibrobacteria	Fibrobacterales	Fibrobacteraceae	Fibrobacter	6	10	6	11	0	0	0	0	0	0	0	0	0	0	0	0	0	0	0	0	0	0	0	0	0	0	0	0	0	0	0	0	0	0	0	0	0	0	0	0	0	0	0	0
Otu01826	Acidobacteria	Blastocatellia	Blastocatellales	Blastocatellaceae	Stenotrophobacter	0	0	0	0	0	0	0	0	0	0	0	0	0	0	0	0	0	0	0	0	0	0	0	0	0	0	0	0	0	0	0	0	0	0	0	0	0	0	0	0	0	0	0	0
Otu01827	Cyanobacteria		Nostocales	Tolypothrichaceae	Kryptousia	0	0	0	0	0	0	0	0	0	0	0	0	0	0	0	0	0	0	0	0	0	0	0	0	0	0	0	0	0	0	0	0	0	0	0	1	4	4	1	4	2	1	0	2
Otu01828	Bacteroidetes	Flavobacteriia	Flavobacteriales	Flavobacteriaceae	Flavobacterium	9	4	9	1	0	0	1	0	1	0	0	0	0	0	0	0	0	0	0	0	0	0	0	0	0	0	0	0	0	0	0	0	0	0	0	0	0	0	0	0	0	0	0	0
Otu01829	Firmicutes	Clostridia	Eubacteriales	Oscillospiraceae	Anaerofilum	1	0	0	0	0	0	0	0	0	0	0	0	3	0	5	3	0	0	0	0	0	0	0	0	0	1	1	0	0	1	0	0	0	0	0	0	0	0	0	0	0	0	0	0
Otu01830	Actinobacteria	Actinomycetia	Micrococcales	Micrococcaceae	Kocuria	2	1	4	1	2	1	0	0	2	0	0	0	0	0	0	1	0	0	0	8	5	0	0	0	0	0	0	0	0	2	0	0	0	0	0	0	0	0	0	0	0	0	0	0
Otu01831	Chloroflexi	Anaerolineae	Anaerolineales	Anaerolineaceae	Thermanaerothrix	10	5	3	6	0	0	0	0	0	0	0	0	0	0	0	0	0	0	0	0	0	0	0	0	0	0	0	0	0	0	0	0	0	0	0	0	0	0	0	0	0	0	0	0
Otu01833	Proteobacteria	Alphaproteobacteria	Rhodospirillales	Azospirillaceae	Azospirillum	0	0	0	0	0	0	0	0	0	0	0	0	0	0	0	0	0	0	0	0	0	0	0	0	0	0	0	0	0	0	0	0	0	0	0	0	0	0	0	0	0	0	0	0
Otu01834	Actinobacteria	Actinomycetia	Corynebacteriales	Nocardiaceae	Rhodococcus	0	0	0	1	7	5	2	5	1	2	3	1	1	0	0	0	0	1	0	0	2	0	0	0	0	0	0	0	2	0	0	0	0	0	0	0	0	0	0	0	0	0	0	0
Otu01835	Acidobacteria	Acidobacteriia	Acidobacteriales	Acidobacteriaceae	Granulicella	8	8	9	6	0	0	1	0	0	0	0	0	0	0	0	0	0	0	0	0	0	0	0	0	0	0	0	0	0	0	0	0	0	0	0	0	0	0	0	0	0	0	0	0
Otu01836	Actinobacteria	Actinomycetia	Corynebacteriales	Nocardiaceae	Rhodococcus	1	0	0	1	0	1	0	0	0	0	0	0	0	0	0	0	0	0	1	0	3	0	8	8	2	2	2	2	0	0	1	0	0	0	0	0	0	0	0	0	0	0	0	0
Otu01837	Proteobacteria	Alphaproteobacteria	Hyphomicrobiales	Rhizobiaceae	Rhizobium	0	0	0	0	4	3	10	4	0	1	0	0	0	0	0	1	3	0	0	0	0	0	0	0	0	0	0	0	0	0	0	0	0	0	0	0	0	0	0	0	0	1	0	0
Otu01838	Bacteroidetes	Bacteroidia	Bacteroidales	Dysgonomonadaceae	Dysgonomonas	0	0	0	0	0	0	0	0	0	0	0	0	0	0	6	10	0	0	5	0	0	0	3	3	0	1	3	1	0	0	0	0	0	0	0	0	0	0	0	0	0	0	0	0
Otu01839	Bacteroidetes	Flavobacteriia	Flavobacteriales	Flavobacteriaceae	Flavobacterium	5	1	1	4	3	12	2	2	0	0	0	0	0	0	0	0	0	0	0	0	0	0	0	0	0	0	0	0	0	0	0	0	0	0	0	0	0	0	0	0	0	0	0	0
Otu01840	Actinobacteria	Acidimicrobiia	Acidimicrobiales	Iamiaceae	Aquihabitans	0	0	0	0	0	0	0	0	0	0	0	0	0	0	0	0	0	0	0	0	0	0	0	0	0	0	0	0	0	0	0	0	0	0	0	0	0	0	0	0	0	0	0	0
Otu01841	Proteobacteria	Alphaproteobacteria	Rhodobacterales	Rhodobacteraceae	Paracoccus	6	3	6	6	0	0	0	0	0	0	0	0	0	0	0	0	0	0	0	0	0	0	0	0	0	0	0	0	0	0	0	0	0	0	0	0	0	0	0	0	0	0	0	0
Otu01842	Proteobacteria	Alphaproteobacteria	Hyphomicrobiales	Blastochloridaceae	Blastochloris	6	3	9	7	0	1	0	0	0	0	0	0	0	0	0	0	0	0	0	0	0	0	0	0	0	0	0	0	0	0	0	0	0	0	0	0	0	0	0	0	0	0	0	0
Otu01843	Bacteroidetes	Flavobacteriia	Flavobacteriales	Weeksellaceae	Bergeyella	0	0	0	0	2	0	1	2	1	0	14	10	2	1	0	0	0	0	0	0	0	0	0	0	0	0	0	0	0	0	0	0	0	0	0	0	0	0	0	0	0	0	0	0
Otu01844	Gemmatimonadetes	Gemmatimonadetes	Gemmatimonadales	Gemmatimonadaceae	Gemmatimonas	9	3	8	2	2	0	0	0	0	0	0	0	0	0	0	0	0	0	0	0	0	0	0	0	0	0	0	0	0	0	0	0	0	0	0	0	0	0	0	0	0	0	0	0
Otu01845	Bacteroidetes	Flavobacteriia	Flavobacteriales	Weeksellaceae	Elizabethkingia	1	1	3	0	1	1	0	0	0	0	1	0	1	0	0	0	0	0	0	2	0	0	0	0	4	4	0	0	0	0	3	4	0	0	0	6	0	0	0	0	0	0	0	0
Otu01846	Verrucomicrobia	Verrucomicrobiae	Verrucomicrobiales	Verrucomicrobiaceae	Luteolibacter	0	0	0	0	0	0	0	0	4	14	2	0	0	0	1	0	0	0	1	0	0	0	1	6	0	2	1	0	0	0	0	0	0	0	0	0	0	0	0	0	0	0	0	0
Otu01847	Proteobacteria	Gammaproteobacteria	Legionellales	Legionellaceae	Legionella	4	4	4	6	0	0	0	1	0	0	0	0	0	0	0	0	0	0	0	0	0	0	0	0	0	0	0	0	0	0	0	0	0	0	0	0	0	0	0	0	0	0	0	0
Otu01848	Bacteroidetes	Sphingobacteriia	Sphingobacteriales	Sphingobacteriaceae	Pedobacter	0	0	0	0	0	0	0	0	0	0	0	0	0	0	0	0	0	0	0	0	0	0	1	0	3	0	0	0	0	0	0	0	0	0	0	0	0	0	0	0	0	0	0	0
Otu01849	Bacteroidetes	Chitinophagia	Chitinophagales	Chitinophagaceae	Ferruginibacter	5	3	5	5	4	3	1	0	0	0	0	0	0	0	0	0	0	0	0	0	0	0	0	0	0	0	0	0	0	0	0	0	0	0	0	0	0	0	0	0	0	0	0	0
Otu01850	Proteobacteria	Betaproteobacteria	Burkholderiales	Comamonadaceae	Hydrogenophaga	10	6	6	4	1	0	0	0	0	0	0	2	0	0	1	0	0	0	0	0	0	0	0	0	0	0	0	0	1	0	0	0	0	0	0	0	0	0	0	0	0	0	0	0
Otu01851	Proteobacteria	Betaproteobacteria	Neisseriales	Neisseriaceae	Uruburuella	10	2	3	4	0	0	0	0	0	0	0	0	0	0	0	0	0	0	0	0	0	0	0	0	0	0	0	0	0	0	0	0	0	0	0	0	0	0	0	0	0	0	0	0
Otu01852	Bacteroidetes	Flavobacteriia	Flavobacteriales	Flavobacteriaceae	Flavobacterium	0	0	0	0	1	0	0	0	1	3	1	2	5	3	5	5	0	0	0	0	4	2	0	0	0	0	0	0	0	0	0	0	0	0	0	0	0	0	0	0	0	0	0	0
Otu01853	Proteobacteria	Alphaproteobacteria	Hyphomicrobiales	Rhodovibrionaceae	Fodinicurvata	0	0	0	0	0	0	0	0	0	0	0	0	0	0	0	0	0	0	0	0	0	0	0	0	0	0	0	0	0	0	0	0	0	0	0	0	0	0	0	0	0	0	0	0
Otu01854	Actinobacteria	Actinomycetia	Corynebacteriales	Gordoniaceae	Gordonia	0	0	0	0	0	0	0	0	0	0	0	0	0	0	0	0	0	0	0	0	0	0	0	0	0	0	0	2	0	0	0	0	0	0	15	1	0	0	0	0	0	0	0	0
Otu01855	Bacteroidetes	Flavobacteriia	Flavobacteriales	Flavobacteriaceae	Flavobacterium	8	5	2	3	3	6	2	0	0	0	0	0	0	0	0	0	0	0	0	0	0	0	0	0	0	0	0	0	0	0	0	0	0	0	0	0	0	0	0	0	0	0	0	0
Otu01856	Chlamydiae	Chlamydiia	Parachlamydiales	Simkaniaceae	Simkania	0	0	0	0	0	0	0	0	0	0	0	0	0	0	0	0	0	0	0	0	0	0	0	0	0	0	0	0	0	0	0	0	0	0	0	0	0	0	0	0	0	0	0	0
Otu01857	Planctomycetes	Planctomycetia	Pirellulales	Thermoguttaceae	Thermostilla	3	2	4	8	0	3	0	1	0	0	0	0	0	0	0	0	0	0	0	0	0	0	0	0	0	0	0	0	0	0	0	0	0	0	0	0	0	0	0	0	0	0	0	0
Otu01858	Actinobacteria	Actinomycetia	Propionibacteriales	Nocardioidaceae	Propionicimonas	0	0	0	0	0	0	0	0	0	0	0	0	0	0	1	1	1	0	1	1	0	0	0	0	0	0	0	0	0	0	0	0	0	1	0	0	0	0	1	1	1	0	3	3
Otu01859	Unclassified					0	0	0	0	0	0	0	0	0	0	0	0	0	0	0	0	0	0	0	0	0	0	0	0	0	0	0	0	0	0	0	0	0	0	0	0	0	0	0	0	0	0	0	0
Otu01860	Bacteroidetes	Cytophagia	Cytophagales	Flexibacteraceae	Flexibacter	9	15	4	3	0	0	0	0	0	0	0	0	0	0	0	0	0	0	0	0	0	0	0	0	0	0	0	0	0	0	0	0	0	0	0	0	0	0	0	0	0	0	0	0
Otu01861	Proteobacteria	Alphaproteobacteria	Hyphomicrobiales	Pleomorphomonadaceae	Mongoliimonas	0	0	0	0	0	0	0	0	0	0	0	0	0	0	0	0	0	0	0	0	0	0	0	0	0	0	0	0	0	0	0	0	0	0	0	0	0	0	0	0	0	0	0	0
Otu01862	Firmicutes	Bacilli	Lactobacillales	Streptococcaceae	Lactococcus	0	0	0	0	0	0	0	0	0	0	0	0	0	0	0	0	1	0	0	0	0	0	0	0	0	0	0	0	0	0	0	0	0	0	0	0	0	0	0	0	0	0	0	0
Otu01863	Armatimonadetes	Armatimonadia	Armatimonadales	Armatimonadaceae	Armatimonas	6	7	5	5	0	0	0	0	0	0	0	0	0	0	0	0	0	0	0	0	0	0	0	0	0	0	0	0	0	0	0	0	0	0	0	0	0	0	0	0	0	0	0	0
Otu01864	Proteobacteria	Alphaproteobacteria	Maricaulales	Maricaulaceae	Maricaulis	7	7	4	4	1	0	0	0	0	0	0	0	0	0	0	0	0	0	0	0	0	0	0	0	0	0	0	0	0	0	0	0	0	0	0	0	0	0	0	0	0	0	0	0
Otu01865	Proteobacteria	Oligoflexia	Bdellovibrionales	Bdellovibrionaceae	Bdellovibrio	0	0	1	0	0	0	0	0	3	2	4	2	0	0	0	0	0	1	2	0	0	0	0	0	4	1	6	2	0	0	0	0	1	1	2	0	0	0	0	0	0	0	0	0
Otu01866	Proteobacteria	Alphaproteobacteria	Maricaulales	Maricaulaceae	Euryhalocaulis	9	4	12	4	0	0	0	0	0	0	0	0	0	0	0	0	0	0	0	0	0	0	0	0	0	0	0	0	0	0	0	0	0	0	0	0	0	0	0	0	0	0	0	0
Otu01867	Planctomycetes	Planctomycetia	Planctomycetales	Planctomycetaceae	Gimesia	0	0	0	0	0	0	0	0	0	0	0	0	0	0	0	0	0	0	0	0	0	0	0	0	0	0	0	0	0	0	0	0	0	0	0	0	0	0	0	0	0	0	0	0
Otu01868	Proteobacteria	Gammaproteobacteria	Pseudomonadales	Pseudomonadaceae	Pseudomonas	1	6	4	11	0	0	0	0	0	3	0	0	0	0	0	0	0	0	0	0	0	0	0	0	0	0	0	0	0	0	0	0	0	0	0	0	0	0	0	0	0	0	0	0
Otu01869	Actinobacteria	Actinomycetia	Propionibacteriales	Nocardioidaceae	Nocardioides	0	0	1	0	0	1	0	0	0	0	2	0	0	1	0	0	0	0	0	0	0	0	2	0	1	0	1	0	0	0	0	0	0	0	2	0	0	0	0	0	0	0	0	0
Otu01870	Acidobacteria	Acidobacteriia	Bryobacterales	Bryobacteraceae	Paludibaculum	0	0	0	0	0	0	0	0	0	0	0	0	0	0	0	0	0	0	0	0	0	0	6	6	0	2	0	0	0	0	5	13	0	0	0	0	0	0	0	0	0	0	0	0
Otu01871	Proteobacteria	Gammaproteobacteria	Cellvibrionales	Halieaceae	Marimicrobium	2	3	8	10	0	0	0	0	0	0	0	0	0	0	0	0	0	0	0	0	0	0	0	0	0	0	0	0	0	0	0	0	0	0	0	0	0	0	0	0	0	0	0	0
Otu01873	Planctomycetes	Planctomycetia	Pirellulales	Pirellulaceae	Blastopirellula	4	5	5	2	0	1	0	0	0	0	0	0	0	0	0	0	0	0	0	0	0	0	0	0	0	0	0	0	0	0	0	0	0	0	0	0	0	0	0	0	0	0	0	0
Otu01874	Acidobacteria	Acidobacteriia	Bryobacterales	Bryobacteraceae	Paludibaculum	7	4	3	3	0	0	0	0	1	0	0	0	0	0	1	2	0	0	0	2	0	0	0	0	0	1	0	0	0	0	0	0	0	4	0	0	0	0	0	0	0	0	0	0
Otu01875	Planctomycetes	Planctomycetia	Planctomycetales	Planctomycetaceae	Rubinisphaera	0	0	0	0	0	0	0	0	0	0	0	0	0	0	0	0	0	0	0	0	0	0	0	0	0	0	0	0	0	0	0	0	0	0	0	0	0	0	0	0	0	0	0	0
Otu01876	Firmicutes	Clostridia	Eubacteriales	Heliobacteriaceae	Heliophilum	2	1	0	3	0	0	0	0	0	0	0	0	0	0	0	0	0	0	0	0	0	0	0	0	0	0	0	0	0	0	0	0	0	0	0	0	0	0	0	0	0	0	0	0
Otu01877	Planctomycetes	Planctomycetia	Pirellulales	Lacipirellulaceae	Bythopirellula	0	0	0	0	0	0	0	0	0	0	0	0	0	0	0	0	0	0	0	0	0	0	0	0	0	0	0	0	0	0	0	0	0	0	0	0	0	0	0	0	0	0	0	0
Otu01878	Planctomycetes	Planctomycetia	Gemmatales	Gemmataceae	Fimbriiglobus	2	8	9	1	1	5	1	0	0	0	0	0	0	0	0	0	0	0	0	0	0	0	0	0	0	0	0	0	0	0	0	0	0	0	0	0	0	0	0	0	0	0	0	0
Otu01879	Proteobacteria	Alphaproteobacteria	Rhodospirillales	Rhodospirillaceae	Inquilinus	1	3	1	3	3	2	1	0	4	0	0	1	0	0	0	1	1	0	1	0	0	0	0	0	0	0	0	0	0	1	0	0	0	0	0	0	0	0	0	0	0	0	0	0
Otu01880	Proteobacteria	Betaproteobacteria	Burkholderiales	Burkholderiaceae	Cupriavidus	0	0	0	0	0	0	0	0	0	0	0	2	1	0	6	4	0	0	0	0	0	5	0	0	0	0	0	0	9	4	0	0	0	0	0	0	0	0	0	0	0	0	0	0
Otu01881	Gemmatimonadetes	Gemmatimonadetes	Gemmatimonadales	Gemmatimonadaceae	Roseisolibacter	10	12	4	4	0	0	0	0	0	0	0	0	0	0	0	0	0	0	0	0	0	0	0	0	0	0	0	0	0	0	0	0	0	0	0	0	0	0	0	0	0	0	0	0
Otu01882	Proteobacteria	Alphaproteobacteria	Hyphomicrobiales	Parvibaculaceae	Parvibaculum	0	0	0	0	0	0	0	0	0	0	0	0	0	0	0	0	0	0	0	0	0	0	0	0	0	0	0	0	0	0	0	0	0	0	0	0	0	0	0	0	0	0	0	0
Otu01883	Bacteroidetes	Chitinophagia	Chitinophagales	Chitinophagaceae	Taibaiella	0	0	0	0	0	0	0	0	0	0	0	0	0	0	0	0	0	0	0	0	0	0	0	1	11	7	5	7	0	0	0	0	0	0	0	0	0	0	0	0	0	0	0	0
Otu01884	Firmicutes	Clostridia	Eubacteriales	Peptostreptococcaceae	Terrisporobacter	8	6	5	4	0	0	0	0	0	0	0	0	0	0	0	0	0	0	0	0	0	0	0	0	0	0	0	0	0	0	0	0	0	0	0	0	0	0	0	0	0	0	0	0
Otu01885	Proteobacteria	Oligoflexia	Bdellovibrionales	Bdellovibrionaceae	Bdellovibrio	0	0	0	0	0	0	0	0	0	0	0	0	0	0	0	1	0	0	0	0	0	0	0	0	1	1	0	0	0	0	2	3	0	0	0	0	0	0	0	0	0	0	0	0
Otu01886	Proteobacteria	Alphaproteobacteria	Hyphomicrobiales	Rhizobiaceae	Shinella	0	0	0	0	0	1	0	1	0	0	0	0	0	0	0	0	0	1	0	0	0	0	0	0	0	0	0	0	0	0	0	0	0	0	0	1	0	0	0	0	0	0	0	0
Otu01887	Fusobacteria	Fusobacteriia	Fusobacteriales	Fusobacteriaceae	Fusobacterium	0	0	0	0	0	0	0	0	0	0	0	0	0	0	0	0	0	0	0	0	0	0	0	0	0	0	0	0	0	0	0	0	0	0	0	0	0	0	0	0	0	0	0	0
Otu01888	Bacteroidetes	Sphingobacteriia	Sphingobacteriales	Sphingobacteriaceae	Pseudopedobacter	0	0	0	0	0	0	0	0	0	0	0	0	0	0	2	0	0	0	0	0	0	0	10	7	1	6	0	0	2	0	0	1	0	0	1	1	0	0	0	0	0	0	0	0
Otu01889	Proteobacteria	Betaproteobacteria	Nitrosomonadales	Gallionellaceae	Sideroxydans	0	0	0	0	0	0	0	0	0	0	0	0	0	0	0	0	0	0	0	0	0	0	0	0	0	0	0	0	0	0	0	0	29	0	0	0	2	0	0	0	0	0	0	0
Otu01890	Proteobacteria	Deltaproteobacteria	Myxococcales		Minicystis	10	6	8	4	0	0	0	0	0	0	0	0	0	0	0	0	0	0	0	0	0	0	0	0	0	0	0	0	0	0	0	0	0	0	0	0	0	0	0	0	0	0	0	0
Otu01891	Proteobacteria	Alphaproteobacteria	Hyphomicrobiales	Reyranellaceae	Reyranella	0	2	1	0	0	0	0	0	0	0	0	0	0	0	1	0	0	0	0	0	0	0	1	0	0	0	0	0	0	0	0	0	0	0	2	2	4	0	4	5	2	0	1	0
Otu01892	Proteobacteria	Alphaproteobacteria	Caulobacterales	Caulobacteraceae	Caulobacter	5	3	5	4	0	0	0	0	0	0	0	0	0	0	0	0	0	0	0	0	0	0	0	0	0	0	0	0	0	0	0	0	0	0	0	0	0	0	0	0	0	0	0	0
Otu01893	Chloroflexi	Caldilineae	Caldilineales	Caldilineaceae	Litorilinea	0	0	0	0	0	0	0	0	0	0	0	0	0	0	0	0	0	0	0	0	0	0	0	0	0	0	0	0	0	0	0	0	0	0	0	0	0	0	0	0	0	0	0	0
Otu01894	Chloroflexi	Thermoflexia	Thermoflexales	Thermoflexaceae	Thermoflexus	7	6	4	3	0	0	0	0	0	0	0	0	0	0	0	0	0	0	0	0	0	0	0	0	0	0	0	0	0	0	0	0	0	0	0	0	0	0	0	0	0	0	0	0
Otu01895	Bacteroidetes	Chitinophagia	Chitinophagales	Chitinophagaceae	Taibaiella	0	0	0	0	0	0	0	0	0	0	2	1	12	12	1	3	0	0	0	0	0	0	0	0	0	0	0	0	0	0	0	0	0	0	0	0	0	0	0	0	0	0	0	0
Otu01896	Planctomycetes	Planctomycetia	Planctomycetales	Planctomycetaceae	Planctopirus	0	0	0	0	0	0	0	0	0	0	0	1	0	0	0	0	0	0	0	0	0	0	1	0	0	0	0	0	0	2	0	0	0	0	12	11	0	0	0	0	0	0	0	0
Otu01897	Proteobacteria	Betaproteobacteria	Burkholderiales	Comamonadaceae	Acidovorax	0	0	0	0	0	0	0	0	1	23	0	1	2	0	3	1	0	0	0	0	0	0	0	0	0	0	0	0	0	0	0	0	0	0	0	0	0	0	0	0	0	0	0	0
Otu01898	Proteobacteria	Oligoflexia	Bdellovibrionales	Bdellovibrionaceae	Bdellovibrio	0	0	0	0	0	0	0	0	0	0	0	0	0	0	0	0	0	0	0	0	0	0	0	0	0	0	0	0	0	0	0	0	0	0	0	0	0	0	0	0	0	0	0	0
Otu01899	Proteobacteria	Alphaproteobacteria	Rhodospirillales	Rhodospirillaceae	Haematospirillum	0	0	0	0	0	0	0	0	0	0	0	0	0	0	0	0	0	0	0	0	0	0	0	0	0	0	0	0	0	0	0	0	0	0	0	0	0	0	0	0	0	0	0	0
Otu01900	Proteobacteria	Alphaproteobacteria	Sphingomonadales	Sphingosinicellaceae	Sandarakinorhabdus	7	4	3	5	0	0	0	0	1	0	0	0	0	0	0	0	0	0	0	0	0	0	0	0	0	0	0	0	0	0	0	0	0	0	0	0	0	0	0	0	0	0	0	0
Otu01901	Proteobacteria	Alphaproteobacteria	Hyphomicrobiales	Hyphomicrobiaceae	Hyphomicrobium	3	3	9	6	0	0	0	1	2	0	0	0	0	0	0	0	0	0	0	0	0	0	0	0	0	0	0	0	0	0	0	0	0	0	0	0	0	0	0	0	0	0	0	0
Otu01902	Proteobacteria	Alphaproteobacteria	Hyphomicrobiales	Pseudoxanthobacteraceae	Pseudoxanthobacter	9	3	8	3	0	0	0	0	0	0	0	0	0	0	0	0	0	0	0	0	0	0	0	0	0	0	0	0	0	0	0	0	0	0	0	0	0	0	0	0	0	0	0	0
Otu01903	Candidatus_Melainabacteria		Vampirovibrionales		Vampirovibrio	12	2	4	8	0	0	1	0	0	0	0	0	0	0	0	0	0	0	0	0	0	0	0	0	0	0	0	0	0	0	0	0	0	0	0	0	0	0	0	0	0	0	0	0
Otu01904	Acidobacteria	Acidobacteriia	Bryobacterales	Bryobacteraceae	Paludibaculum	0	0	0	0	0	0	0	0	0	0	0	0	0	0	0	0	0	0	0	0	0	0	0	0	0	0	0	0	0	0	0	0	0	0	0	0	0	0	0	0	0	0	0	0
Otu01905	Actinobacteria	Actinomycetia	Corynebacteriales	Gordoniaceae	Gordonia	0	0	0	0	0	0	0	0	0	0	0	0	0	0	0	0	0	0	0	0	0	0	0	0	0	0	0	0	0	0	0	0	0	0	3	4	0	0	2	0	0	0	2	2
Otu01906	Proteobacteria	Alphaproteobacteria	Rhodospirillales	Rhodospirillaceae	Ferruginivarius	0	0	0	0	0	0	0	0	0	0	0	0	0	0	0	0	0	0	0	0	0	0	0	0	0	0	0	0	0	0	0	0	0	0	0	0	0	0	0	0	0	0	0	0
Otu01907	Proteobacteria	Oligoflexia	Bdellovibrionales	Bdellovibrionaceae	Bdellovibrio	0	0	0	0	0	0	0	0	0	0	0	0	0	0	4	0	10	9	0	0	0	0	0	0	1	0	0	0	2	4	0	0	0	0	0	0	0	0	0	0	0	0	0	0
Otu01908	Bacteroidetes	Flavobacteriia	Flavobacteriales	Weeksellaceae	Chryseobacteriumgroup	0	0	0	0	2	1	0	0	0	0	0	0	0	0	0	0	0	0	0	0	0	0	0	0	0	0	0	0	0	0	0	0	2	2	0	0	0	0	2	1	0	3	2	2
Otu01909	Bacteroidetes	Chitinophagia	Chitinophagales	Chitinophagaceae	Taibaiella	0	0	0	0	0	0	0	0	0	0	1	0	12	13	2	1	0	0	1	0	0	0	0	0	0	0	0	0	0	0	0	0	0	0	0	0	0	0	0	0	0	0	0	0
Otu01910	Planctomycetes	Planctomycetia	Pirellulales	Pirellulaceae	Blastopirellula	0	0	0	0	0	0	0	0	0	0	0	0	0	0	0	0	0	0	0	0	0	0	0	0	0	0	0	0	0	0	0	0	0	0	0	0	0	0	0	0	0	0	0	0
Otu01911	Chloroflexi	Thermoflexia	Thermoflexales	Thermoflexaceae	Thermoflexus	3	4	7	10	0	0	0	0	0	0	0	0	0	0	0	0	0	0	0	0	0	0	0	0	0	0	0	0	0	0	0	0	0	0	0	0	0	0	0	0	0	0	0	0
Otu01912	Proteobacteria	Epsilonproteobacteria	Campylobacterales	Campylobacteraceae	Sulfurospirillum	0	0	0	0	0	0	0	0	0	0	0	0	0	0	0	0	0	0	28	0	0	0	0	0	0	0	0	1	1	0	0	0	0	0	0	0	0	0	0	0	0	0	0	0
Otu01913	Chloroflexi	Anaerolineae	Anaerolineales	Anaerolineaceae	Bellilinea	10	6	5	3	0	0	0	0	0	0	0	0	0	0	0	0	0	0	0	0	0	0	0	0	0	0	0	0	0	0	0	0	0	0	0	0	0	0	0	0	0	0	0	0
Otu01914	Proteobacteria	Betaproteobacteria	Burkholderiales		Aquabacterium	0	1	1	1	8	10	1	3	0	0	0	0	2	0	0	0	0	0	0	0	0	0	0	0	0	1	0	0	0	0	1	0	0	0	0	0	0	0	0	0	0	0	0	0
Otu01915	Proteobacteria	Gammaproteobacteria	Xanthomonadales	Xanthomonadaceae	Stenotrophomonas	0	0	0	0	1	2	3	1	0	0	0	0	0	0	0	0	1	2	0	0	0	0	1	0	0	1	0	0	0	0	0	0	0	0	0	0	0	0	0	0	0	0	0	0
Otu01916	Verrucomicrobia	Opitutae	Puniceicoccales	Puniceicoccaceae	Ruficoccus	0	0	0	0	0	0	0	0	0	0	0	0	0	0	0	0	0	0	0	0	0	0	0	0	0	0	0	0	0	0	0	0	0	0	0	0	0	0	0	0	0	0	0	0
Otu01918	Proteobacteria	Betaproteobacteria	Burkholderiales		Mitsuaria	10	4	5	1	2	0	0	0	0	0	0	0	0	0	0	2	0	0	0	1	0	0	0	0	0	0	0	0	1	0	0	0	0	0	0	0	0	0	0	0	0	0	0	0
Otu01919	Bacteroidetes	Bacteroidia	Bacteroidales	Paludibacteraceae	Paludibacter	1	0	2	0	0	0	0	0	0	1	0	0	0	0	6	6	2	0	5	5	0	0	0	0	0	0	0	0	0	0	0	0	0	0	0	0	0	0	0	0	0	0	0	0
Otu01920	Proteobacteria	Alphaproteobacteria	Hyphomicrobiales		Pseudorhodoplanes	7	3	5	5	0	0	0	0	0	0	0	0	0	0	0	0	0	0	0	0	0	0	0	0	0	0	0	0	0	0	0	0	0	0	0	0	0	0	0	0	0	0	0	0
Otu01922	Chloroflexi	Sphaerobacteridae	Sphaerobacterales	Sphaerobacteraceae	Chloroflexi	0	1	0	1	0	0	0	0	0	0	0	0	0	0	0	0	0	1	0	0	0	0	0	0	0	0	0	0	0	0	0	0	0	0	0	0	0	0	0	0	0	0	0	0
Otu01923	Proteobacteria	Gammaproteobacteria	Chromatiales	Chromatiaceae	Halochromatium	0	0	0	0	0	0	0	0	0	0	0	0	0	0	0	0	0	0	0	0	0	0	0	0	0	0	0	0	0	0	0	0	0	0	0	0	0	0	0	0	0	0	0	0
Otu01924	Proteobacteria	Alphaproteobacteria	Hyphomicrobiales	Roseiarcaceae	Roseiarcus	3	5	6	6	1	2	0	1	0	0	0	0	0	0	0	0	0	0	0	0	0	0	0	0	0	0	0	0	0	0	0	0	0	0	0	0	0	0	0	0	0	0	0	0
Otu01925	Firmicutes	Negativicutes	Acidaminococcales	Acidaminococcaceae	Acidaminococcus	0	0	0	0	0	0	0	0	0	0	0	0	0	0	0	0	0	0	29	0	0	0	0	0	0	0	0	0	0	0	0	0	0	0	0	0	0	0	0	0	0	0	0	0
Otu01926	Proteobacteria	Gammaproteobacteria	Pseudomonadales	Moraxellaceae	Acinetobacter	0	0	0	0	2	19	4	3	0	0	0	0	0	0	0	0	0	0	0	0	0	0	0	0	0	0	0	0	0	0	0	0	0	0	0	0	0	0	0	0	0	0	0	0
Otu01927	Bacteroidetes	Chitinophagia	Chitinophagales	Chitinophagaceae	Ferruginibacter	7	4	5	4	1	0	1	0	0	0	0	0	0	0	0	0	0	0	0	0	0	0	0	0	0	0	0	0	0	0	0	0	0	0	0	0	0	0	0	0	0	0	0	0
Otu01928	Planctomycetes	Phycisphaerae	Tepidisphaerales	Tepidisphaeraceae	Tepidisphaera	3	8	1	6	1	0	0	1	0	0	0	0	0	0	0	0	0	0	0	0	0	0	0	0	0	0	0	0	0	0	0	0	0	0	0	0	0	0	0	0	0	0	0	0
Otu01929	Planctomycetes	Planctomycetia	Pirellulales	Thermoguttaceae	Thermostilla	2	3	7	5	0	0	0	0	0	0	0	0	0	0	0	0	0	0	0	0	0	0	0	0	0	0	0	0	0	0	0	0	0	0	0	0	0	0	0	0	0	0	0	0
Otu01930	Verrucomicrobia	Verrucomicrobiae	Verrucomicrobiales	Verrucomicrobiasubdivision3	Limisphaera	3	1	8	3	2	4	1	0	0	0	0	0	0	0	0	0	0	0	0	0	0	0	0	0	0	0	0	0	0	0	0	0	0	0	0	0	0	0	0	0	0	0	0	0
Otu01931	Bacteroidetes	Chitinophagia	Chitinophagales	Chitinophagaceae	Taibaiella	0	0	0	0	0	0	0	0	0	0	0	1	12	13	2	1	0	0	0	0	0	0	0	0	0	0	0	0	0	0	0	0	0	0	0	0	0	0	0	0	0	0	0	0
Otu01933	Proteobacteria	Oligoflexia	Bacteriovoracales	Halobacteriovoraceae	Halobacteriovorax	0	0	0	0	0	0	0	0	0	0	0	0	0	0	0	0	0	0	0	0	0	0	3	5	10	2	4	4	0	0	0	0	0	0	0	0	0	0	0	0	0	0	0	0
Otu01934	Bacteroidetes	Chitinophagia	Chitinophagales	Chitinophagaceae	Taibaiella	0	0	0	0	0	0	0	0	0	0	2	0	10	12	4	1	0	0	0	0	0	0	0	0	0	0	0	0	0	0	0	0	0	0	0	0	0	0	0	0	0	0	0	0
Otu01935	Firmicutes	Erysipelotrichia	Erysipelotrichales	Erysipelotrichaceae	Absiella	13	6	0	6	0	0	0	0	0	0	0	0	0	0	0	0	0	0	0	0	0	0	0	0	0	0	0	0	0	0	0	0	0	0	0	0	0	0	0	0	0	0	0	0
Otu01936	Actinobacteria	Acidimicrobiia	Acidimicrobiales	Ilumatobacteraceae	Ilumatobacter	6	2	4	7	0	0	1	0	0	0	0	0	0	0	0	0	0	0	0	0	0	0	0	0	0	0	0	0	0	0	0	0	0	0	0	0	0	0	0	0	0	0	0	0
Otu01937	Thermotogae	Thermotogae	Thermotogales	Fervidobacteriaceae	Fervidobacterium	3	3	13	8	0	0	0	0	0	0	0	0	0	0	0	0	0	0	0	0	0	0	0	0	0	0	0	0	0	0	0	0	0	0	0	0	0	0	0	0	0	0	0	0
Otu01938	Bacteroidetes	Bacteroidia	Bacteroidales	Rikenellaceae	Acetobacteroides	0	0	0	0	0	0	0	0	0	0	0	0	0	0	0	0	0	0	0	0	0	0	0	0	0	0	0	0	0	0	0	0	7	9	1	0	0	0	0	0	0	0	0	0
Otu01939	Proteobacteria	Alphaproteobacteria	Rhodospirillales	Zavarziniaceae	Zavarzinia	0	0	0	0	0	0	0	0	0	0	0	0	3	0	3	7	0	1	0	1	5	0	5	2	1	0	0	0	0	0	0	0	0	0	0	0	0	0	0	0	0	0	0	0
Otu01940	Proteobacteria	Gammaproteobacteria	Legionellales	Legionellaceae	Legionella	0	0	0	0	0	0	0	0	0	0	0	0	0	0	0	0	0	0	0	0	0	0	0	0	0	0	0	0	0	0	0	0	0	0	0	0	0	0	0	0	0	0	0	0
Otu01941	Proteobacteria	Alphaproteobacteria	Rhodobacterales	Rhodobacteraceae	Paracoccus	1	2	2	2	1	2	2	1	2	4	0	0	0	0	1	1	0	1	0	2	0	0	0	0	0	0	0	0	0	0	0	0	0	0	0	0	0	0	0	0	0	0	0	0
Otu01942	Actinobacteria	Actinomycetia	Propionibacteriales	Nocardioidaceae	Nocardioides	0	0	0	0	0	0	0	0	0	0	0	0	0	0	0	0	0	0	0	0	0	0	0	0	0	0	0	0	0	0	0	0	0	0	0	0	0	0	0	0	0	0	0	0
Otu01943	Proteobacteria	Alphaproteobacteria	Rhodospirillales	Acetobacteraceae	Rhodovastum	6	4	3	7	0	0	0	0	0	0	0	3	0	0	0	0	0	0	0	0	0	0	0	0	0	0	0	0	0	0	0	0	0	0	0	0	0	0	0	0	0	0	0	0
Otu01944	Bacteroidetes	Chitinophagia	Chitinophagales	Chitinophagaceae	Taibaiella	0	0	0	0	0	0	0	0	0	0	0	1	11	15	0	1	0	0	0	0	0	0	0	0	0	0	0	0	0	0	0	0	0	0	0	0	0	0	0	0	0	0	0	0
Otu01945	Proteobacteria	Alphaproteobacteria	Hyphomicrobiales	Phyllobacteriaceae	Mesorhizobium	0	0	0	0	0	0	0	0	0	0	0	0	0	0	0	0	0	0	0	0	0	0	0	0	0	0	0	0	0	0	0	0	0	0	0	0	0	0	0	0	0	0	0	0
Otu01946	Actinobacteria	Acidimicrobiia	Acidimicrobiales	Acidimicrobiaceae	Aciditerrimonas	5	0	7	6	0	2	0	0	0	0	0	0	0	0	0	0	0	0	0	0	0	0	0	0	0	0	0	0	0	0	0	0	0	0	0	0	0	0	0	0	0	0	0	0
Otu01947	Proteobacteria	Alphaproteobacteria	Rhodospirillales	Azospirillaceae	Azospirillum	0	0	0	0	0	0	0	0	0	0	0	0	0	0	0	0	0	0	0	0	0	0	0	0	0	0	0	0	0	0	0	0	8	19	0	0	0	0	0	0	0	0	0	0
Otu01948	Acidobacteria	Holophagae	Holophagales	Holophagaceae	Geothrix	11	5	2	4	0	0	1	0	0	0	0	0	0	2	0	0	0	0	0	0	0	0	1	0	0	0	0	0	0	0	0	0	0	0	0	0	0	0	0	0	0	0	0	0
Otu01949	Firmicutes	Clostridia	Eubacteriales	Oscillospiraceae	Anaerobacterium	3	3	12	1	0	0	0	0	0	0	0	0	0	0	0	0	0	0	0	0	0	0	0	0	0	0	0	0	0	0	0	0	0	0	0	0	0	0	0	0	0	0	0	0
Otu01950	Proteobacteria	Alphaproteobacteria	Rhodospirillales	Azospirillaceae	Azospirillum	0	0	0	0	0	0	0	0	0	0	0	0	0	0	0	0	0	0	0	0	0	0	0	0	0	0	0	0	0	0	0	0	5	4	0	0	0	3	0	0	0	0	0	0
Otu01951	Actinobacteria	Acidimicrobiia	Acidimicrobiales	Iamiaceae	Aquihabitans	4	2	4	6	0	0	0	1	0	0	0	0	0	0	0	0	0	0	0	0	0	0	0	0	0	0	0	0	0	0	0	0	0	0	0	0	0	0	0	0	0	0	0	0
Otu01952	Proteobacteria	Deltaproteobacteria	Myxococcales	Phaselicystidaceae	Phaselicystis	9	2	8	8	0	0	0	0	0	0	0	0	0	0	0	0	0	0	0	0	0	0	0	0	0	0	0	0	0	0	0	0	0	0	0	0	0	0	0	0	0	0	0	0
Otu01953	Planctomycetes	Phycisphaerae	Tepidisphaerales	Tepidisphaeraceae	Tepidisphaera	6	2	5	4	0	0	0	2	0	0	0	0	0	0	0	0	0	0	0	0	0	0	0	0	0	0	0	0	0	0	0	0	0	0	0	0	0	0	0	0	0	0	0	0
Otu01954	Dictyoglomi	Dictyoglomia	Dictyoglomales	Dictyoglomaceae	Dictyoglomus	5	0	11	3	0	0	0	1	0	0	0	0	0	0	0	0	0	0	0	0	0	0	0	0	0	0	0	0	0	0	0	0	0	0	0	0	0	0	0	0	0	0	0	0
Otu01955	Planctomycetes	Planctomycetia	Planctomycetales	Planctomycetaceae	Planctopirus	11	3	4	1	2	2	0	0	0	0	0	0	0	0	0	0	0	0	0	0	0	0	0	0	0	0	0	0	0	0	0	0	0	0	0	0	0	0	0	0	0	0	0	0
Otu01956	Planctomycetes	Planctomycetia	Planctomycetales	Planctomycetaceae	Planctopirus	0	0	0	0	0	0	0	0	0	0	0	0	0	0	0	0	1	0	0	0	0	0	6	1	2	2	0	3	4	8	0	0	0	0	0	0	0	0	0	0	0	0	0	0
Otu01957	Proteobacteria	Gammaproteobacteria	Xanthomonadales	Rhodanobacteraceae	Rudaea	4	1	3	1	1	1	4	4	2	0	0	0	0	0	0	0	0	0	0	0	0	0	0	0	0	0	0	0	0	0	0	0	0	0	0	0	0	0	0	0	0	0	0	0
Otu01958	Proteobacteria	Betaproteobacteria	Burkholderiales	Comamonadaceae	Comamonas	4	3	3	0	2	5	2	2	0	0	0	0	0	0	0	0	0	0	0	0	0	0	0	0	0	1	0	0	0	0	0	0	0	0	0	0	0	0	0	0	0	0	0	0
Otu01959	Planctomycetes	Planctomycetia	Planctomycetales	Planctomycetaceae	Rubinisphaera	0	0	0	0	0	0	0	0	0	0	0	0	0	0	0	0	0	0	0	0	0	0	0	0	0	0	0	0	0	0	0	0	0	0	0	0	0	0	0	0	0	0	0	0
Otu01960	Actinobacteria	Actinomycetia	Geodermatophilales	Geodermatophilaceae	Klenkia	9	0	1	2	0	3	0	3	0	0	0	0	0	0	0	0	0	0	0	0	0	0	0	0	0	0	0	0	0	0	0	0	0	0	0	0	0	0	0	0	0	0	0	0
Otu01961	Actinobacteria	Actinomycetia	Corynebacteriales	Nocardiaceae	Rhodococcus	1	0	1	1	5	7	7	3	0	0	0	0	0	0	0	0	0	0	0	0	0	0	0	0	0	0	0	0	0	0	0	0	0	0	0	0	0	0	0	0	0	0	0	0
Otu01962	Cyanobacteria	Oscillatoriophycideae	Oscillatoriales	Oscillatoriaceae	Aerosakkonema	0	0	0	1	0	0	0	0	0	0	1	2	0	0	0	0	0	1	0	0	0	0	0	0	0	0	0	0	0	0	0	0	0	0	0	0	3	0	0	0	0	0	0	0
Otu01963	Planctomycetes	Phycisphaerae	Tepidisphaerales	Tepidisphaeraceae	Tepidisphaera	4	3	6	9	0	0	0	0	0	0	0	0	0	0	0	0	0	0	0	0	0	0	0	0	0	0	0	0	0	0	0	0	0	0	0	0	0	0	0	0	0	0	0	0
Otu01965	Proteobacteria	Betaproteobacteria	Burkholderiales	Comamonadaceae	Xenophilus	0	0	0	0	0	0	0	0	0	0	0	0	0	0	0	0	0	0	0	0	0	0	0	0	0	0	0	0	0	0	0	0	0	0	3	2	2	0	7	4	1	1	0	4
Otu01966	Verrucomicrobia	Verrucomicrobiae	Verrucomicrobiales	Verrucomicrobiaceae	Prosthecobacter	8	4	9	7	0	0	0	0	0	0	0	0	0	0	0	0	0	0	0	0	0	0	0	0	0	0	0	0	0	0	0	0	0	0	0	0	0	0	0	0	0	0	0	0
Otu01967	Proteobacteria	Gammaproteobacteria	Pseudomonadales	Moraxellaceae	Cavicella	0	0	0	0	1	0	0	0	0	0	0	0	0	0	0	0	0	0	0	0	0	13	0	0	5	4	2	2	0	0	0	0	0	0	1	0	0	0	0	0	0	0	0	0
Otu01968	Bacteroidetes	Flavobacteriia	Flavobacteriales	Flavobacteriaceae	Flavobacterium	0	0	0	0	8	4	10	5	0	0	0	0	0	0	0	0	0	0	0	0	0	0	0	0	1	0	0	0	0	0	0	0	0	0	0	0	0	0	0	0	0	0	0	0
Otu01969	Candidatus_Melainabacteria		Vampirovibrionales		Vampirovibrio	6	2	7	7	0	0	0	0	0	0	0	0	0	0	0	0	0	0	0	0	0	0	0	0	0	0	0	0	0	0	0	0	0	0	0	0	0	0	0	0	0	0	0	0
Otu01970	Proteobacteria	Deltaproteobacteria	Desulfovibrionales	Desulfonatronaceae	Desulfonatronum	0	0	0	0	0	0	0	0	0	0	0	0	0	0	0	0	0	0	0	0	0	0	0	0	0	0	0	0	0	0	0	0	0	0	0	0	0	0	0	0	0	0	0	0
Otu01971	Firmicutes	Clostridia	Eubacteriales	Peptostreptococcaceae	Filifactor	2	4	3	3	0	2	0	2	0	0	0	0	0	0	0	0	0	0	0	0	0	0	0	0	0	0	0	0	0	0	0	0	0	0	0	0	0	0	0	0	0	0	0	0
Otu01972	Planctomycetes	Planctomycetia	Pirellulales	Pirellulaceae	Blastopirellula	7	4	7	2	0	0	0	0	0	0	0	0	0	0	0	0	0	0	0	0	0	0	0	0	0	0	0	0	0	0	0	0	0	0	0	0	0	0	0	0	0	0	0	0
Otu01973	Bacteroidetes	Cytophagia	Cytophagales	Cytophagaceae	Dyadobacter	0	0	0	0	5	8	7	4	2	0	0	0	0	0	0	2	0	0	0	0	0	0	0	0	0	0	0	0	0	0	0	0	0	0	0	0	0	0	0	0	0	0	0	0
Otu01974	Proteobacteria	Deltaproteobacteria	Myxococcales	Archangiaceae	Vitiosangium	8	7	8	3	0	0	0	0	0	0	0	0	0	0	0	0	0	0	0	0	0	0	0	0	0	0	0	0	0	0	0	0	0	0	0	0	0	0	0	0	0	0	0	0
Otu01975	Chloroflexi	Anaerolineae	Anaerolineales	Anaerolineaceae	Ornatilinea	0	0	0	0	0	0	0	0	0	0	0	0	0	0	0	0	0	0	0	0	0	0	0	0	0	0	0	0	0	0	0	0	0	0	0	0	0	0	0	0	0	0	0	0
Otu01976	Proteobacteria	Alphaproteobacteria	Rhodobacterales	Rhodobacteraceae	Roseicitreum	0	0	0	1	3	2	4	2	0	0	1	0	0	2	2	0	2	1	2	0	0	0	0	0	0	0	0	0	2	1	0	0	0	0	0	0	0	0	0	0	0	0	0	0
Otu01977	Acidobacteria	Blastocatellia	Blastocatellales	Pyrinomonadaceae	Brevitalea	7	3	9	3	0	0	0	0	0	0	0	0	0	0	0	0	0	0	0	0	0	0	0	0	0	0	0	0	0	0	0	0	0	0	0	0	0	0	0	0	0	0	0	0
Otu01978	Proteobacteria	Betaproteobacteria	Rhodocyclales	Azonexaceae	Ferribacterium	1	3	1	2	4	4	0	1	2	1	0	2	0	0	1	0	0	0	0	0	0	0	0	0	0	0	0	0	0	0	0	0	0	0	0	0	0	0	0	0	0	0	0	0
Otu01979	Chloroflexi	Caldilineae	Caldilineales	Caldilineaceae	Caldilinea	0	0	0	0	0	0	0	0	0	0	0	0	0	0	0	0	0	0	0	0	0	0	0	0	0	0	0	0	0	0	0	0	0	0	0	0	0	0	0	0	0	0	0	0
Otu01980	Firmicutes	Erysipelotrichia	Erysipelotrichales	Erysipelotrichaceae	Breznakia	0	0	0	0	0	0	0	0	0	0	0	0	0	0	0	0	0	0	27	0	0	0	0	0	0	0	0	0	0	0	0	0	0	0	0	0	0	0	0	0	0	0	0	0
Otu01981	Proteobacteria	Betaproteobacteria	Burkholderiales	Comamonadaceae	Acidovorax	0	0	0	0	1	0	2	2	2	2	2	1	0	0	0	2	2	2	1	0	0	0	0	1	0	0	1	0	1	0	0	0	0	0	0	0	0	0	0	0	0	0	0	0
Otu01982	Verrucomicrobia	Spartobacteria	Chthoniobacterales	Chthoniobacteraceae	Chthoniobacter	3	4	5	4	2	0	0	0	0	0	0	0	0	0	0	0	0	0	0	0	0	0	0	0	0	0	0	0	0	0	0	0	0	0	0	0	0	0	0	0	0	0	0	0
Otu01983	Bacteroidetes	Chitinophagia	Chitinophagales	Chitinophagaceae	Ferruginibacter	10	4	5	4	0	0	0	0	0	0	0	0	0	0	0	0	0	0	0	0	0	0	0	0	0	0	0	0	0	0	0	0	0	0	0	0	0	0	0	0	0	0	0	0
Otu01984	Proteobacteria	Alphaproteobacteria	Hyphomicrobiales	Parvibaculaceae	Parvibaculum	0	0	0	0	0	0	0	0	0	0	0	0	0	0	7	16	0	0	2	0	0	0	0	0	0	2	0	0	0	0	0	0	0	0	0	0	0	0	0	0	0	0	0	0
Otu01985	Firmicutes	Clostridia	Eubacteriales	Clostridiaceae	Clostridium	0	0	1	0	11	4	0	0	0	0	0	0	0	0	0	0	0	0	0	0	0	0	0	0	0	0	0	0	0	0	0	0	0	0	0	0	0	0	0	0	0	0	3	0
Otu01986	Proteobacteria	Gammaproteobacteria	Legionellales	Legionellaceae	Legionella	0	0	0	0	0	0	0	0	0	0	10	5	5	2	1	2	0	0	2	0	0	0	0	0	0	0	0	0	0	0	0	0	0	0	0	0	0	0	0	0	0	0	0	0
Otu01987	Armatimonadetes	Chthonomonadetes	Chthonomonadales	Chthonomonadaceae	Chthonomonas	5	1	9	4	0	0	0	0	0	0	0	0	0	0	0	0	0	0	0	0	0	0	0	0	0	0	0	0	0	0	0	0	0	0	0	0	0	0	0	0	0	0	0	0
Otu01988	Proteobacteria	Alphaproteobacteria	Hyphomicrobiales	Bradyrhizobiaceae	Tardiphaga	0	0	0	0	0	0	0	0	5	2	0	2	0	0	9	7	0	0	0	0	0	0	0	0	0	0	0	0	0	2	0	0	0	0	0	0	0	0	0	0	0	0	0	0
Otu01989	Bacteroidetes	Sphingobacteriia	Sphingobacteriales	Sphingobacteriaceae	Pedobacter	0	0	0	0	0	0	0	0	0	0	0	0	0	0	0	0	0	0	0	0	0	0	0	1	4	2	11	9	0	0	0	0	0	0	0	0	0	0	0	0	0	0	0	0
Otu01990	Proteobacteria	Gammaproteobacteria	Pseudomonadales	Moraxellaceae	Agitococcus	12	7	0	0	0	0	0	0	0	0	0	3	0	0	0	0	0	0	0	0	0	0	0	0	0	0	0	0	0	0	0	0	0	0	0	0	0	0	0	0	0	0	0	0
Otu01991	Bacteroidetes	Cytophagia	Cytophagales	Cytophagaceae	Arcicella	2	7	6	6	0	0	0	0	0	0	0	0	0	0	0	0	0	0	0	0	0	0	0	0	0	0	0	0	0	0	0	0	0	0	0	0	0	0	0	0	0	0	0	0
Otu01992	Proteobacteria	Alphaproteobacteria	Sphingomonadales	Sphingomonadaceae	Stakelama	0	0	0	0	0	0	0	0	0	0	0	0	0	0	0	0	0	0	8	6	0	0	1	0	6	3	0	3	0	0	0	0	0	0	0	0	0	0	0	0	0	0	0	0
Otu01993	Firmicutes	Clostridia	Eubacteriales	Eubacteriaceae	Irregularibacter	0	0	0	0	0	0	0	0	0	0	0	0	1	1	5	5	2	5	0	0	0	0	0	0	0	0	0	0	5	3	0	0	0	0	0	0	0	0	0	0	0	0	0	0
Otu01994	Proteobacteria	Gammaproteobacteria	Xanthomonadales	Xanthomonadaceae	Thermomonas	0	0	0	0	2	8	7	3	0	0	0	2	0	0	0	0	1	2	0	1	0	0	0	0	0	0	0	0	0	1	0	0	0	0	0	0	0	0	0	0	0	0	0	0
Otu01995	Planctomycetes	Planctomycetia	Gemmatales	Gemmataceae	Limnoglobus	7	5	4	1	0	0	0	0	0	0	0	0	0	0	0	0	0	0	0	0	0	0	0	0	0	0	0	0	0	0	0	0	0	0	0	0	0	0	0	0	0	0	0	0
Otu01996	Proteobacteria	Alphaproteobacteria	Hyphomicrobiales	Phyllobacteriaceae	Nitratireductor	0	0	0	0	0	0	0	0	0	0	0	0	0	0	0	1	1	0	0	0	0	0	0	0	1	2	6	12	0	0	0	0	2	2	0	0	0	0	0	0	0	0	0	0
Otu01998	Proteobacteria	Gammaproteobacteria	Cellvibrionales	Porticoccaceae	Porticoccus	2	9	7	3	0	1	0	0	0	0	0	0	0	0	0	0	0	0	0	0	0	0	0	0	0	0	0	0	0	0	0	0	0	0	0	0	0	0	0	0	0	0	0	0
Otu01999	Ignavibacteriae	Ignavibacteria	Ignavibacteriales	Ignavibacteriaceae	Ignavibacterium	5	2	4	7	0	0	0	0	0	0	0	0	0	0	0	0	0	0	0	0	0	0	0	0	0	0	0	0	0	0	0	0	0	0	0	0	0	0	0	0	0	0	0	0
Otu02000	Proteobacteria	Oligoflexia	Bdellovibrionales	Bdellovibrionaceae	Bdellovibrio	0	0	0	0	2	1	1	0	0	0	0	0	1	0	0	1	0	0	1	2	0	0	0	0	0	0	0	0	0	0	0	0	0	2	8	5	0	0	0	0	0	0	0	0
Otu02001	Proteobacteria	Gammaproteobacteria	Cellvibrionales	Microbulbiferaceae	Microbulbifer	0	0	0	0	0	0	0	0	0	0	0	0	0	0	0	0	0	0	0	0	0	0	0	0	0	0	0	0	0	0	0	0	0	0	0	0	0	0	0	0	0	0	0	0
Otu02002	Proteobacteria	Oligoflexia	Bdellovibrionales	Bdellovibrionaceae	Bdellovibrio	0	0	1	0	0	0	0	0	1	2	10	10	0	0	1	1	0	0	0	0	0	0	0	0	0	0	0	0	0	0	0	0	0	0	0	0	0	0	0	0	0	0	0	0
Otu02003	Synergistetes	Synergistia	Synergistales	Synergistaceae	Thermanaerovibrio	0	0	0	0	0	0	0	0	0	0	0	0	0	0	0	0	0	0	0	0	0	0	0	0	0	0	0	0	0	0	0	0	0	0	0	0	0	0	0	0	0	0	0	0
Otu02004	Actinobacteria	Actinomycetia	Streptomycetales	Streptomycetaceae	Streptomyces	4	3	8	3	0	1	0	0	0	0	0	0	0	0	0	0	0	0	0	0	0	0	0	0	0	0	0	0	0	0	0	0	0	0	0	0	0	0	0	0	0	0	0	0
Otu02005	Chlamydiae	Chlamydiia	Parachlamydiales	Parachlamydiaceae	Neochlamydia	3	4	3	4	1	0	1	0	0	0	0	0	0	0	0	0	0	0	0	0	0	0	0	0	0	0	0	0	0	0	0	0	0	0	0	0	0	0	0	0	0	0	0	0
Otu02006	Proteobacteria	Betaproteobacteria	Burkholderiales		Aquabacterium	2	3	6	2	1	3	0	2	0	0	0	0	0	0	0	0	0	0	0	0	0	0	0	0	0	0	0	0	0	1	0	0	0	0	0	0	0	0	0	0	0	0	0	0
Otu02007	Proteobacteria	Alphaproteobacteria	Rickettsiales		Lyticum	0	0	0	0	0	0	0	0	4	8	6	1	2	0	0	0	0	0	0	0	0	4	0	0	0	0	0	0	1	0	0	0	0	0	0	0	0	0	0	0	0	0	0	0
Otu02008	Firmicutes	Clostridia	Eubacteriales	Oscillospiraceae	Anaerotruncus	0	0	0	0	0	0	0	0	0	0	0	0	0	0	0	0	0	0	0	0	0	0	0	0	0	0	0	0	0	0	0	0	0	0	0	0	0	0	0	0	0	0	0	0
Otu02009	Bacteroidetes	Flavobacteriia	Flavobacteriales	Flavobacteriaceae	Flavobacterium	10	9	3	3	0	0	0	0	0	0	0	0	0	0	0	0	0	0	0	0	0	0	0	0	0	0	0	0	0	0	0	0	0	0	0	0	0	0	0	0	0	0	0	0
Otu02010	Bacteroidetes	Chitinophagia	Chitinophagales	Chitinophagaceae	Flavihumibacter	0	0	0	0	3	0	3	1	1	1	6	1	1	1	1	1	0	0	0	0	0	0	0	0	0	0	0	0	1	1	0	0	0	0	3	1	0	0	0	0	0	0	0	0
Otu02011	Chloroflexi	Anaerolineae	Anaerolineales	Anaerolineaceae	Thermanaerothrix	0	0	0	0	0	0	0	0	0	0	0	0	0	0	0	0	0	0	0	0	0	0	0	0	0	0	0	0	0	0	4	6	0	0	0	3	0	0	0	0	0	0	0	0
Otu02012	Proteobacteria	Alphaproteobacteria	Hyphomicrobiales	Tepidamorphaceae	Tepidamorphus	0	0	0	0	0	0	0	0	0	0	0	0	0	0	0	0	0	0	0	0	0	0	0	0	0	0	0	0	0	0	0	0	0	0	0	0	0	0	0	0	0	0	0	0
Otu02013	Proteobacteria	Oligoflexia	Bacteriovoracales	Bacteriovoracaceae	Bacteriovorax	0	0	1	0	0	0	0	0	0	0	0	3	11	3	2	3	0	1	1	0	0	0	0	0	0	0	0	0	0	1	0	0	0	0	0	0	0	0	0	0	0	0	0	0
Otu02014	Proteobacteria	Alphaproteobacteria	Caulobacterales	Caulobacteraceae	Aquidulcibacter	8	3	7	4	0	0	0	0	0	0	0	0	0	0	0	0	0	0	0	0	0	0	0	0	0	0	0	0	0	0	0	0	0	0	0	0	0	0	0	0	0	0	0	0
Otu02015	Planctomycetes	Planctomycetia	Planctomycetales	Planctomycetaceae	Rubinisphaera	2	0	0	0	0	0	0	0	0	0	0	0	0	0	0	0	0	0	0	0	0	0	0	0	0	0	0	0	0	0	0	0	0	0	0	0	0	0	0	0	0	0	0	0
Otu02016	Bacteroidetes	Bacteroidia	Bacteroidales	Williamwhitmaniaceae	Williamwhitmania	1	0	1	0	0	0	0	0	0	0	0	0	1	0	5	5	0	0	3	0	0	0	3	3	0	1	0	1	0	0	0	0	0	2	0	0	0	0	0	0	0	0	0	0
Otu02017	Cyanobacteria		Nostocales	Tolypothrichaceae	Kryptousia	0	0	0	0	0	0	0	0	0	0	0	0	0	0	0	0	0	0	0	0	0	0	0	0	0	0	0	0	0	0	0	0	0	0	0	0	0	0	7	1	0	1	4	1
Otu02018	Proteobacteria	Deltaproteobacteria	Myxococcales	Polyangiaceae	Racemicystis	0	0	0	0	0	0	0	0	0	0	0	0	0	0	0	0	0	0	0	0	0	0	0	0	0	0	0	0	0	0	0	0	0	0	0	0	0	0	0	0	0	0	0	0
[truncated: 1,175 more rows]
[truncated: 24 more columns]

## Sheet: Tabla S4
Table S4.	a) Numbers of OTUs and values of the Simpson and Shannon indices in biomass samples retrieved from two PHA-accumulating SBR reactors operated under non-saline (SBR-N, 0.5 g NaCl/L) and saline (SBR-S, 10 g NaCl/L) conditions.
Period	Day of operation	OTUs number	Simpson Index	Shannon Index
NS	1	1585.5 ± 26.2	0.012 ± 0.001	5.46 ± 0.01
	2	1583 ± 50.9	0.015 ± 0.001	5.35 ± 0.01
	6	893.5 ± 34.6	0.090 ± 0.003	3.80 ± 0.03
	7	859 ± 70.7	0.053 ± 0.002	4.09 ± 0.05
	15	603 ± 1.4	0.177 ± 0.010	2.98 ± 0.06
	20	659 ± 45.3	0.059 ± 0.001	3.81 ± 0.01
	22	536 ± 28.3	0.195 ± 0.011	2.82 ± 0.06
	36	709 ± 1.4	0.042 ± 0.001	4.16 ± 0.01
	44	518.5 ± 26.2	0.091 ± 0.006	3.50 ± 0.04
	65	538.5 ± 16.3	0.072 ± 0.003	3.65 ± 0.05
NI	80	353.5 ± 27.6	0.054 ± 0.002	3.67 ± 0.06
	101	562.5 ± 3.5	0.036 ± 0.001	4.14 ± 0.02
	106	531 ± 24.0	0.080 ± 0.003	3.64 ± 0.01
	120	589 ± 21.2	0.047 ± 0.001	4.12 ± 0.02
NII	164	560 ± 28.0	0.065 ± 0.001	3.62 ± 0.01
	202	436 ± 21.2	0.038 ± 0.003	4.00 ± 0.07
	229	225.5 ± 21.9	0.402 ± 0.003	1.37 ± 0.02
NII	247	486.5 ± 98.3	0.073 ± 0.026	3.75 ± 0.35
	272	176 ± 7.1	0.143 ± 0.009	2.50 ± 0.04
	294	212.5 ± 2.1	0.122 ± 0.004	2.73 ± 0.02
	311	180 ± 33.9	0.122 ± 0.025	2.79 ± 0.13
	316	243.5 ± 17.7	0.102 ± 0.003	3.00 ± 0.01
	323	258 ± 4.0	0.105 ± 0.007	3.02 ± 0.06
SS	1	578.5 ± 14.8	0.020 ± 0.001	4.61 ± 0.05
	10	181 ± 9.9	0.156 ± 0.001	2.34 ± 0.01
SI	17	146 ± 14.1	0.441 ± 0.006	1.55 ± 0.01
	30	159.5 ± 13.4	0.218 ± 0.005	2.07 ± 0.04
	45	325.5 ± 23.3	0.048 ± 0.001	3.73 ± 0.01
SII	63	282.5 ± 0.7	0.091 ± 0.001	3.15 ± 0.01
	79	176 ± 7.1	0.122 ± 0.002	2.69 ± 0.01
	86	225.5 ± 6.4	0.113 ± 0.017	2.85 ± 0.12
SIII	102	152 ± 11.3	0.478 ± 0.005	1.52 ± 0.01
	114	117.5 ± 0.7	0.719 ± 0.013	0.86 ± 0.03
	122	211 ± 22.6	0.370 ± 0.001	1.59 ± 0.01
	b) Statistical differences among numbers of OTUs and values of the Simpson and Shannon indices found in the biomass samples throughout the different operational periods and bioreactors.
Different lowercase letters indicate significant differences among periods for a given bioreactor (NS, NI, NII or NIII; SS, SI, SII or SIII) according to the Kruskal-Wallis and Conover-Iman tests (p < 0.05). Different capital letters indicate significant pairwise differences between bioreactors for a given period (NS vs SS; NI vs SI; NII vs SII; or NIII vs SIII) according to the Mann-Whitney test…
Period		OTUs number	Simpson Index	Shannon Index
NS		a A	b A	a A
NI		a A	b A	a A
NII		b A	b A	a A
NII		b A	b A	a A
SS		a B	b A	a A
SI		a B	b A	a A
SII		a B	b A	a A
SIII		a B	a A	b B

## Sheet: Table S5
Table S5.	a) Average relative abundance of the main bacterial phyla (RA > 0.5%) found in biomass samples retrieved from two PHA-accumulating SBR reactors operated under non-saline (SBR-N, 0.5 g NaCl/L) and saline (SBR-S, 10 g NaCl/L) conditions.
Period	Day of operation	Acidobacteria	Actinobacteria	Bacteroidetes	Chloroflexi	Cyanobacteria	Firmicutes	Proteobacteria					Verrucomicrobia	Minority phyla
								Alphaproteobacteria	Betaproteobacteria	Deltaproteobacteria	Gammaproteobacteria	Oligoflexia
NS	1	3.98 ± 0.10	16.71 ± 0.27	24.02 ± 0.39	1.43 ± 0.10	0.09 ± 0.01	20.64 ± 0.01	9.18 ± 0.02	6.13 ± 0.06	5.13 ± 0.01	2.20 ± 0.03	0.23 ± 0.01	5.12 ± 0.06	5.13 ± 0.08
	2	3.92 ± 0.06	20.47 ± 0.42	21.83 ± 0.18	1.38 ± 0.03	0.13 ± 0.01	20.24 ± 0.04	9.69 ± 0.01	5.90 ± 0.15	4.46 ± 0.04	2.27 ± 0.06	0.22 ± 0.01	4.47 ± 0.17	5.02 ± 0.24
	6	0.42 ± 0.01	35.28 ± 0.39	11.99 ± 0.34	0.55 ± 0.01	3.23 ± 0.12	3.67 ± 0.21	7.33 ± 0.16	9.58 ± 0.09	0.05 ± 0.01	26.35 ± 0.64	0.46 ± 0.07	0.17 ± 0.01	0.91 ± 0.02
	7	0.38 ± 0.02	25.12 ± 0.16	16.54 ± 0.36	0.56 ± 0.06	1.55 ± 0.03	3.19 ± 0.06	8.45 ± 0.32	15.96 ± 0.04	0.08 ± 0.01	27.04 ± 0.08	0.17 ± 0.01	0.29 ± 0.03	0.67 ± 0.05
	15	0.27 ± 0.06	11.59 ± 0.36	42.75 ± 1.25	0.11 ± 0.03	0.56 ± 0.04	0.18 ± 0.01	15.21 ± 0.64	18.70 ± 0.21	1.05 ± 0.04	5.47 ± 0.11	0.44 ± 0.02	3.43 ± 0.29	0.25 ± 0.01
	20	1.31 ± 0.10	26.21 ± 0.45	20.06 ± 0.21	3.89 ± 0.23	2.81 ± 0.10	0.12 ± 0.01	20.51 ± 0.33	10.28 ± 0.03	0.11 ± 0.01	6.85 ± 0.03	0.96 ± 0.02	5.82 ± 0.10	1.06 ± 0.08
	22	4.40 ± 0.28	6.57 ± 0.29	55.98 ± 1.12	4.42 ± 0.29	0.24 ± 0.04	0.02 ± 0.01	12.07 ± 0.17	8.88 ± 0.19	0.22 ± 0.04	4.73 ± 0.07	0.71 ± 0.07	1.33 ± 0.08	0.41 ± 0.03
	36	0.55 ± 0.02	19.09 ± 0.07	28.55 ± 0.42	4.86 ± 0.01	0.24 ± 0.03	0.25 ± 0.01	19.00 ± 0.33	14.57 ± 0.10	0.04 ± 0.01	6.35 ± 0.01	2.30 ± 0.13	2.00 ± 0.01	2.21 ± 0.04
	44	0.56 ± 0.05	23.85 ± 0.38	8.93 ± 0.10	2.10 ± 0.11	0.56 ± 0.05	0.17 ± 0.01	15.00 ± 0.37	33.09 ± 1.35	0.03 ± 0.02	12.45 ± 0.06	1.45 ± 0.12	0.75 ± 0.12	1.04 ± 0.08
	65	0.32 ± 0.01	11.35 ± 0.06	29.35 ± 0.65	4.29 ± 0.45	0.06 ± 0.04	0.11 ± 0.01	11.32 ± 0.16	25.76 ± 1.01	0.04 ± 0.04	10.38 ± 0.35	1.84 ± 0.10	4.11 ± 0.20	1.05 ± 0.10
NI	80	0.88 ± 0.11	23.30 ± 0.10	25.23 ± 0.12	1.10 ± 0.03	0.06 ± 0.01	0.57 ± 0.02	8.72 ± 0.19	20.03 ± 0.03	0.13 ± 0.02	14.81 ± 0.29	0.53 ± 0.01	1.61 ± 0.11	3.03 ± 0.02
	101	0.40 ± 0.01	17.43 ± 0.04	18.84 ± 0.11	0.64 ± 0.06	0.27 ± 0.02	0.52 ± 0.01	12.10 ± 0.20	26.53 ± 0.29	0.19 ± 0.01	14.37 ± 0.07	1.94 ± 0.36	4.70 ± 0.21	2.07 ± 0.07
	106	0.40 ± 0.01	7.20 ± 0.10	10.75 ± 0.67	1.06 ± 0.05	0.09 ± 0.01	0.22 ± 0.03	16.84 ± 0.03	37.96 ± 1.26	0.74 ± 0.01	12.58 ± 0.10	6.82 ± 0.42	3.26 ± 0.01	2.10 ± 0.11
	120	0.44 ± 0.07	13.18 ± 0.26	13.80 ± 0.19	1.13 ± 0.02	0.10 ± 0.01	0.54 ± 0.01	13.14 ± 0.11	31.27 ± 0.55	0.61 ± 0.05	16.11 ± 0.05	2.00 ± 0.01	4.20 ± 0.10	3.49 ± 0.03
NII	164	0.40 ± 0.04	38.77 ± 0.40	3.67 ± 0.03	10.12 ± 0.22	0.19 ± 0.03	0.66 ± 0.01	16.00 ± 0.01	19.88 ± 0.03	0.18 ± 0.01	5.77 ± 0.18	1.06 ± 0.10	0.64 ± 0.01	2.65 ± 0.01
	202	1.48 ± 0.19	16.64 ± 1.41	6.76 ± 0.47	15.38 ± 0.29	0.00 ± 0.00	1.35 ± 0.06	15.46 ± 1.19	20.21 ± 1.58	0.20 ± 0.03	16.90 ± 1.29	0.27 ± 0.06	3.79 ± 0.01	1.57 ± 0.12
	229	0.03 ± 0.01	0.43 ± 0.06	8.29 ± 0.33	0.05 ± 0.01	0.01 ± 0.01	0.01 ± 0.01	86.38 ± 0.52	3.44 ± 0.06	0.06 ± 0.01	1.16 ± 0.07	0.02 ± 0.01	0.02 ± 0.01	0.10 ± 0.02
	247	1.06 ± 0.15	28.39 ± 3.84	4.25 ± 0.46	4.01 ± 3.07	1.29 ± 0.48	1.52 ± 0.34	38.20 ± 5.96	10.01 ± 3.40	0.21 ± 0.03	7.28 ± 3.03	0.72 ± 0.27	0.63 ± 0.76	2.43 ± 0.04
NII	272	0.00 ± 0.00	41.99 ± 1.57	2.09 ± 0.23	1.56 ± 0.28	29.39 ± 1.90	0.33 ± 0.03	17.63 ± 1.17	4.30 ± 0.19	0.00 ± 0.00	2.35 ± 0.06	0.00 ± 0.00	0.00 ± 0.00	0.37 ± 0.06
	294	0.01 ± 0.01	26.00 ± 0.84	8.31 ± 0.64	1.33 ± 0.01	34.99 ± 1.88	0.31 ± 0.01	16.79 ± 0.55	3.94 ± 0.21	0.01 ± 0.01	6.60 ± 0.77	0.09 ± 0.02	0.04 ± 0.01	1.58 ± 0.02
	311	0.01 ± 0.01	17.89 ± 3.19	6.81 ± 0.69	2.15 ± 0.38	44.19 ± 6.07	0.13 ± 0.05	15.91 ± 1.10	4.39 ± 2.23	0.00 ± 0.00	7.30 ± 2.31	0.43 ± 0.09	0.04 ± 0.01	0.75 ± 0.20
	316	0.01 ± 0.01	20.12 ± 0.01	8.98 ± 0.08	3.07 ± 0.21	39.37 ± 1.12	0.24 ± 0.01	14.33 ± 1.00	5.24 ± 0.04	0.00 ± 0.00	7.68 ± 0.33	0.41 ± 0.01	0.06 ± 0.01	0.49 ± 0.05
	323	0.00 ± 0.00	22.16 ± 0.81	12.52 ± 0.24	4.02 ± 0.07	38.26 ± 3.15	0.32 ± 0.02	10.89 ± 0.96	4.98 ± 0.49	0.00 ± 0.00	6.21 ± 0.67	0.39 ± 0.02	0.06 ± 0.01	0.18 ± 0.01
SS	1	6.59 ± 0.52	29.12 ± 1.61	12.17 ± 1.82	2.36 ± 0.41	0.03 ± 0.01	9.54 ± 0.87	13.84 ± 0.68	2.88 ± 0.09	4.30 ± 0.27	10.87 ± 0.60	0.02 ± 0.01	0.08 ± 0.01	8.20 ± 0.51
	10	0.00 ± 0.00	8.98 ± 0.19	17.50 ± 0.29	0.04 ± 0.01	0.00 ± 0.00	0.02 ± 0.01	50.46 ± 0.13	2.43 ± 0.21	0.00 ± 0.00	20.52 ± 0.13	0.00 ± 0.00	0.00 ± 0.00	0.03 ± 0.01
SI	17	0.01 ± 0.01	0.24 ± 0.07	4.28 ± 0.24	1.24 ± 0.40	0.03 ± 0.02	0.01 ± 0.01	69.62 ± 1.02	0.50 ± 0.09	0.01 ± 0.01	23.98 ± 0.41	0.01 ± 0.01	0.06 ± 0.04	0.02 ± 0.01
	30	0.00 ± 0.00	1.67 ± 0.02	4.45 ± 0.10	0.16 ± 0.01	0.00 ± 0.00	0.00 ± 0.00	66.58 ± 0.84	0.13 ± 0.02	0.00 ± 0.00	26.98 ± 0.79	0.00 ± 0.00	0.01 ± 0.01	0.01 ± 0.01
	45	0.12 ± 0.08	10.21 ± 0.40	26.32 ± 2.51	0.67 ± 0.02	0.09 ± 0.01	0.19 ± 0.02	42.52 ± 1.73	3.79 ± 0.05	0.02 ± 0.02	12.28 ± 0.39	0.10 ± 0.01	2.14 ± 0.02	1.55 ± 0.10
SII	63	0.01 ± 0.01	21.19 ± 0.19	32.47 ± 0.11	0.74 ± 0.08	2.66 ± 0.01	0.09 ± 0.02	37.45 ± 0.35	0.16 ± 0.04	0.02 ± 0.01	4.54 ± 0.18	0.23 ± 0.04	0.20 ± 0.01	0.25 ± 0.06
	79	0.00 ± 0.00	6.36 ± 0.02	40.30 ± 0.86	0.10 ± 0.01	3.23 ± 0.25	0.00 ± 0.00	46.89 ± 0.78	0.05 ± 0.02	0.00 ± 0.00	2.21 ± 0.12	0.81 ± 0.03	0.02 ± 0.01	0.03 ± 0.01
	86	0.00 ± 0.00	12.08 ± 1.46	14.44 ± 2.19	1.39 ± 0.17	3.13 ± 0.48	0.06 ± 0.02	63.85 ± 4.35	0.09 ± 0.01	0.12 ± 0.03	4.56 ± 0.04	0.01 ± 0.01	0.02 ± 0.01	0.25 ± 0.03
SIII	102	0.00 ± 0.00	16.33 ± 0.15	3.39 ± 0.07	0.12 ± 0.01	3.06 ± 0.04	0.01 ± 0.01	73.38 ± 0.29	0.11 ± 0.01	0.00 ± 0.00	3.51 ± 0.34	0.00 ± 0.00	0.00 ± 0.00	0.08 ± 0.02
	114	0.00 ± 0.00	6.03 ± 0.59	3.18 ± 0.05	0.45 ± 0.08	0.27 ± 0.01	0.00 ± 0.00	86.86 ± 0.68	0.02 ± 0.01	0.01 ± 0.01	3.14 ± 0.04	0.00 ± 0.00	0.00 ± 0.00	0.04 ± 0.01
	122	0.00 ± 0.00	22.78 ± 0.62	1.12 ± 0.01	0.23 ± 0.02	0.74 ± 0.07	0.03 ± 0.01	62.51 ± 0.12	0.21 ± 0.02	0.02 ± 0.01	12.18 ± 0.76	0.01 ± 0.01	0.01 ± 0.01	0.16 ± 0.01
	b) Statistical differences among the main bacterial phyla (RA > 0.5%) found in the biomass samples throughout the different operational periods and bioreactors.
Different lowercase letters indicate significant differences among periods for a given bioreactor (NS, NI, NII or NIII; SS, SI, SII or SIII) according to the Kruskal-Wallis and Conover-Iman tests (p < 0.05). Different capital letters indicate significant pairwise differences between bioreactors for a given period (NS vs SS; NI vs SI; NII vs SII; or NIII vs SIII) according to the Mann-Whitney test…
Period		Acidobacteria	Actinobacteria	Bacteroidetes	Chloroflexi	Cyanobacteria	Firmicutes	Proteobacteria					Verrucomicrobia	Minority phyla
								Alphaproteobacteria	Betaproteobacteria	Deltaproteobacteria	Gammaproteobacteria	Oligoflexia
NS		a A	a A	a A	a A	b A	a A	a A	b A	a A	b A	b A	a A	a A
NI		a A	a A	a A	a A	c A	a A	a B	a A	a A	a A	a A	a A	a A
NII		a A	a A	b A	a A	bc A	a A	a A	c A	a A	b A	c A	a A	a A
NII		b A	a A	b A	a A	a A	a A	a B	c A	b B	b A	c A	b A	a A
SS		a A	a A	ab A	a A	b B	a A	c A	a B	a A	a A	ab B	ab B	a A
SI		a B	a B	b A	a A	b B	a B	ab A	a B	a B	a A	b B	a B	a A
SII		a B	a A	a B	a A	a A	a B	bc A	b B	a A	b A	a A	a A	a B
SIII		a B	a A	c B	a B	a B	a B	a A	b B	a A	b A	b B	b B	a B

## Sheet: Table S6
Table S6.	a) Average relative abundance of the main bacterial genera (RA > 0.5%) found in biomass samples retrieved from two PHA-accumulating SBR reactors operated under non-saline (SBR-N, 0.5 g NaCl/L) and saline (SBR-S, 10 g NaCl/L) conditions.
Different lowercase letters indicate significant differences among periods for a given bioreactor (NS, NI, NII or NIII; SS, SI, SII or SIII) according to the Kruskal-Wallis and Conover-Iman tests (p < 0.05). Different capital letters indicate significant pairwise differences between bioreactors for a given period (NS vs SS; NI vs SI; NII vs SII; or NIII vs SIII) according to the Mann-Whitney test…
Genera potentially able to accumulate PHAs or described abundant in other PHA-accumulating SBRs are underlined.
Period	Day of operation	Actinobacteria						Bacteroidetes							Chloroflexi		Cyanobacteria		Firmicutes	Proteobacteria																								Minority Genera
																				Alphaproteobacteria										Betaproteobacteria					Gammaproteobacteria								Oligoflexia
		Aquihabitans	Corynebacterium	Gordonia	Leifsonia	Mycolicibacterium	Tsukamurella	Chryseobacterium	Ferruginibacter	Flavobacterium	Fluviicola	Mucilaginibacter	Ravibacter	Taibaiella	Oscillochloris	Roseiflexus	Calothrix	Kryptousia	Alkaliphilus	Aquabacter	Azospirillum	Devosia	Elstera	Gemmobacter	Insolitispirillum	Niveispirillum	Novosphingobium	Qipengyuania	Rhizobium	Acidovorax	Comamonas	Melaminivora	Pandoraea	Polynucleobacter	Acinetobacter	Dokdonella	Dyella	Lysobacter	Pseudomonas	Stenotrophomonas	Thalassotalea	Thermomonas	Bdellovibrio
NS	1	2.37 ± 0.05	0.00 ± 0.00	5.79 ± 0.09	0.01 ± 0.00	1.60 ± 0.06	0.01 ± 0.00	0.51 ± 0.00	5.40 ± 0.05	2.61 ± 0.14	0.00 ± 0.00	0.13 ± 0.03	0.00 ± 0.00	0.00 ± 0.00	5.21 ± 0.07	7.96 ± 0.07	0.01 ± 0.00	0.00 ± 0.00	0.07 ± 0.00	0.00 ± 0.00	0.00 ± 0.00	0.47 ± 0.01	0.01 ± 0.00	0.37 ± 0.01	0.00 ± 0.00	0.00 ± 0.00	0.32 ± 0.00	0.01 ± 0.00	0.09 ± 0.00	0.48 ± 0.01	0.10 ± 0.01	0.00 ± 0.00	0.00 ± 0.00	0.00 ± 0.00	0.01 ± 0.00	0.03 ± 0.00	0.01 ± 0.00	0.32 ± 0.00	0.13 ± 0.00	0.02 ± 0.00	0.00 ± 0.00	0.22 ± 0.01	0.23 ± 0.01	65.51 ± 0.04
	2	2.76 ± 0.05	0.01 ± 0.00	8.22 ± 0.19	0.01 ± 0.00	1.86 ± 0.04	0.03 ± 0.01	0.20 ± 0.01	4.16 ± 0.04	1.84 ± 0.01	0.00 ± 0.00	0.06 ± 0.01	0.00 ± 0.00	0.00 ± 0.00	5.43 ± 0.01	7.22 ± 0.05	0.01 ± 0.00	0.00 ± 0.00	0.12 ± 0.01	0.00 ± 0.00	0.00 ± 0.00	0.54 ± 0.01	0.00 ± 0.00	0.32 ± 0.00	0.00 ± 0.00	0.00 ± 0.00	0.31 ± 0.01	0.01 ± 0.00	0.10 ± 0.01	0.46 ± 0.03	0.11 ± 0.02	0.00 ± 0.00	0.00 ± 0.00	0.00 ± 0.00	0.01 ± 0.00	0.05 ± 0.01	0.01 ± 0.00	0.37 ± 0.01	0.16 ± 0.00	0.02 ± 0.00	0.00 ± 0.00	0.25 ± 0.01	0.22 ± 0.00	65.13 ± 0.16
	6	0.35 ± 0.02	0.02 ± 0.00	27.87 ± 0.21	0.10 ± 0.00	1.62 ± 0.05	1.62 ± 0.01	1.54 ± 0.03	0.31 ± 0.02	8.18 ± 0.11	0.00 ± 0.00	0.01 ± 0.00	0.00 ± 0.00	0.65 ± 0.00	0.91 ± 0.08	0.91 ± 0.01	2.78 ± 0.07	0.23 ± 0.00	0.17 ± 0.01	0.06 ± 0.00	0.00 ± 0.00	0.05 ± 0.00	0.00 ± 0.00	1.04 ± 0.01	0.00 ± 0.00	0.00 ± 0.00	0.21 ± 0.01	0.00 ± 0.00	2.12 ± 0.03	1.95 ± 0.02	0.51 ± 0.00	0.00 ± 0.00	0.01 ± 0.00	0.00 ± 0.00	1.29 ± 0.04	0.12 ± 0.01	0.02 ± 0.00	1.51 ± 0.03	14.80 ± 0.33	1.18 ± 0.04	0.00 ± 0.00	4.40 ± 0.01	0.42 ± 0.05	23.03 ± 0.29
	7	0.52 ± 0.01	0.01 ± 0.01	19.12 ± 0.18	0.23 ± 0.02	1.10 ± 0.04	1.17 ± 0.03	1.92 ± 0.04	0.36 ± 0.00	10.00 ± 0.32	0.05 ± 0.01	0.01 ± 0.00	0.00 ± 0.00	1.11 ± 0.00	0.91 ± 0.01	0.92 ± 0.06	1.29 ± 0.02	0.17 ± 0.01	0.24 ± 0.01	0.12 ± 0.01	0.00 ± 0.00	0.02 ± 0.00	0.00 ± 0.00	0.82 ± 0.02	0.00 ± 0.00	0.00 ± 0.00	0.27 ± 0.02	0.00 ± 0.00	2.72 ± 0.03	4.18 ± 0.05	1.37 ± 0.00	0.00 ± 0.00	0.02 ± 0.00	0.00 ± 0.00	2.14 ± 0.01	0.17 ± 0.00	0.02 ± 0.00	1.36 ± 0.06	8.36 ± 0.22	1.53 ± 0.11	0.00 ± 0.00	4.63 ± 0.06	0.15 ± 0.00	32.98 ± 0.37
	15	0.07 ± 0.01	0.44 ± 0.01	7.45 ± 0.17	0.68 ± 0.00	0.23 ± 0.00	0.42 ± 0.03	1.50 ± 0.04	0.15 ± 0.01	0.07 ± 0.01	0.14 ± 0.01	0.00 ± 0.00	0.66 ± 0.00	38.72 ± 0.92	0.04 ± 0.01	0.03 ± 0.00	0.49 ± 0.02	0.03 ± 0.01	0.02 ± 0.01	0.75 ± 0.01	0.01 ± 0.00	1.44 ± 0.02	0.01 ± 0.00	4.71 ± 0.11	0.00 ± 0.00	0.00 ± 0.00	0.10 ± 0.01	0.00 ± 0.00	1.08 ± 0.03	13.92 ± 0.14	3.54 ± 0.00	0.02 ± 0.00	0.00 ± 0.00	0.00 ± 0.00	0.14 ± 0.01	0.07 ± 0.02	0.00 ± 0.00	2.14 ± 0.03	0.38 ± 0.01	0.28 ± 0.00	0.00 ± 0.00	1.54 ± 0.09	0.42 ± 0.01	18.29 ± 0.69
	20	0.11 ± 0.01	3.04 ± 0.06	15.43 ± 0.11	0.52 ± 0.02	1.77 ± 0.08	1.50 ± 0.03	2.70 ± 0.07	0.19 ± 0.02	0.03 ± 0.00	0.08 ± 0.00	0.00 ± 0.00	0.14 ± 0.01	14.80 ± 0.06	0.01 ± 0.00	0.00 ± 0.00	2.78 ± 0.07	0.01 ± 0.00	0.03 ± 0.00	0.37 ± 0.01	0.01 ± 0.01	2.13 ± 0.11	0.36 ± 0.03	4.84 ± 0.09	0.00 ± 0.00	0.00 ± 0.00	0.06 ± 0.00	0.00 ± 0.00	0.92 ± 0.02	8.08 ± 0.03	0.64 ± 0.02	0.07 ± 0.01	0.00 ± 0.00	0.00 ± 0.00	0.46 ± 0.02	0.19 ± 0.01	0.00 ± 0.00	2.22 ± 0.03	0.91 ± 0.01	0.12 ± 0.00	0.00 ± 0.00	0.96 ± 0.01	0.95 ± 0.02	33.57 ± 0.34
	22	0.02 ± 0.00	0.74 ± 0.01	2.94 ± 0.07	0.18 ± 0.02	1.50 ± 0.03	0.34 ± 0.01	6.97 ± 0.02	0.04 ± 0.00	0.02 ± 0.00	1.04 ± 0.09	0.09 ± 0.00	0.06 ± 0.01	43.19 ± 0.95	0.00 ± 0.00	0.00 ± 0.00	0.24 ± 0.02	0.00 ± 0.00	0.02 ± 0.00	0.04 ± 0.00	0.00 ± 0.00	0.48 ± 0.01	6.39 ± 0.03	0.83 ± 0.03	0.00 ± 0.00	0.00 ± 0.00	0.72 ± 0.00	0.00 ± 0.00	0.19 ± 0.01	7.76 ± 0.13	0.19 ± 0.02	0.07 ± 0.01	0.00 ± 0.00	0.00 ± 0.00	0.10 ± 0.00	0.14 ± 0.00	0.00 ± 0.00	0.26 ± 0.01	2.12 ± 0.06	0.03 ± 0.00	0.00 ± 0.00	0.27 ± 0.03	0.69 ± 0.04	22.33 ± 0.70
	36	0.23 ± 0.02	1.73 ± 0.06	6.81 ± 0.08	3.24 ± 0.16	4.24 ± 0.00	0.62 ± 0.01	13.06 ± 0.09	0.23 ± 0.00	0.03 ± 0.00	0.04 ± 0.00	0.22 ± 0.02	0.78 ± 0.00	9.44 ± 0.12	0.00 ± 0.00	0.00 ± 0.00	0.21 ± 0.03	0.01 ± 0.00	3.41 ± 0.04	0.20 ± 0.00	0.17 ± 0.00	2.37 ± 0.00	1.16 ± 0.00	1.89 ± 0.03	0.00 ± 0.00	0.00 ± 0.00	0.64 ± 0.02	0.03 ± 0.03	1.00 ± 0.01	10.92 ± 0.09	0.32 ± 0.03	0.55 ± 0.01	0.00 ± 0.00	1.09 ± 0.02	0.16 ± 0.00	0.71 ± 0.02	0.00 ± 0.00	0.67 ± 0.05	1.35 ± 0.02	0.34 ± 0.01	0.00 ± 0.00	0.71 ± 0.03	2.25 ± 0.06	29.14 ± 0.19
	44	0.07 ± 0.02	4.28 ± 0.18	5.87 ± 0.03	7.09 ± 0.53	1.59 ± 0.09	1.02 ± 0.05	4.00 ± 0.17	0.02 ± 0.00	0.03 ± 0.01	0.00 ± 0.00	0.08 ± 0.01	0.15 ± 0.00	0.02 ± 0.00	0.00 ± 0.00	0.00 ± 0.00	0.55 ± 0.03	0.01 ± 0.00	0.40 ± 0.00	0.03 ± 0.00	0.03 ± 0.00	0.84 ± 0.01	0.12 ± 0.01	0.63 ± 0.03	0.00 ± 0.00	0.00 ± 0.00	0.04 ± 0.00	0.00 ± 0.00	2.31 ± 0.02	27.63 ± 0.98	0.80 ± 0.14	4.07 ± 0.10	0.00 ± 0.00	0.03 ± 0.00	0.37 ± 0.00	1.18 ± 0.04	0.01 ± 0.00	1.18 ± 0.03	2.45 ± 0.00	1.83 ± 0.05	0.00 ± 0.00	3.09 ± 0.04	1.45 ± 0.09	26.72 ± 0.80
	65	0.19 ± 0.01	1.93 ± 0.07	5.98 ± 0.02	0.33 ± 0.03	1.22 ± 0.01	0.34 ± 0.00	20.95 ± 0.11	0.13 ± 0.02	0.77 ± 0.02	0.00 ± 0.00	0.13 ± 0.02	3.44 ± 0.01	1.65 ± 0.01	0.00 ± 0.00	0.00 ± 0.00	0.05 ± 0.03	0.00 ± 0.00	3.56 ± 0.09	0.04 ± 0.00	0.02 ± 0.01	0.81 ± 0.05	0.06 ± 0.02	2.26 ± 0.04	0.00 ± 0.00	0.00 ± 0.00	0.46 ± 0.04	0.02 ± 0.01	0.56 ± 0.00	22.33 ± 0.61	0.73 ± 0.03	1.38 ± 0.01	0.00 ± 0.00	0.02 ± 0.00	0.16 ± 0.01	0.83 ± 0.05	0.00 ± 0.00	1.58 ± 0.07	1.01 ± 0.05	1.05 ± 0.02	0.00 ± 0.00	4.02 ± 0.28	1.82 ± 0.07	20.17 ± 0.88
NI	80	0.15 ± 0.04	2.26 ± 0.08	3.71 ± 0.09	0.43 ± 0.12	15.93 ± 0.24	0.09 ± 0.04	9.15 ± 0.01	0.01 ± 0.01	0.11 ± 0.01	0.00 ± 0.00	0.16 ± 0.02	10.74 ± 0.07	1.00 ± 0.03	0.00 ± 0.00	0.00 ± 0.00	0.03 ± 0.01	0.00 ± 0.00	0.07 ± 0.01	0.03 ± 0.01	0.00 ± 0.00	0.39 ± 0.01	0.02 ± 0.00	2.09 ± 0.13	0.00 ± 0.00	0.00 ± 0.00	0.44 ± 0.04	0.00 ± 0.00	1.03 ± 0.02	15.55 ± 0.01	0.65 ± 0.01	0.20 ± 0.02	0.00 ± 0.00	0.19 ± 0.02	0.68 ± 0.00	2.53 ± 0.15	0.00 ± 0.00 d	0.19 ± 0.02	1.47 ± 0.29	0.04 ± 0.04	0.00 ± 0.00	0.28 ± 0.01	0.52 ± 0.01	29.86 ± 0.04
	101	1.84 ± 0.01	6.59 ± 0.02	2.07 ± 0.04	0.92 ± 0.02	3.29 ± 0.08	0.03 ± 0.00	0.86 ± 0.04	0.04 ± 0.00	0.09 ± 0.00	0.07 ± 0.00	9.42 ± 0.01	0.94 ± 0.02	0.00 ± 0.00	0.00 ± 0.00	0.00 ± 0.00	0.19 ± 0.01	0.04 ± 0.00	0.08 ± 0.01	0.01 ± 0.00	0.00 ± 0.00	0.97 ± 0.03	0.13 ± 0.01	3.16 ± 0.04	0.00 ± 0.00	0.00 ± 0.00	0.15 ± 0.01	0.01 ± 0.01	1.48 ± 0.03	5.96 ± 0.05	6.47 ± 0.02	9.21 ± 0.13	0.01 ± 0.00	2.10 ± 0.01	0.12 ± 0.02	0.20 ± 0.01	0.00 ± 0.00 d	0.99 ± 0.01	5.66 ± 0.03	1.60 ± 0.01	0.00 ± 0.00	0.01 ± 0.00	1.92 ± 0.25	33.37 ± 0.08
	106	1.16 ± 0.06	0.70 ± 0.13	0.36 ± 0.03	1.02 ± 0.02	0.34 ± 0.05	0.01 ± 0.00	0.47 ± 0.01	0.07 ± 0.01	0.04 ± 0.01	0.46 ± 0.00	4.44 ± 0.25	0.45 ± 0.02	0.08 ± 0.01	0.00 ± 0.00	0.00 ± 0.00	0.08 ± 0.00	0.01 ± 0.00	0.01 ± 0.01	0.01 ± 0.00	0.04 ± 0.00	0.34 ± 0.00	1.57 ± 0.04	1.95 ± 0.13	0.00 ± 0.00	0.00 ± 0.00	9.50 ± 0.23	0.00 ± 0.00	0.38 ± 0.00	4.26 ± 0.19	23.22 ± 0.54	0.85 ± 0.12	0.00 ± 0.00	7.94 ± 0.01	0.05 ± 0.00	0.29 ± 0.00	0.00 ± 0.00 d	3.33 ± 0.03	5.10 ± 0.00	0.92 ± 0.00	0.00 ± 0.00	0.19 ± 0.00	6.80 ± 0.30	23.57 ± 0.49
	120	1.36 ± 0.08	3.88 ± 0.03	3.76 ± 0.06	0.71 ± 0.00	0.80 ± 0.00	0.08 ± 0.01	0.32 ± 0.02	1.32 ± 0.04	0.04 ± 0.02	0.05 ± 0.01	5.39 ± 0.05	1.46 ± 0.07	0.03 ± 0.00	0.00 ± 0.00	0.00 ± 0.00	0.07 ± 0.01	0.01 ± 0.00	0.08 ± 0.01	0.01 ± 0.00	0.02 ± 0.00	1.18 ± 0.03	0.21 ± 0.00	2.16 ± 0.02	0.00 ± 0.00	0.00 ± 0.00	1.37 ± 0.12	0.00 ± 0.00	1.17 ± 0.01	18.22 ± 0.01	5.96 ± 0.34	0.94 ± 0.02	0.00 ± 0.00	1.44 ± 0.02	0.08 ± 0.00	1.16 ± 0.04	0.00 ± 0.00 d	2.55 ± 0.06	8.65 ± 0.04	1.40 ± 0.02	0.00 ± 0.00	0.69 ± 0.05	1.99 ± 0.01	31.43 ± 0.24
NII	164	0.39 ± 0.01	4.16 ± 0.06	12.42 ± 0.01	9.57 ± 0.07	7.89 ± 0.12	1.42 ± 0.06	2.31 ± 0.01	0.04 ± 0.00	0.16 ± 0.02	0.00 ± 0.00	0.06 ± 0.00	0.27 ± 0.00	0.06 ± 0.00	0.00 ± 0.00	0.00 ± 0.00	0.16 ± 0.02 d	0.00 ± 0.00	9.49 ± 0.14	0.16 ± 0.01	0.01 ± 0.00	2.66 ± 0.00	0.07 ± 0.00	0.94 ± 0.00	0.00 ± 0.00	0.00 ± 0.00	0.44 ± 0.01	0.03 ± 0.00	1.86 ± 0.01	16.39 ± 0.04	0.21 ± 0.01	1.94 ± 0.03	0.00 ± 0.00	0.52 ± 0.00	0.17 ± 0.00	0.93 ± 0.04	0.00 ± 0.00	0.43 ± 0.00	0.77 ± 0.03	0.83 ± 0.01	0.00 ± 0.00	1.27 ± 0.04	1.05 ± 0.07	20.90 ± 0.04
	202	0.43 ± 0.07	0.36 ± 0.09	1.59 ± 0.24	0.78 ± 0.03	9.14 ± 0.14	0.03 ± 0.00	0.10 ± 0.00	0.93 ± 0.06	0.00 ± 0.00	0.04 ± 0.00	0.26 ± 0.01	0.83 ± 0.09	0.00 ± 0.00	0.00 ± 0.00	0.00 ± 0.00	0.00 ± 0.00 d	0.00 ± 0.00	7.81 ± 0.16	0.00 ± 0.00	0.02 ± 0.00	1.82 ± 0.12	0.08 ± 0.01	2.70 ± 0.02	0.00 ± 0.00	0.05 ± 0.01	0.89 ± 0.08	0.03 ± 0.01	0.89 ± 0.11	6.04 ± 0.01	0.26 ± 0.04	0.22 ± 0.00	0.00 ± 0.00	8.31 ± 0.97	1.27 ± 0.02	1.61 ± 0.05	0.00 ± 0.00	1.68 ± 0.10	7.63 ± 0.79	0.00 ± 0.00	0.00 ± 0.00	1.52 ± 0.13	0.27 ± 0.04	42.39 ± 0.36
	229	0.02 ± 0.00	0.00 ± 0.00	0.23 ± 0.01	0.02 ± 0.00	0.01 ± 0.00	0.01 ± 0.01	4.80 ± 0.08	0.00 ± 0.00	0.00 ± 0.00	0.01 ± 0.00	0.10 ± 0.00	0.00 ± 0.00	0.00 ± 0.00	0.00 ± 0.00	0.00 ± 0.00	0.00 ± 0.00 d	0.01 ± 0.00	0.01 ± 0.00	0.02 ± 0.00	30.90 ± 0.31	0.00 ± 0.00	0.00 ± 0.00	0.00 ± 0.00	0.00 ± 0.00	55.15 ± 0.05	0.01 ± 0.00	0.01 ± 0.00	0.00 ± 0.00	0.02 ± 0.01	0.21 ± 0.01	0.00 ± 0.00	2.90 ± 0.04	0.00 ± 0.00	0.11 ± 0.01	0.00 ± 0.00	0.34 ± 0.01	0.00 ± 0.00	0.03 ± 0.00	0.00 ± 0.00	0.00 ± 0.00	0.00 ± 0.00	0.02 ± 0.00	5.04 ± 0.19
	247	0.07 ± 0.06	0.04 ± 0.02	18.50 ± 3.19	0.26 ± 0.12	3.64 ± 0.55	0.34 ± 0.03	0.24 ± 0.06	0.17 ± 0.14	0.01 ± 0.00	0.01 ± 0.01	0.02 ± 0.02	0.14 ± 0.14	0.00 ± 0.00	0.00 ± 0.00	0.09 ± 0.04	0.01 ± 0.00 d	1.28 ± 0.34	1.67 ± 1.27	0.18 ± 0.02	1.05 ± 0.19	3.57 ± 0.65	1.26 ± 0.15	0.42 ± 0.41	0.00 ± 0.00	19.07 ± 2.71	0.23 ± 0.14	0.11 ± 0.04	1.05 ± 0.12	2.55 ± 0.83	0.82 ± 0.20	0.05 ± 0.05	2.40 ± 0.84	1.93 ± 1.93	0.45 ± 0.29	2.08 ± 0.14	0.33 ± 0.13	0.36 ± 0.29	2.38 ± 1.26	0.00 ± 0.00	0.00 ± 0.00	0.27 ± 0.26	0.72 ± 0.19	32.21 ± 1.26
NIII	272	0.00 ± 0.00	0.00 ± 0.00	36.81 ± 0.88	0.44 ± 0.16	0.07 ± 0.01	0.07 ± 0.01	1.46 ± 0.14	0.00 ± 0.00	0.00 ± 0.00	0.00 ± 0.00	0.00 ± 0.00	0.00 ± 0.00	0.00 ± 0.00	0.00 ± 0.00	0.00 ± 0.00	0.29 ± 0.04	29.09 ± 1.31	0.00 ± 0.00	1.84 ± 0.22	6.47 ± 0.45	0.00 ± 0.00	0.00 ± 0.00	0.01 ± 0.01	0.00 ± 0.00	0.02 ± 0.00	0.06 ± 0.02	0.06 ± 0.03	0.01 ± 0.00	0.59 ± 0.09	0.15 ± 0.00	0.00 ± 0.00	3.50 ± 0.22	0.00 ± 0.00 d	0.00 ± 0.00	0.11 ± 0.05	1.92 ± 0.04	0.00 ± 0.00	0.16 ± 0.03	0.00 ± 0.00	0.00 ± 0.00	0.00 ± 0.00	0.00 ± 0.00	16.88 ± 0.82
	294	0.00 ± 0.00	0.00 ± 0.00	8.92 ± 0.28	0.15 ± 0.00	0.33 ± 0.00	16.28 ± 0.30	8.09 ± 0.34	0.00 ± 0.00	0.02 ± 0.01	0.00 ± 0.00	0.00 ± 0.00	0.00 ± 0.00	0.00 ± 0.00	0.00 ± 0.00	0.00 ± 0.00	8.29 ± 0.42	26.50 ± 0.90	0.96 ± 0.00	3.98 ± 0.29	0.02 ± 0.00	0.01 ± 0.00	0.01 ± 0.01	0.00 ± 0.00	0.00 ± 0.00	0.00 ± 0.00	0.05 ± 0.02	0.07 ± 0.03	4.17 ± 0.12	3.19 ± 0.04	0.55 ± 0.11	0.00 ± 0.00	0.12 ± 0.01	0.00 ± 0.00 d	0.95 ± 0.06	0.03 ± 0.01	0.11 ± 0.00	5.44 ± 0.60	0.05 ± 0.00	0.00 ± 0.00	0.01 ± 0.00	0.00 ± 0.00	0.09 ± 0.01	11.60 ± 0.06
	311	0.00 ± 0.00	0.00 ± 0.00	12.66 ± 2.17	0.83 ± 0.06	0.43 ± 0.01	2.89 ± 0.01	4.86 ± 0.53	0.00 ± 0.00	1.01 ± 0.00	0.00 ± 0.00	0.00 ± 0.00	0.00 ± 0.00	0.00 ± 0.00	0.00 ± 0.00	0.00 ± 0.00	19.14 ± 1.27	25.01 ± 3.01	0.48 ± 0.06	8.89 ± 1.10	0.01 ± 0.00	0.00 ± 0.00	0.02 ± 0.01	0.00 ± 0.00	0.00 ± 0.00	0.00 ± 0.00	0.00 ± 0.00	0.00 ± 0.00	1.45 ± 0.06	0.50 ± 0.22	1.69 ± 0.65	0.00 ± 0.00	2.15 ± 0.70	0.00 ± 0.00 d	0.49 ± 0.01	0.16 ± 0.05	6.05 ± 1.49	0.02 ± 0.01	0.09 ± 0.00	0.01 ± 0.00	0.01 ± 0.01	0.00 ± 0.00	0.43 ± 0.06	10.72 ± 0.52
	316	0.00 ± 0.00	0.00 ± 0.00	15.36 ± 0.16	1.03 ± 0.05	0.61 ± 0.03	2.16 ± 0.11	5.79 ± 0.10	0.00 ± 0.00	1.68 ± 0.00	0.00 ± 0.00	0.00 ± 0.00	0.00 ± 0.00	0.07 ± 0.00	0.00 ± 0.00	0.00 ± 0.00	18.07 ± 1.12	21.28 ± 0.32	1.18 ± 0.14	5.73 ± 0.48	0.10 ± 0.01	0.00 ± 0.00	0.03 ± 0.00	0.00 ± 0.00	0.00 ± 0.00	0.00 ± 0.00	0.01 ± 0.00	0.00 ± 0.00	1.27 ± 0.11	0.75 ± 0.02	1.58 ± 0.07	0.00 ± 0.00	2.81 ± 0.05	0.00 ± 0.00 d	0.53 ± 0.02	0.18 ± 0.00	6.26 ± 0.22	0.07 ± 0.01	0.13 ± 0.01	0.09 ± 0.01	0.00 ± 0.00	0.00 ± 0.00	0.41 ± 0.01	12.83 ± 0.11
	323	0.00 ± 0.00	0.01 ± 0.00	18.15 ± 0.42	1.46 ± 0.07	0.94 ± 0.05	0.94 ± 0.04	7.72 ± 0.11	0.00 ± 0.00	2.69 ± 0.01	0.00 ± 0.00	0.00 ± 0.00	0.00 ± 0.00	0.19 ± 0.01	0.00 ± 0.00	0.00 ± 0.00	20.88 ± 1.11	17.37 ± 1.12	2.28 ± 0.02	0.44 ± 0.04	0.23 ± 0.02	0.00 ± 0.00	0.05 ± 0.01	0.00 ± 0.00	0.00 ± 0.00	0.01 ± 0.00	0.02 ± 0.00	0.02 ± 0.00	0.74 ± 0.01	0.80 ± 0.04	0.87 ± 0.04	0.00 ± 0.00	3.10 ± 0.24	0.00 ± 0.00 d	0.71 ± 0.07	0.17 ± 0.03	4.58 ± 0.34	0.18 ± 0.00	0.10 ± 0.02	0.23 ± 0.00	0.00 ± 0.00	0.00 ± 0.00	0.39 ± 0.02	14.70 ± 0.64
SS	1	5.03 ± 0.45	0.00 ± 0.00	1.59 ± 0.02	0.00 ± 0.00	3.73 ± 0.14	0.00 ± 0.00	0.00 ± 0.00	0.00 ± 0.00	0.16 ± 0.01	0.00 ± 0.00	0.00 ± 0.00	0.00 ± 0.00	0.00 ± 0.00	0.00 ± 0.00	0.00 ± 0.00	0.00 ± 0.00	0.00 ± 0.00	0.00 ± 0.00	0.00 ± 0.00	2.14 ± 0.23	0.00 ± 0.00	0.00 ± 0.00	0.10 ± 0.05	0.05 ± 0.00	0.00 ± 0.00	0.03 ± 0.01	0.68 ± 0.03	0.01 ± 0.01	0.00 ± 0.00	0.00 ± 0.00	0.00 ± 0.00	0.00 ± 0.00	0.00 ± 0.00	0.00 ± 0.00	0.00 ± 0.00	0.00 ± 0.00	0.00 ± 0.00	0.01 ± 0.01	0.00 ± 0.00	0.00 ± 0.00	0.00 ± 0.00	0.02 ± 0.01	86.45 ± 0.84
	10	0.02 ± 0.00	0.08 ± 0.00	8.65 ± 0.14	0.00 ± 0.00	0.11 ± 0.00	0.01 ± 0.00	0.01 ± 0.00	0.00 ± 0.00	0.17 ± 0.05	0.00 ± 0.00	0.00 ± 0.00	0.00 ± 0.00	0.00 ± 0.00	0.00 ± 0.00	0.00 ± 0.00	0.00 ± 0.00	0.00 ± 0.00	0.02 ± 0.00	0.09 ± 0.00	0.31 ± 0.02	0.06 ± 0.02	0.00 ± 0.00	0.30 ± 0.04	0.00 ± 0.00	0.00 ± 0.00	0.02 ± 0.01	0.04 ± 0.01	26.58 ± 0.20	0.09 ± 0.01	0.45 ± 0.02	0.00 ± 0.00	0.41 ± 0.01	0.00 ± 0.00	1.41 ± 0.03	0.00 ± 0.00	0.00 ± 0.00	0.00 ± 0.00	0.65 ± 0.02	18.04 ± 0.12	0.21 ± 0.03	0.05 ± 0.00	0.00 ± 0.00	42.20 ± 0.21
SI	17	0.00 ± 0.00	0.03 ± 0.02	0.07 ± 0.01	0.01 ± 0.00	0.10 ± 0.02	0.00 ± 0.00	0.03 ± 0.02	0.00 ± 0.00	3.68 ± 0.08	0.22 ± 0.18	0.00 ± 0.00	0.00 ± 0.00	0.03 ± 0.02	0.00 ± 0.00	0.00 ± 0.00	0.00 ± 0.00	0.01 ± 0.01	0.00 ± 0.00	0.00 ± 0.00	64.68 ± 0.52	0.00 ± 0.00	0.01 ± 0.00	0.01 ± 0.00	0.13 ± 0.09	0.02 ± 0.00	0.76 ± 0.04	0.45 ± 0.13	0.27 ± 0.07	0.01 ± 0.00	0.32 ± 0.10	0.00 ± 0.00	0.00 ± 0.00	0.00 ± 0.00	4.30 ± 0.03	0.01 ± 0.01	0.00 ± 0.00	0.00 ± 0.00	4.32 ± 0.76	0.15 ± 0.13	13.51 ± 0.97	0.01 ± 0.00	0.00 ± 0.00	6.86 ± 0.32
	30	0.00 ± 0.00	0.31 ± 0.01	1.22 ± 0.01	0.01 ± 0.01	0.10 ± 0.02	0.00 ± 0.00	1.54 ± 0.01	0.00 ± 0.00	0.55 ± 0.02	0.01 ± 0.00	0.00 ± 0.00	0.00 ± 0.00	1.92 ± 0.09	0.00 ± 0.00	0.00 ± 0.00	0.00 ± 0.00	0.00 ± 0.00	0.00 ± 0.00	0.01 ± 0.00	33.82 ± 0.27	0.00 ± 0.00	0.00 ± 0.00	0.08 ± 0.01	0.39 ± 0.01	0.01 ± 0.00	0.47 ± 0.00	1.55 ± 0.10	3.36 ± 0.25	0.00 ± 0.00	0.01 ± 0.00	0.00 ± 0.00	0.00 ± 0.00	0.00 ± 0.00	1.39 ± 0.13	0.00 ± 0.00	0.00 ± 0.00	0.00 ± 0.00	0.23 ± 0.01	0.10 ± 0.00	21.80 ± 0.77	1.20 ± 0.03	0.00 ± 0.00	29.91 ± 0.66
	45	0.01 ± 0.00	0.10 ± 0.01	8.29 ± 0.24	0.13 ± 0.00	0.24 ± 0.01	0.03 ± 0.00	8.92 ± 0.03	0.00 ± 0.00	10.13 ± 1.50	0.01 ± 0.01	0.00 ± 0.00	0.00 ± 0.00	4.08 ± 0.06	0.00 ± 0.00	0.01 ± 0.00	0.00 ± 0.00	0.09 ± 0.00	0.14 ± 0.01	0.31 ± 0.05	2.04 ± 0.04	0.54 ± 0.08	2.30 ± 0.23	0.47 ± 0.06	0.00 ± 0.00	2.72 ± 0.31	0.22 ± 0.05	11.46 ± 0.82	7.57 ± 0.51	0.13 ± 0.00	3.36 ± 0.04	0.00 ± 0.00	0.01 ± 0.01	0.00 ± 0.00	4.34 ± 0.05	0.04 ± 0.00	0.15 ± 0.03	0.01 ± 0.00	1.90 ± 0.07	1.52 ± 0.07	0.01 ± 0.01	0.77 ± 0.03	0.10 ± 0.01	27.89 ± 0.47
SII	63	0.05 ± 0.00	0.59 ± 0.04	18.25 ± 0.09	0.75 ± 0.11	0.22 ± 0.00	0.04 ± 0.00	19.15 ± 0.05	0.00 ± 0.00	0.72 ± 0.01	1.30 ± 0.22	0.00 ± 0.00	0.01 ± 0.00	5.32 ± 0.17	0.00 ± 0.00	0.00 ± 0.00	0.00 ± 0.00	2.66 ± 0.00	0.24 ± 0.02	0.76 ± 0.03	0.03 ± 0.00	0.28 ± 0.02	0.00 ± 0.00	1.50 ± 0.05	0.01 ± 0.00	0.00 ± 0.00	0.41 ± 0.00	6.87 ± 0.10	8.32 ± 0.05	0.04 ± 0.01	0.01 ± 0.00	0.00 ± 0.00	0.01 ± 0.01	0.00 ± 0.00	1.90 ± 0.02	0.02 ± 0.00	0.06 ± 0.00	0.00 ± 0.00	1.32 ± 0.12	0.07 ± 0.01	0.00 ± 0.00	0.11 ± 0.01	0.23 ± 0.03	28.72 ± 0.06
	79	0.01 ± 0.00	2.73 ± 0.07	1.71 ± 0.04	1.02 ± 0.02	0.02 ± 0.00	0.00 ± 0.00	5.65 ± 0.03	0.00 ± 0.00	11.94 ± 0.12	18.52 ± 0.38	0.00 ± 0.00	0.01 ± 0.01	0.50 ± 0.02	0.00 ± 0.00	0.00 ± 0.00	0.01 ± 0.00	3.22 ± 0.18	0.05 ± 0.00	0.17 ± 0.02	0.00 ± 0.00	0.11 ± 0.00	0.00 ± 0.00	0.16 ± 0.02	7.18 ± 0.07	0.00 ± 0.00	24.07 ± 0.59	0.51 ± 0.02	6.58 ± 0.14	0.00 ± 0.00	0.00 ± 0.00	0.00 ± 0.00	0.00 ± 0.00	0.00 ± 0.00	1.08 ± 0.02	0.01 ± 0.00	0.00 ± 0.00	0.00 ± 0.00	1.03 ± 0.05	0.02 ± 0.01	0.00 ± 0.00	0.03 ± 0.01	0.01 ± 0.00	13.62 ± 0.10
	86	0.20 ± 0.05	1.25 ± 0.10	8.96 ± 0.79	0.23 ± 0.03	0.12 ± 0.01	0.36 ± 0.05	1.67 ± 0.13	0.00 ± 0.00	0.06 ± 0.02	2.90 ± 0.39	0.00 ± 0.00	0.06 ± 0.00	0.09 ± 0.01	0.00 ± 0.00	0.00 ± 0.00	0.03 ± 0.00	3.09 ± 0.34	0.15 ± 0.02	0.35 ± 0.05	0.00 ± 0.00	0.81 ± 0.02	0.00 ± 0.00	0.22 ± 0.07	18.86 ± 2.02	0.00 ± 0.00	20.52 ± 2.25	0.55 ± 0.18	15.62 ± 0.66	0.01 ± 0.00	0.00 ± 0.00	0.00 ± 0.00	0.00 ± 0.00	0.00 ± 0.00	1.60 ± 0.05	0.02 ± 0.00	0.00 ± 0.00	0.00 ± 0.00	2.88 ± 0.08	0.00 ± 0.00	0.00 ± 0.00	0.01 ± 0.00	0.01 ± 0.00	19.35 ± 1.86
SIII	102	0.09 ± 0.01	8.15 ± 0.05	6.06 ± 0.03	0.01 ± 0.01	0.07 ± 0.01	1.27 ± 0.10	0.72 ± 0.02	0.00 ± 0.00	0.10 ± 0.01	0.00 ± 0.00	0.00 ± 0.00	0.04 ± 0.00	0.19 ± 0.03	0.00 ± 0.00	0.00 ± 0.00	0.55 ± 0.01	2.51 ± 0.02	0.09 ± 0.00	0.43 ± 0.03	0.00 ± 0.00	0.05 ± 0.01	0.00 ± 0.00	0.00 ± 0.00	0.01 ± 0.00	0.00 ± 0.00	0.04 ± 0.01	68.87 ± 0.35	1.14 ± 0.06	0.00 ± 0.00	0.00 ± 0.00	0.00 ± 0.00	0.00 ± 0.00	0.00 ± 0.00	0.86 ± 0.07	2.38 ± 0.18	0.00 ± 0.00	0.00 ± 0.00	0.09 ± 0.00	0.00 ± 0.00	0.00 ± 0.00	0.01 ± 0.00	0.00 ± 0.00	6.28 ± 0.01
	114	0.03 ± 0.01	2.41 ± 0.14	2.92 ± 0.19	0.17 ± 0.06	0.02 ± 0.01	0.03 ± 0.00	0.03 ± 0.00	0.00 ± 0.00	0.03 ± 0.01	0.05 ± 0.01	0.00 ± 0.00	1.82 ± 0.04	0.01 ± 0.00	0.00 ± 0.00	0.00 ± 0.00	0.02 ± 0.00	0.25 ± 0.00	0.00 ± 0.00	0.32 ± 0.04	0.00 ± 0.00	0.01 ± 0.00	0.01 ± 0.00	0.00 ± 0.00	0.00 ± 0.00	0.00 ± 0.00	0.01 ± 0.00	85.05 ± 0.50	0.89 ± 0.01	0.00 ± 0.00	0.00 ± 0.00	0.00 ± 0.00	0.00 ± 0.00	0.00 ± 0.00	1.14 ± 0.04	0.89 ± 0.04	0.00 ± 0.00	0.00 ± 0.00	1.07 ± 0.03	0.00 ± 0.00	0.00 ± 0.00	0.01 ± 0.00	0.00 ± 0.00	2.79 ± 0.32
	122	0.46 ± 0.02	17.33 ± 0.34	4.05 ± 0.08	0.25 ± 0.11	0.04 ± 0.00	0.01 ± 0.01	0.03 ± 0.00	0.00 ± 0.00	0.01 ± 0.00	0.01 ± 0.00	0.00 ± 0.00	0.20 ± 0.02	0.10 ± 0.01	0.00 ± 0.00	0.00 ± 0.00	0.09 ± 0.01	0.65 ± 0.05	0.12 ± 0.00	1.01 ± 0.06	0.02 ± 0.00	0.09 ± 0.00	0.00 ± 0.00	0.00 ± 0.00	0.00 ± 0.00	0.05 ± 0.01	0.01 ± 0.00	57.09 ± 0.01	1.44 ± 0.05	0.00 ± 0.00	0.01 ± 0.00	0.00 ± 0.00	0.00 ± 0.00	0.00 ± 0.00	0.17 ± 0.05	11.62 ± 0.49	0.00 ± 0.00	0.00 ± 0.00	0.30 ± 0.09	0.00 ± 0.00	0.00 ± 0.00	0.03 ± 0.00	0.01 ± 0.00	4.80 ± 0.08
	b) Statistical differences among the main bacterial genera (RA > 0.5%) found in the biomass samples throughout the different operational periods and bioreactors.
Different lowercase letters indicate significant differences among periods for a given bioreactor (NS, NI, NII or NIII; SS, SI, SII or SIII) according to the Kruskal-Wallis and Conover-Iman tests (p < 0.05). Different capital letters indicate significant pairwise differences between bioreactors for a given period (NS vs SS; NI vs SI; NII vs SII; or NIII vs SIII) according to the Mann-Whitney test…
Period		Actinobacteria						Bacteroidetes							Chloroflexi		Cyanobacteria		Firmicutes	Proteobacteria																								Minority Genera
																				Alphaproteobacteria										Betaproteobacteria					Gammaproteobacteria								Oligoflexia
[truncated: 9 more rows]

## Sheet: Table S7
Table S7.	Occurrence stability index (OSI) of the different bacterial genera and their category (euconstant: ≥75% samples, constant: 74 – 50% samples, accessory 49 – 25% samples, accidents ≤24% samples, absence: not found) in biomass samples retrieved from two enrichment SBR reactors operated under non-saline (SBR-N, 0.5 g NaCl/L) and saline (SBR-S, 10 g NaCl/L) conditions.
[truncated: 46 more rows]

[truncated: 6 more sheets: Table S8, Table S9, Table S10, Figure S1, Figure S2, Figure S3]
